# Supplementary material for: Activation of individual L1 retrotransposon instances is restricted to cell-type dependent permissive loci
Source: eLife. 2016 Mar 26;5:e13926. doi: 10.7554/eLife.13926 (PMC4866827; doi:10.7554/eLife.13926)
Supplement: Supplementary file 1. — Note that HEK-293T data were ambiguously named in the original publication, as 'HEK-293' in the main text, but as 'HEK-293T' in the method section (Sultan et al., 2014). We solved this ambiguity by searching for RNA-seq reads matching the SV40 virus and Neomycin-resistance gene sequences, which confirmed the nature of the cells as being 'HEK-293T'. DOI: http://dx.doi.org/10.7554/eLife.13926.016 [file elife-13926-supp1.zip]

Archive with 1 entries (1 files):
- Supplementary_file_1.pdf
