# Supplementary material for: Activation of individual L1 retrotransposon instances is restricted to cell-type dependent permissive loci
Source: eLife. 2016 Mar 26;5:e13926. doi: 10.7554/eLife.13926 (PMC4866827; doi:10.7554/eLife.13926)
Supplement: Supplementary file 2. — Note that primers used to PCR-validate L1 insertions are described in Supplementary file 3 along with the PCR results. DOI: http://dx.doi.org/10.7554/eLife.13926.017 [file elife-13926-supp2.xlsx]

## Sheet: Oligonucleotides
Primer name	Type of experiment	Sequence (5’ to 3’)	Target	Comment
LOU365	ATLAS-seq	GTGGCGGCCAGTATTCGTAGGAGGGCGCGTAGCATAGAACGT		ATLAS-seq linker (same as RBMSL2 with an extra T)
LOU366	ATLAS-seq	CGTTCTATGCTACGC		Dummy for ATLAS-seq linker ligation
LOU623	3'-ATLAS-seq	CCTCTCTATGGGCAGTCGGTGATATACCTAATGCTAGATGACACA	L1 3' UTR	Ion Torrent fusion primer (trP1-RB3PA1)
LOU1111	3'-ATLAS-seq	CCATCTCATCCCTGCGTGTCTCCGACTCAGCAGAAGGAACGTGGCGGCCAGTATTC	ATLAS-seq linker	Barcoded Ion Torrent fusion primer (A-IonXpress_005-linker)
LOU1112	3'-ATLAS-seq	CCATCTCATCCCTGCGTGTCTCCGACTCAGCTGCAAGTTCGTGGCGGCCAGTATTC	ATLAS-seq linker	Barcoded Ion Torrent fusion primer (A-IonXpress_006-linker)
LOU1113	3'-ATLAS-seq	CCATCTCATCCCTGCGTGTCTCCGACTCAGTTCGTGATTCGTGGCGGCCAGTATTC	ATLAS-seq linker	Barcoded Ion Torrent fusion primer (A-IonXpress_007-linker)
LOU1114	3'-ATLAS-seq	CCATCTCATCCCTGCGTGTCTCCGACTCAGTTCCGATAACGTGGCGGCCAGTATTC	ATLAS-seq linker	Barcoded Ion Torrent fusion primer (A-IonXpress_008-linker)
LOU1115	3'-ATLAS-seq	CCATCTCATCCCTGCGTGTCTCCGACTCAGTGAGCGGAACGTGGCGGCCAGTATTC	ATLAS-seq linker	Barcoded Ion Torrent fusion primer (A-IonXpress_009-linker)
LOU1116	3'-ATLAS-seq	CCATCTCATCCCTGCGTGTCTCCGACTCAGCTGACCGAACGTGGCGGCCAGTATTC	ATLAS-seq linker	Barcoded Ion Torrent fusion primer (A-IonXpress_010-linker)
LOU1364	3'-ATLAS-seq	CCATCTCATCCCTGCGTGTCTCCGACTCAGAGCACTGTAGGTGGCGGCCAGTATTC	ATLAS-seq linker	Barcoded Ion Torrent fusion primer (A-MID_004-linker)
LOU1365	3'-ATLAS-seq	CCATCTCATCCCTGCGTGTCTCCGACTCAGCGTGTCTCTAGTGGCGGCCAGTATTC	ATLAS-seq linker	Barcoded Ion Torrent fusion primer (A-MID_007-linker)
LOU1366	3'-ATLAS-seq	CCATCTCATCCCTGCGTGTCTCCGACTCAGTCTCTATGCGGTGGCGGCCAGTATTC	ATLAS-seq linker	Barcoded Ion Torrent fusion primer (A-MID_010-linker)
LOU1367	3'-ATLAS-seq	CCATCTCATCCCTGCGTGTCTCCGACTCAGTGATACGTCTGTGGCGGCCAGTATTC	ATLAS-seq linker	Barcoded Ion Torrent fusion primer (A-MID_011-linker)
LOU1368	3'-ATLAS-seq	CCATCTCATCCCTGCGTGTCTCCGACTCAGCATAGTAGTGGTGGCGGCCAGTATTC	ATLAS-seq linker	Barcoded Ion Torrent fusion primer (A-MID_013-linker)
LOU1374	3'-ATLAS-seq	CCATCTCATCCCTGCGTGTCTCCGACTCAGACTACTATGTGTGGCGGCCAGTATTC	ATLAS-seq linker	Barcoded Ion Torrent fusion primer (A-MID_028-linker)
LOU625	5'-ATLAS-seq	CCTCTCTATGGGCAGTCGGTGATGTGGCGGCCAGTATTC	ATLAS-seq linker	Ion Torrent fusion primer (trP1-linker)
LOU1338	5'-ATLAS-seq	CCATCTCATCCCTGCGTGTCTCCGACTCAGTCTCTATGCGTGGAAATGCAGAAATCACCG	L1 5' UTR	Barcoded Ion Torrent fusion primer (A-MID_010-RB5PA2)
LOU1339	5'-ATLAS-seq	CCATCTCATCCCTGCGTGTCTCCGACTCAGTGATACGTCTTGGAAATGCAGAAATCACCG	L1 5' UTR	Barcoded Ion Torrent fusion primer (A-MID_011-RB5PA2)
LOU670	5'-ATLAS-seq	CCATCTCATCCCTGCGTGTCTCCGACTCAGATCAGACACGTGGAAATGCAGAAATCACCG	L1 5' UTR	Barcoded Ion Torrent fusion primer (A-MID_005-RB5PA2)
LOU671	5'-ATLAS-seq	CCATCTCATCCCTGCGTGTCTCCGACTCAGATATCGCGACTGGAAATGCAGAAATCACCG	L1 5' UTR	Barcoded Ion Torrent fusion primer (A-MID_006m-RB5PA2)
LOU672	5'-ATLAS-seq	CCATCTCATCCCTGCGTGTCTCCGACTCAGCGTGTCTCTATGGAAATGCAGAAATCACCG	L1 5' UTR	Barcoded Ion Torrent fusion primer (A-MID_007-RB5PA2)
LOU673	5'-ATLAS-seq	CCATCTCATCCCTGCGTGTCTCCGACTCAGCTCGCGTGTCTGGAAATGCAGAAATCACCG	L1 5' UTR	Barcoded Ion Torrent fusion primer (A-MID_008-RB5PA2)
RB5PA2	PCR	TGGAAATGCAGAAATCACCG	L1 5'UTR	Described in Badge RM et al. Am J Hum Genet (2003)
RACE	RT-PCR	GCGAGCACAGAATTAATACGACTCACTATAGGTTTTTTTTTTTTVN	polyA
RB3PA1	PCR & RT-PCR	ATACCTAATGCTAGATGACACA	L1HS-Ta 3' UTR	Described in Badge RM et al. Am J Hum Genet (2003)
LOU0639	RT-PCR	CTTCATTGACCTCAACTACATGGTTT	GAPDH	loading control
LOU0576	RT-PCR	TGGGATTTCCATTGATGACAAG	GAPDH	loading control
LOU1836	RT-PCR	GCGAGCACAGAATTAATACGACTTTAATAAGGCCGGGTACTTAGG	L1 flank	associated to L1 copy EXP_ID_0758 (contains a RACE adapter tail, not used)
LOU1837	RT-PCR	GCGAGCACAGAATTAATACGACTCGGGCCTTGAAACAATAAAC	L1 flank	associated to L1 copy EXP_ID_0447 (contains a RACE adapter tail, not used)
LOU1838	RT-PCR	GCGAGCACAGAATTAATACGACTGAACTGGAATTCCATCTTTG	L1 flank	associated to L1 copy EXP_ID_0102 (contains a RACE adapter tail, not used)
LOU1849	RT-PCR	GCGAGCACAGAATTAATACGACTACCATTTTTCCCTTTAAGCAGTT	L1 flank	associated to L1 copy EXP_ID_0305 (contains a RACE adapter tail, not used)
LOU1944	RT-PCR	CTTGGAACTAGTGGGCAGGG	L1 flank	associated to L1 copy EXP_ID_0023
LOU1945	RT-PCR	GAACGCACACATCACAGAGC	L1 flank	associated to L1 copy EXP_ID_0060
LOU1946	RT-PCR	TTAAAAAACCAGTTTTGCTAGC	L1 flank	associated to L1 copy EXP_ID_0079
LOU1947	RT-PCR	CATTCATCTTGCAACAATGAGG	L1 flank	associated to L1 copy EXP_ID_0092
LOU1948	RT-PCR	CTTGGCTCCACCCCTCATTTC	L1 flank	associated to L1 copy EXP_ID_0149
LOU1949	RT-PCR	ATGGCTTTGCTGGGTACAGTA	L1 flank	associated to L1 copy EXP_ID_0305
LOU1950	RT-PCR	GAGACCTGTGGTGACCTGTG	L1 flank	associated to L1 copy EXP_ID_0339
LOU1951	RT-PCR	CAGTACCTAACAAGTGCTTTG	L1 flank	associated to L1 copy EXP_ID_0634
LOU1952	RT-PCR	TCTGTCACATGGTTTAAGCAG	L1 flank	associated to L1 copy EXP_ID_0690
LOU1953	RT-PCR	GCAATGCATAATGCTTGTTTGTTCA	L1 flank	associated to L1 copy EXP_ID_0901
LOU1954	RT-PCR	TCCAATAAACCCAGATTATGCTGT	L1 flank	associated to L1 copy EXP_ID_0966
LOU1955	RT-PCR	GGAAACGTTAATTTGAAAGAGTTCAGA	L1 flank	associated to L1 copy EXP_ID_0973
LOU1956	RT-PCR	CCCAGCCCAGACTCCACTTC	L1 flank	associated to L1 copy EXP_ID_1145
LOU1957	RT-PCR	TTGCCTGTTGAGAAGACAGC	L1 flank	associated to L1 copy EXP_ID_1223
LOU1958	RT-PCR	TCCACAATAGGTTTTCCAGTCC	L1 flank	associated to L1 copy EXP_ID_1311
LOU1959	RT-PCR	TTTCCATCAAGCTGGCTACCT	L1 flank	associated to L1 copy EXP_ID_1434
LOU1960	RT-PCR	CCCCAGGTGAAACACTGGTC	L1 flank	associated to L1 copy EXP_ID_1437
LOU1961	RT-PCR	AATGTTTACCTGGGCCCACG	L1 flank	associated to L1 copy EXP_ID_1511
LOU1962	RT-PCR	TCTTTGGAGACTGCAGGTGG	L1 flank	associated to L1 copy EXP_ID_1599
LOU1963	RT-PCR	TCTTTGCCCCCTCCTTCTCA	L1 flank	associated to L1 copy EXP_ID_0234
LOU1964	RT-PCR	AGTCTGATCCCAGGAGACCC	L1 flank	associated to L1 copy EXP_ID_0242
LOU1965	RT-PCR	AGCAGTGGAAGCACATGATCT	L1 flank	associated to L1 copy EXP_ID_0438
LOU1966	RT-PCR	TGTGTGCTTCTGAGACTTGCA	L1 flank	associated to L1 copy EXP_ID_0660
LOU1967	RT-PCR	TGGAAGCTAAGGGAAAGGCG	L1 flank	associated to L1 copy EXP_ID_1091
LOU1968	RT-PCR	AAAGGGCTTGCTGGTGATGA	L1 flank	associated to L1 copy EXP_ID_1355
LOU0960	shRNA	CCGGCAACAAGATGAAGAGCACCAACTCGAGTTGGTGCTCTTCATCTTGTTGTTTTTG	scramble	similar to Sigma SHC002 sequence, target sequence
LOU0961	shRNA	AATTCAAAAACAACAAGATGAAGAGCACCAACTCGAGTTGGTGCTCTTCATCTTGTTG	scramble	similar to Sigma SHC002 sequence
LOU1083	shRNA	CCGGAAGAAGGCTTCAGACGATCAACTCGAGTTGATCGTCTGAAGCCTTCTTTTTTTG	L1.3 ORF1	target sequence
LOU1084	shRNA	AATTCAAAAAAAGAAGGCTTCAGACGATCAACTCGAGTTGATCGTCTGAAGCCTTCTT	L1.3 ORF1
LOU1085	shRNA	CCGGAAATGAAGCGAGAAGGGAAGTCTCGAGACTTCCCTTCTCGCTTCATTTTTTTTG	L1.3 ORF1	target sequence
LOU1086	shRNA	AATTCAAAAAAAATGAAGCGAGAAGGGAAGTCTCGAGACTTCCCTTCTCGCTTCATTT	L1.3 ORF1
LOU0695	PCR	CATGGGTTCGGTGGTCAAGT	Sox2	loading control
LOU0696	PCR	TGCTGATCATGTCCCGGAGGT	Sox2	loading control
LOU1652	molecular cloning	CCACAGGGTCTATAGCAATGC	NEDD4 locus	upstream of L1 EXP_ID_0447
LOU1656	molecular cloning	ATACCTAATGCTAGATGACACA	NEDD4 locus	downstream of L1 EXP_ID_0447
LOU1662	molecular cloning	GCTGGGTACCAGCTGCTAGCAAGCTTGCTAGCGGCCGCGGGGAGGAGCCAAGATGGCC	NEDD4 locus	Homology with pAD135 vector for SLICE cloning (5’ part) and with L1HS 5’UTR (3’ part)
LOU1664	molecular cloning	GGTCGTTTGTTCGGATCGGGTTAGTTACATATGTATACAGGGCCAAAATCAGTGAAAGAG	NEDD4 locus	Homology with pAD135 vector for SLICE cloning (5’ part) and with the genomic region downstream of L1 EXP_ID_0447 (3’ part)

## Sheet: RNA-seq statistics
Cell line	Treatment	Replicate No.	Barcode	No. Raw Reads	No. Trimmed Reads	No. Mapped Reads
MCF-7	untreated	1	TTAGGC	239782256	204138346	192899777
		2	TGACCA	303434456	260245354	244524504
	scramble shRNA (sh960)	1	AGTTCC	157318144	129193080	123458396
		2	ATGTCA	113119552	92872940	88945258
		3	CCGTCC	127922828	104101676	99403040
	ORF1 shRNA (sh1083)	1	GTAGAG	110625908	90238000	86113787
		2	GTCCGC	143092638	115016922	110245538
		3	GTGAAA	136090344	112751460	108300673
	ORF1 shRNA (sh1085)	1	GTGGCC	175719584	143507052	137589303
		2	GTTTCG	66254728	54435910	52025368
		3	GAGTGG	145057172	118415102	113438826
2102-Ep	untreated	1	ATCACG	244948116	209187568	195177380
		2	CGATGT	299621730	254157230	238093873
	scramble shRNA (sh960)	1	ACAGTG	120961500	98799730	94132354
		2	GCCAAT	137950178	113413480	107799450
		3	CAGATC	104287158	85223588	81029719
	ORF1 shRNA (sh1083)	1	ACTTGA	142105710	116749176	110513071
		2	GATCAG	112265900	91719926	87535963
		3	TAGCTT	170400610	140847720	134667271
	ORF1 shRNA (sh1085)	1	GGCTAC	127564508	103505408	98901810
		2	CTTGTA	153184304	126887836	120965960
		3	AGTCAA	128269288	105380940	100700609

## Sheet: 3'ATLAS-seq stats
Sample	H1	K562	HCT116	HeLaS3	HepG2	MCF7	HEK293	HEK293T	BJ	IMR90	MRC5	2102Ep
Run ID	INS-39	INS-39	INS-33	INS-33	INS-37	INS-37	INS-16	INS-16	INS-21	INS-21	INS-20	INS-20
Barcode	MID_028	MID_013	MID_004	MID_007	MID_011	MID_010	IonXpress_005	IonXpress_006	IonXpress_007	IonXpress_008	IonXpress_009	IonXpress_010
Barcode sorting	4097387	3560575	2550413	3399983	2546860	2962706	4062508	3469042	3242308	3410965	3055938	2601791
Barcode trimming	4055974	3463567	2541487	3374195	2522014	2945017	4055880	3461098	3236391	3404179	3049651	2593309
Linker trimming	3064668	2568060	2281194	2952623	2320594	2669629	3698180	3178504	2983502	3137026	2753737	2365447
L1 and pA trimming	2734373	2190139	2067965	2627426	2115103	2430155	3269853	2840903	2746276	2859181	2539589	2203476
Unambigously mapped	2034015	1564154	1410426	1777188	1682044	1906253	2436005	2121183	2168819	2212731	1905860	1763436
Non-redundant reads	154683	120782	112255	112121	142657	154896	140341	140179	149356	151427	140359	141962
No. Clusters	4018	4196	2385	3736	3089	5914	3182	3209	2179	2451	2121	2715

## Sheet: 5'ATLAS-seq stats
Sample	H1	K562	HCT116	HeLaS3	HepG2	MCF7	HEK293	HEK293T	BJ	IMR90	MRC5	2102Ep
Run ID	INS-46	INS-43	INS-36	INS-36	INS-38	INS-38	INS-27	INS-27	INS-25	INS-25	INS-26	INS-26
Barcode	MID_010	MID_010	MID_005	MID_006m	MID_008	MID_007	MID_010	MID_011	MID_005	MID_006m	MID_007	MID_008
Barcode sorting	2179866	3007766	2720375	2450440	3552358	3684874	3411948	2596548	1907203	1817392	3437923	3564101
Size selection	1510477	2558843	2294599	2063750	3192708	3261284	2644945	2071847	1498963	1435981	2679502	2870897
Barcode trimming	1510477	2558843	2294599	2063750	3192708	3261284	2644945	2071847	1498963	1435981	2679502	2870897
L1-specific primer trimming	1504202	2553784	2290054	2058956	3189124	3255030	2638940	2068972	1486412	1423245	2674347	2866802
L1 5' end trimming	1233148	2164479	1896904	1651225	2566650	2826618	2190232	1666372	1191862	1126295	2226052	2232692
Linker trimming	729166	1233798	1357258	1116088	1801136	1986241	1362291	1054001	841929	808288	1200195	1328761
Unambigously mapped	696320	1156147	1274781	1071704	1695096	1880079	1216199	942139	776871	745588	1095901	1204886
Non-redundant reads	51085	52632	54582	52323	54269	54615	55543	56507	64750	65443	52191	44798
No. Clusters	549	582	464	512	438	533	2115	2463	1879	2479	2326	1012
