# Supplementary material for: Activation of individual L1 retrotransposon instances is restricted to cell-type dependent permissive loci
Source: eLife. 2016 Mar 26;5:e13926. doi: 10.7554/eLife.13926 (PMC4866827; doi:10.7554/eLife.13926)
Supplement: Supplementary file 3. — See first sheet for legend. DOI: http://dx.doi.org/10.7554/eLife.13926.018 [file elife-13926-supp3.xlsx]

## Sheet: Legend
Field	Description
#CHR	Chromosome
INS_START	Chromosomal coordinates of insertion point (L1 3' junction)
INS_END	Chromosomal coordinates of insertion point (L1 3' junction) - identical to INS_START
CLUSTER_ID	Insertion ID for a given cell line
NB_NRR	No of non-redundant reads
INS_STRAND	Insertion orientation
L1-pA-flank	No of non-redundant reads spanning the pA and reaching the L1 sequence
pA-flank	No of non-redundant reads spanning the pA without reaching the L1 sequence
flank	No of non-redundant reads not reaching the pA
irregular	No of non-redundant reads with irregular structure (ex: flank-L1)
spurious	No of non-redundant reads with characteristic of spurious priming (ATLAS L1 primer immediately followed by flank)
NB_READS	No of reads (including PCR duplicates)
RPM	No of read per million of mapped reads
TPM	No of tags (non-redundant reads) per million of non-redundant mapped reads
5ATLAS_name	Closest 5' ATLAS cluster (<7 kb)
5ATLAS_dist	Distance between 3' ATLAS cluster and 5' ATLAS cluster
RB3PA1_name	Closest RB3PA1 (ATLAS primer) match in the genome (<200 bp)
RB3PA1_dist	Distance between 3' ATLAS cluster and RB3PA1 match
L1HS_name	Closest reference L1HS (<200 bp)
L1HS_dist	Distance to closest reference L1HS
L1_name	Closest reference L1 (<200 bp)
L1_dist	Distance to closest reference L1
euL1db_name	Closest L1 catalogued in euL1db (<200 bp)
euL1db_dist	Distance to closest euL1db L1
fixed_L1_name	Closest fixed L1HS-Ta (<200 bp)
fixed_L1_dist	Distance to closest fixed L1HS-Ta
Gene_name	Closest Refseq gene (<5 kb)
Gene_dist	Distance to closest gene
Gene_Feature	Overlapping gene feature (intron, cds, utr, up=promoter)
Closest_Exon_name	Closest exon (<5 kb)
Closest_Exon_dist	Distance to closest exon
All genomic coordinates are related to the hg19 reference genome.

## Sheet: 2102Ep
#CHR	INS_START	INS_END	CLUSTER_ID	NB_NRR	INS_STRAND	L1-pA-flank	pA-flank	flank	irregular	spurious	NB_READS	RPM	TPM	5ATLAS_name	5ATLAS_dist	RB3PA1_name	RB3PA1_dist	L1HS_name	L1HS_dist	L1_name	L1_dist	euL1db_name	euL1db_dist	fixed_L1_name	fixed_L1_dist	Gene_name	Gene_dist	Gene_Feature	Closest_Exon_name	Closest_Exon_dist
chr1	12876225	12876225	2102Ep_3ATLAS_0010	259	-	41	159	59	0	0	6314	3560	1815	.	.	.	.	.	.	L1PA4	0	.	.	.	.	.	.	.	.	.
chr1	17229479	17229479	2102Ep_3ATLAS_0015	3	-	1	1	1	0	0	3	2	21	.	.	.	.	.	.	.	.	mrip40	0	.	.	.	.	.	.	.
chr1	31041593	31041593	2102Ep_3ATLAS_0026	271	+	73	139	59	0	0	2174	1226	1899	.	.	RB3PA1[22]	84	L1HS|Ta1|5prime-truncated	0	L1HS|Ta1|5prime-truncated	0	mrip64	0	.	.	.	.	.	.	.
chr1	35950401	35950401	2102Ep_3ATLAS_0030	13	-	9	1	3	0	0	13	7	91	.	.	RB3PA1[22]	108	L1HS|Ta|5prime-truncated	7	L1HS|Ta|5prime-truncated	7	mrip81	64	L1HS45|L1HS|Ta|5prime-truncated	7	KIAA0319L	0	KIAA0319L:intron	.	.
chr1	41674099	41674099	2102Ep_3ATLAS_0034	329	+	122	140	66	1	0	6162	3474	2305	.	.	RB3PA1[22]	92	L1HS|Ta0|5prime-truncated	0	L1HS|Ta0|5prime-truncated	0	mrip95	0	.	.	SCMH1	0	SCMH1:intron	.	.
chr1	42320195	42320195	2102Ep_3ATLAS_0035	297	-	3	58	236	0	0	4577	2581	2081	.	.	RB3PA1[22]	103	L1HS|Ta1|5prime-truncated	0	L1HS|Ta1|5prime-truncated	0	mrip99	0	L1HS262|L1HS|Ta1|5prime-truncated	0	HIVEP3	0	HIVEP3:intron	.	.
chr1	42483959	42483959	2102Ep_3ATLAS_0036	325	+	42	88	195	0	0	5220	2943	2277	.	.	.	.	.	.	.	.	mrip100	0	.	.	HIVEP3	0	HIVEP3:intron	.	.
chr1	56834955	56834955	2102Ep_3ATLAS_0051	288	+	8	155	125	0	0	2191	1235	2018	.	.	RB3PA1[22]	105	L1HS|Ta0|5prime-truncated	1	L1HS|Ta0|5prime-truncated	1	mrip132	17	.	.	.	.	.	.	.
chr1	58581663	58581663	2102Ep_3ATLAS_0054	321	+	11	244	60	1	5	3327	1876	2249	.	.	RB3PA1[22]	94	L1HS|Ta1|5prime-truncated	0	L1HS|Ta1|5prime-truncated	0	mrip138	51	L1HS232|L1HS|Ta1|5prime-truncated	0	DAB1	0	DAB1:intron	.	.
chr1	65909641	65909641	2102Ep_3ATLAS_0063	327	-	30	102	195	0	0	5119	2886	2291	.	.	RB3PA1[22]	102	L1HS|Ta|5prime-truncated	0	L1HS|Ta|5prime-truncated	0	mrip157	56	.	.	LEPR	0	LEPR:intron	.	.
chr1	67544628	67544628	2102Ep_3ATLAS_0067	300	-	139	45	103	13	0	6879	3879	2102	2102Ep_5ATLAS_0018	5973	RB3PA1[22]	40	L1HS|Ta1-d|full-length	0	L1HS|Ta1-d|full-length	0	mrip166	0	.	.	.	.	.	.	.
chr1	74913955	74913955	2102Ep_3ATLAS_0081	19	+	0	13	6	0	0	36	20	133	.	.	RB3PA1[22]	102	L1HS|Ta1|5prime-truncated	0	L1HS|Ta1|5prime-truncated	0	.	.	.	.	TNNI3K	0	FPGT-TNNI3K:intron,TNNI3K:intron	.	.
chr1	74984564	74984564	2102Ep_3ATLAS_0083	293	-	50	139	104	0	0	5569	3140	2053	.	.	RB3PA1[22]	105	L1HS|Ta1|5prime-truncated	1	L1HS|Ta1|5prime-truncated	1	mrip194	0	.	.	TNNI3K	0	FPGT-TNNI3K:intron,TNNI3K:intron	.	.
chr1	75192909	75192909	2102Ep_3ATLAS_0084	299	-	33	94	172	0	0	3842	2166	2095	.	.	.	.	.	.	.	.	mrip195	0	.	.	CRYZ	0	CRYZ:intron	NM_001889_exon_7_0_chr1_75190395_r	2391
chr1	78709225	78709225	2102Ep_3ATLAS_0085	183	-	29	69	85	0	0	1457	822	1282	.	.	RB3PA1[22]	109	L1HS|Ta0|5prime-truncated	5	L1HS|Ta0|5prime-truncated	5	mrip207	58	.	.	MGC27382	0	MGC27382:intron	.	.
chr1	86398779	86398779	2102Ep_3ATLAS_0094	335	+	224	49	61	1	0	6787	3827	2348	.	.	RB3PA1[22]	100	L1HS|Ta1-nd|full-length	0	L1HS|Ta1-nd|full-length	0	mrip236	0	L1HS316|L1HS|Ta1-nd|full-length	0	COL24A1	0	COL24A1:intron	.	.
chr1	87144783	87144783	2102Ep_3ATLAS_0095	346	-	108	168	68	2	0	9358	5277	2425	.	.	RB3PA1[22]	84	L1HS|Ta0|full-length	0	L1HS|Ta0|full-length	0	mrip240	0	.	.	.	.	.	.	.
chr1	99678976	99678976	2102Ep_3ATLAS_0107	7	-	2	4	1	0	0	21	12	49	.	.	RB3PA1(1)[21]	118	L1HS|Ta0|5prime-truncated	17	L1HS|Ta0|5prime-truncated	17	mrip272	0	.	.	.	.	.	.	.
chr1	99854095	99854095	2102Ep_3ATLAS_0108	337	-	87	182	68	0	0	6926	3905	2362	.	.	RB3PA1[22]	103	L1HS|Ta0|5prime-truncated	0	L1HS|Ta0|5prime-truncated	0	mrip275	0	.	.	.	.	.	.	.
chr1	102568910	102568910	2102Ep_3ATLAS_0109	10	+	0	6	4	0	0	19	11	70	2102Ep_5ATLAS_0034	0	.	.	.	.	.	.	mrip287	0	.	.	.	.	.	.	.
chr1	105386458	105386458	2102Ep_3ATLAS_0114	305	-	210	23	72	0	0	6182	3486	2137	.	.	RB3PA1[22]	101	L1HS|Ta1-nd|full-length	0	L1HS|Ta1-nd|full-length	0	mrip300	0	.	.	.	.	.	.	.
chr1	106968914	106968914	2102Ep_3ATLAS_0115	171	+	27	57	73	12	2	1513	853	1198	.	.	RB3PA1[22]	75	L1HS|Ta0|5prime-truncated	0	L1HS|Ta0|5prime-truncated	0	mrip304	22	.	.	.	.	.	.	.
chr1	113888381	113888381	2102Ep_3ATLAS_0118	193	+	12	59	116	6	0	2256	1272	1352	.	.	RB3PA1[22]	75	L1HS|Ta0|5prime-truncated	0	L1HS|Ta0|5prime-truncated	0	mrip318	8	.	.	.	.	.	.	.
chr1	114045867	114045867	2102Ep_3ATLAS_0119	274	+	7	133	134	0	0	3553	2003	1920	.	.	RB3PA1[22]	118	L1HS|Ta0|full-length	0	L1HS|Ta0|full-length	0	mrip321	56	.	.	MAGI3	0	MAGI3:intron	.	.
chr1	119553350	119553350	2102Ep_3ATLAS_0122	271	+	3	103	165	0	0	2338	1318	1899	.	.	.	.	.	.	.	.	mrip343	0	.	.	.	.	.	.	.
chr1	121478362	121478362	2102Ep_3ATLAS_0127	265	+	31	122	108	4	0	5901	3327	1857	.	.	RB3PA1[22]	101	L1HS|Ta1|5prime-truncated	0	L1HS|Ta1|5prime-truncated	0	mrip353	7	.	.	.	.	.	.	.
chr1	121483783	121483783	2102Ep_3ATLAS_0129	86	+	5	52	29	0	0	1453	819	603	2102Ep_5ATLAS_0048	0	.	.	.	.	.	.	mrip356	166	.	.	.	.	.	.	.
chr1	121485059	121485059	2102Ep_3ATLAS_0132	15	+	0	8	7	0	0	30	17	105	2102Ep_5ATLAS_0048	1070	.	.	.	.	.	.	mrip358	150	.	.	.	.	.	.	.
chr1	121485429	121485429	2102Ep_3ATLAS_0131	11	-	0	2	9	0	0	20	11	77	.	.	.	.	.	.	.	.	.	.	.	.	.	.	.	.	.
chr1	148850133	148850133	2102Ep_3ATLAS_0137	10	-	6	3	1	0	0	20	11	70	.	.	.	.	.	.	.	.	.	.	.	.	NBPF25P	0	NBPF25P:intron	.	.
chr1	152462364	152462364	2102Ep_3ATLAS_0139	298	-	88	93	117	0	0	7137	4024	2088	.	.	RB3PA1[22]	97	L1HS|Ta0|5prime-truncated	0	L1HS|Ta0|5prime-truncated	0	mrip379	0	.	.	.	.	.	.	.
chr1	153250932	153250932	2102Ep_3ATLAS_0141	293	-	44	170	79	0	0	5349	3016	2053	.	.	RB3PA1[22]	132	L1HS|Ta0|5prime-truncated	30	L1HS|Ta0|5prime-truncated	30	mrip382	42	L1HS165|L1HS|Ta0|5prime-truncated	30	.	.	.	.	.
chr1	158238660	158238660	2102Ep_3ATLAS_0147	260	+	13	138	109	0	0	3084	1739	1822	.	.	RB3PA1[22]	105	L1HS|Ta|5prime-truncated	0	L1HS|Ta|5prime-truncated	0	mrip396	0	L1HS164|L1HS|Ta|5prime-truncated	0	.	.	.	.	.
chr1	163231948	163231948	2102Ep_3ATLAS_0154	340	-	5	155	180	0	0	6794	3831	2383	.	.	RB3PA1[22]	102	L1HS|Ta0|5prime-truncated	0	L1HS|Ta0|5prime-truncated	0	mrip415	0	L1HS303|L1HS|Ta0|5prime-truncated	0	RGS5	0	RGS5:intron	.	.
chr1	165940113	165940113	2102Ep_3ATLAS_0155	304	-	76	128	99	1	0	6315	3561	2130	.	.	RB3PA1[22]	92	L1HS|Ta0|5prime-truncated	0	L1HS|Ta0|5prime-truncated	0	mrip426	0	L1HS305|L1HS|Ta0|5prime-truncated	0	.	.	.	.	.
chr1	166212293	166212293	2102Ep_3ATLAS_0156	254	-	21	100	131	0	2	4613	2601	1780	.	.	RB3PA1[22]	101	L1HS|Ta0|full-length	0	L1HS|Ta0|full-length	0	mrip428	0	.	.	.	.	.	.	.
chr1	169524872	169524872	2102Ep_3ATLAS_0159	8	+	6	0	2	0	0	11	6	56	.	.	.	.	.	.	.	.	mrip432	0	.	.	F5	0	F5:intron	NM_000130_exon_18_0_chr1_169524420_r	287
chr1	177987995	177987995	2102Ep_3ATLAS_0164	2	-	0	0	2	0	0	3	2	14	2102Ep_5ATLAS_0064	0	.	.	.	.	.	.	.	.	.	.	LOC730102	0	LOC730102:intron	NR_037167_exon_1_0_chr1_177991575_r	3579
chr1	179575378	179575378	2102Ep_3ATLAS_0166	251	-	0	162	89	0	0	2941	1658	1759	2102Ep_5ATLAS_0065	0	.	.	.	.	L1MC1	0	mrip465	0	.	.	TDRD5	0	TDRD5:intron,TDRD5:utr5	NM_001199092_exon_0_0_chr1_179575362_f	0
chr1	187312893	187312893	2102Ep_3ATLAS_0175	311	-	173	97	40	1	0	3525	1988	2179	.	.	RB3PA1[22]	107	L1HS|Ta0|full-length	3	L1HS|Ta0|full-length	3	mrip484	61	L1HS326|L1HS|Ta0|full-length	3	.	.	.	.	.
chr1	193836835	193836835	2102Ep_3ATLAS_0183	345	+	46	146	153	0	0	6735	3798	2418	.	.	RB3PA1[22]	109	L1HS|Ta|5prime-truncated	8	L1HS|Ta|5prime-truncated	8	mrip523	7	L1HS185|L1HS|Ta|5prime-truncated	8	.	.	.	.	.
chr1	195894123	195894123	2102Ep_3ATLAS_0186	301	-	80	79	142	0	0	3193	1800	2109	.	.	RB3PA1[22]	101	L1HS|Ta0|5prime-truncated	0	L1HS|Ta0|5prime-truncated	0	mrip530	44	L1HS327|L1HS|Ta0|5prime-truncated	0	.	.	.	.	.
chr1	196188509	196188509	2102Ep_3ATLAS_0187	344	-	32	190	121	1	0	7175	4046	2411	.	.	RB3PA1[22]	95	L1HS|Ta0|full-length	0	L1HS|Ta0|full-length	0	mrip531	46	L1HS315|L1HS|Ta0|full-length	0	.	.	.	.	.
chr1	218182570	218182570	2102Ep_3ATLAS_0205	273	-	41	172	60	0	0	3542	1997	1913	.	.	RB3PA1[22]	102	L1HS|Ta0|full-length	0	L1HS|Ta0|full-length	0	mrip582	0	.	.	.	.	.	.	.
chr1	218246493	218246493	2102Ep_3ATLAS_0206	282	+	96	131	55	0	0	2642	1490	1976	.	.	RB3PA1[22]	107	L1HS|Ta1|5prime-truncated	4	L1HS|Ta1|5prime-truncated	4	mrip584	17	.	.	.	.	.	.	.
chr1	228058505	228058505	2102Ep_3ATLAS_0213	318	-	29	159	130	0	0	6191	3491	2228	.	.	RB3PA1[22]	105	L1HS|Ta|5prime-truncated	1	L1HS|Ta|5prime-truncated	1	mrip614	8	L1HS317|L1HS|Ta|5prime-truncated	1	.	.	.	.	.
chr1	237244591	237244591	2102Ep_3ATLAS_0222	309	+	53	89	167	0	0	5560	3135	2165	.	.	RB3PA1[22]	102	L1HS|Ta1-nd|full-length	0	L1HS|Ta1-nd|full-length	0	mrip635	46	.	.	RYR2	0	RYR2:intron	.	.
chr1	247856508	247856508	2102Ep_3ATLAS_0233	307	+	43	108	156	0	0	4301	2425	2151	.	.	RB3PA1[22]	106	L1HS|Ta0|full-length	2	L1HS|Ta0|full-length	2	mrip667	40	.	.	.	.	.	.	.
chr10	5293347	5293347	2102Ep_3ATLAS_0239	288	+	67	141	80	0	0	2539	1432	2018	.	.	RB3PA1[22]	103	L1HS|Ta1-nd|full-length	0	L1HS|Ta1-nd|full-length	0	mrip685	11	.	.	.	.	.	.	.
chr10	13260739	13260739	2102Ep_3ATLAS_0240	7	+	0	3	4	0	0	9	5	49	.	.	RB3PA1[22]	143	L1HS|Ta0|5prime-truncated	39	L1HS|Ta0|5prime-truncated	39	mrip711	61	.	.	UCMA	3027	.	NM_145314_exon_0_0_chr10_13263767_r	3027
chr10	14059267	14059267	2102Ep_3ATLAS_0241	3	+	0	1	2	0	0	5	3	21	.	.	.	.	.	.	.	.	.	.	.	.	FRMD4A	0	FRMD4A:intron	.	.
chr10	19450440	19450440	2102Ep_3ATLAS_0245	200	+	21	76	103	0	0	1302	734	1402	.	.	RB3PA1[22]	99	L1HS|Ta1|5prime-truncated	0	L1HS|Ta1|5prime-truncated	0	mrip735	46	.	.	MALRD1	0	MALRD1:intron	NM_001142308_exon_12_0_chr10_19454566_f	4125
chr10	23842059	23842059	2102Ep_3ATLAS_0249	241	-	7	77	157	0	0	1499	845	1689	.	.	.	.	.	.	L1M5	156	mrip749	0	.	.	.	.	.	.	.
chr10	25707696	25707696	2102Ep_3ATLAS_0250	5	-	0	2	3	0	0	10	6	35	.	.	.	.	.	.	.	.	mrip758	0	.	.	GPR158	0	GPR158:intron	.	.
chr10	32929794	32929794	2102Ep_3ATLAS_0254	159	-	8	74	77	0	0	714	403	1114	.	.	RB3PA1[22]	112	L1HS|Ta|5prime-truncated	10	L1PA4	0	mrip779	0	.	.	CCDC7	0	CCDC7:intron	.	.
chr10	33799710	33799710	2102Ep_3ATLAS_0255	188	-	9	93	86	0	0	1030	581	1317	.	.	RB3PA1[22]	167	L1HS|Ta0|full-length	63	L1HS|Ta0|full-length	63	mrip782	0	.	.	.	.	.	.	.
chr10	38551883	38551883	2102Ep_3ATLAS_0257	280	-	64	98	118	0	0	3607	2034	1962	.	.	RB3PA1[22]	115	L1HS|Ta0|5prime-truncated	9	L1HS|Ta0|5prime-truncated	9	mrip797	54	L1HS106|L1HS|Ta0|5prime-truncated	9	.	.	.	.	.
chr10	42400754	42400754	2102Ep_3ATLAS_0260	26	-	0	5	21	0	0	53	30	182	.	.	.	.	.	.	.	.	.	.	.	.	.	.	.	.	.
chr10	42527965	42527965	2102Ep_3ATLAS_0261	44	+	3	20	21	0	0	329	186	308	.	.	.	.	.	.	.	.	mrip809	0	.	.	.	.	.	.	.
chr10	53941191	53941191	2102Ep_3ATLAS_0269	301	-	33	109	159	0	0	3371	1901	2109	.	.	RB3PA1[22]	105	L1HS|Ta0|5prime-truncated	1	L1HS|Ta0|5prime-truncated	1	mrip836	46	L1HS274|L1HS|Ta0|5prime-truncated	1	PRKG1	0	PRKG1:intron	.	.
chr10	56833206	56833206	2102Ep_3ATLAS_0270	3	-	0	2	1	0	0	3	2	21	.	.	.	.	.	.	L1MA4A	102	.	.	.	.	.	.	.	.	.
chr10	58863553	58863553	2102Ep_3ATLAS_0272	319	-	168	55	96	0	0	3564	2010	2235	.	.	RB3PA1[22]	98	L1HS|Ta|5prime-truncated	0	L1HS|Ta|5prime-truncated	0	mrip851	0	.	.	.	.	.	.	.
chr10	80071229	80071229	2102Ep_3ATLAS_0283	15	-	0	2	13	0	0	24	14	105	.	.	.	.	.	.	.	.	.	.	.	.	.	.	.	.	.
chr10	87121381	87121381	2102Ep_3ATLAS_0292	222	+	2	45	175	0	0	2727	1538	1556	.	.	RB3PA1[22]	191	L1HS|Ta0|full-length	87	L1M2	38	mrip922	0	L1HS268|L1HS|Ta0|full-length	87	.	.	.	.	.
chr10	93455833	93455833	2102Ep_3ATLAS_0296	5	+	0	4	1	0	0	11	6	35	.	.	.	.	.	.	L1MA6	0	.	.	.	.	.	.	.	.	.
chr10	107137101	107137101	2102Ep_3ATLAS_0307	330	-	19	61	250	0	0	4872	2747	2312	2102Ep_5ATLAS_0114	6034	RB3PA1[22]	107	L1HS|Ta1-d|full-length	3	L1HS|Ta1-d|full-length	3	mrip978	0	.	.	.	.	.	.	.
chr10	107535277	107535277	2102Ep_3ATLAS_0310	325	-	102	112	111	0	0	5041	2842	2277	.	.	RB3PA1[22]	105	L1HS|Ta0|full-length	1	L1HS|Ta0|full-length	1	mrip980	42	.	.	.	.	.	.	.
chr10	110066508	110066508	2102Ep_3ATLAS_0313	6	-	6	0	0	0	0	6	3	42	.	.	.	.	.	.	.	.	.	.	.	.	.	.	.	.	.
chr10	110846810	110846810	2102Ep_3ATLAS_0315	264	+	175	14	75	0	0	2157	1216	1850	.	.	RB3PA1[22]	87	L1HS|Ta0|5prime-truncated	0	L1HS|Ta0|5prime-truncated	0	mrip994	0	L1HS272|L1HS|Ta0|5prime-truncated	0	.	.	.	.	.
chr10	111078245	111078245	2102Ep_3ATLAS_0316	309	-	67	98	143	1	0	4520	2549	2165	.	.	RB3PA1[22]	104	L1HS|Ta|5prime-truncated	0	L1HS|Ta|5prime-truncated	0	mrip996	48	.	.	.	.	.	.	.
chr10	111412962	111412962	2102Ep_3ATLAS_0317	47	-	0	25	22	0	0	109	61	329	.	.	.	.	.	.	.	.	.	.	.	.	.	.	.	.	.
chr10	124455216	124455216	2102Ep_3ATLAS_0329	189	+	0	87	102	0	0	1214	685	1324	2102Ep_5ATLAS_0121	0	.	.	.	.	.	.	mrip1032	0	.	.	C10orf120	2008	.	NM_001010912_exon_0_0_chr10_124457225_r	2008
chr11	15995933	15995933	2102Ep_3ATLAS_0346	312	-	129	158	25	0	0	4592	2589	2186	.	.	RB3PA1[22]	106	L1HS|Ta|5prime-truncated	2	L1HS|Ta|5prime-truncated	2	mrip1100	0	.	.	SOX6	0	SOX6:intron	NM_033326_exon_0_0_chr11_15987995_r	1275
chr11	24355541	24355541	2102Ep_3ATLAS_0350	306	+	9	78	219	0	0	4502	2538	2144	2102Ep_5ATLAS_0134	6044	RB3PA1[22]	118	L1HS|Ta1-d|full-length	0	L1HS|Ta1-d|full-length	0	mrip1119	21	.	.	.	.	.	.	.
chr11	25123351	25123351	2102Ep_3ATLAS_0352	3	-	3	0	0	0	0	3	2	21	.	.	.	.	.	.	.	.	mrip1125	0	.	.	.	.	.	.	.
chr11	31337200	31337200	2102Ep_3ATLAS_0359	279	-	18	131	130	0	0	3139	1770	1955	.	.	RB3PA1[22]	105	L1HS|Ta0|full-length	1	L1HS|Ta0|full-length	1	mrip1156	12	L1HS135|L1HS|Ta0|full-length	1	DCDC1	0	DCDC1:intron	.	.
chr11	33670121	33670121	2102Ep_3ATLAS_0362	179	+	85	40	54	0	0	615	347	1254	.	.	.	.	.	.	.	.	mrip1164	0	.	.	KIAA1549L	0	KIAA1549L:intron	NM_012194_exon_15_0_chr11_33667232_f	2539
chr11	36558490	36558490	2102Ep_3ATLAS_0364	123	-	63	24	36	0	0	531	299	862	.	.	.	.	.	.	.	.	mrip1175	0	.	.	.	.	.	.	.
chr11	36573157	36573157	2102Ep_3ATLAS_0365	329	-	57	62	210	0	0	5239	2954	2305	2102Ep_5ATLAS_0139	6032	RB3PA1[22]	103	L1HS|Ta1-nd|full-length	0	L1HS|Ta1-nd|full-length	0	mrip1177	53	.	.	.	.	.	.	.
chr11	42789763	42789763	2102Ep_3ATLAS_0368	1	+	0	1	0	0	0	1	1	7	2102Ep_5ATLAS_0142	0	.	.	.	.	.	.	.	.	.	.	.	.	.	.	.
chr11	43356939	43356939	2102Ep_3ATLAS_0370	236	+	0	84	152	0	0	1758	991	1654	.	.	.	.	.	.	.	.	mrip1201	0	.	.	API5	0	API5:intron	NR_024625_exon_12_0_chr11_43356828_f	35
chr11	48755846	48755846	2102Ep_3ATLAS_0373	252	+	14	107	131	0	0	1808	1019	1766	.	.	.	.	.	.	L1PA4	0	mrip1211	0	.	.	.	.	.	.	.
chr11	48841289	48841289	2102Ep_3ATLAS_0374	3	+	1	0	2	0	0	10	6	21	.	.	.	.	.	.	.	.	.	.	.	.	.	.	.	.	.
chr11	54965928	54965928	2102Ep_3ATLAS_0387	287	-	220	9	58	0	0	3097	1746	2011	.	.	RB3PA1[22]	0	L1HS|Ta0|5prime-truncated	0	L1HS|Ta0|5prime-truncated	0	mrip1240	39	.	.	.	.	.	.	.
chr11	55087529	55087529	2102Ep_3ATLAS_0390	206	+	0	45	161	0	0	968	546	1444	.	.	.	.	.	.	.	.	.	.	.	.	.	.	.	.	.
chr11	58171836	58171836	2102Ep_3ATLAS_0391	281	+	30	159	92	0	0	1899	1071	1969	.	.	.	.	.	.	.	.	mrip1261	0	.	.	OR5B3	954	OR5B3:up	NM_001005469_exon_0_0_chr11_58169938_r	954
chr11	59816142	59816142	2102Ep_3ATLAS_0392	323	-	71	101	151	0	0	5309	2994	2263	.	.	RB3PA1[22]	137	L1HS|Ta1|5prime-truncated	33	L1HS|Ta1|5prime-truncated	33	mrip1268	45	.	.	OOSP2	626	.	NM_173801_exon_3_0_chr11_59814417_f	626
chr11	60853840	60853840	2102Ep_3ATLAS_0394	220	+	16	176	28	0	0	1769	997	1542	.	.	RB3PA1[22]	102	L1HS|Ta1|5prime-truncated	0	L1HS|Ta1|5prime-truncated	0	mrip1275	42	.	.	.	.	.	.	.
chr11	67599048	67599048	2102Ep_3ATLAS_0400	118	+	0	37	81	0	0	678	382	827	2102Ep_5ATLAS_0149	0	.	.	.	.	.	.	mrip1292	0	.	.	.	.	.	.	.
chr11	76223807	76223807	2102Ep_3ATLAS_0407	3	-	0	2	1	0	0	5	3	21	.	.	.	.	.	.	.	.	.	.	.	.	C11orf30	0	C11orf30:intron	NM_020193_exon_9_0_chr11_76224430_f	622
chr11	78388836	78388836	2102Ep_3ATLAS_0408	319	-	222	22	74	1	0	4480	2526	2235	.	.	RB3PA1[22]	85	L1HS|Ta1-nd|full-length	0	L1HS|Ta1-nd|full-length	0	mrip1312	15	.	.	TENM4	0	TENM4:intron	NM_001098816_exon_4_0_chr11_78387197_r	1404
chr11	82138383	82138383	2102Ep_3ATLAS_0412	3	+	0	2	1	0	0	15	8	21	.	.	.	.	.	.	L1MC1	0	.	.	.	.	.	.	.	.	.
chr11	85211594	85211594	2102Ep_3ATLAS_0414	298	+	159	102	37	0	0	2389	1347	2088	.	.	RB3PA1[22]	100	L1HS|Ta|5prime-truncated	0	L1HS|Ta|5prime-truncated	0	mrip1341	0	.	.	DLG2	0	DLG2:intron	.	.
chr11	90699458	90699458	2102Ep_3ATLAS_0423	177	-	70	59	41	7	0	578	326	1240	.	.	RB3PA1[22]	85	L1HS|Ta0|full-length	0	L1HS|Ta0|full-length	0	mrip1363	45	L1HS282|L1HS|Ta0|full-length	0	.	.	.	.	.
chr11	94684381	94684381	2102Ep_3ATLAS_0425	247	+	0	56	191	0	0	1651	931	1731	.	.	.	.	.	.	.	.	mrip1375	0	.	.	.	.	.	.	.
chr11	99478796	99478796	2102Ep_3ATLAS_0431	292	+	79	133	78	2	0	2389	1347	2046	.	.	RB3PA1[22]	56	L1HS|Ta0|5prime-truncated	0	L1HS|Ta0|5prime-truncated	0	mrip1390	0	.	.	CNTN5	0	CNTN5:intron	.	.
chr11	103179895	103179895	2102Ep_3ATLAS_0434	3	-	0	2	1	0	0	4	2	21	.	.	.	.	.	.	.	.	.	.	.	.	DYNC2H1	0	DYNC2H1:intron	NM_001377_exon_77_0_chr11_103178450_f	1335
chr11	104556130	104556130	2102Ep_3ATLAS_0436	8	-	4	3	1	0	0	17	10	56	.	.	.	.	.	.	L1MC4	176	mrip1410	0	.	.	.	.	.	.	.
chr11	124857539	124857539	2102Ep_3ATLAS_0447	8	-	1	6	1	0	0	20	11	56	.	.	.	.	.	.	.	.	.	.	.	.	CCDC15	0	CCDC15:cds	NM_025004_exon_7_0_chr11_124857023_f	0
chr11	125412531	125412531	2102Ep_3ATLAS_0448	325	+	15	102	208	0	0	4787	2699	2277	.	.	RB3PA1[22]	99	L1HS|Ta1-nd|full-length	0	L1HS|Ta1-nd|full-length	0	mrip1476	5	.	.	.	.	.	.	.
chr11	134305642	134305642	2102Ep_3ATLAS_0451	19	-	2	12	5	0	0	39	22	133	.	.	.	.	.	.	.	.	mrip1515	0	.	.	LOC283177	733	LOC283177:up	NR_033852_exon_0_0_chr11_134306376_f	733
chr12	3608362	3608362	2102Ep_3ATLAS_0455	346	-	51	216	79	0	0	10489	5914	2425	2102Ep_5ATLAS_0160	6033	RB3PA1[22]	103	L1HS|Ta0|full-length	0	L1HS|Ta0|full-length	0	mrip1522	55	L1HS56|L1HS|Ta0|full-length	0	PRMT8	0	PRMT8:intron	.	.
chr12	12933696	12933696	2102Ep_3ATLAS_0469	349	-	26	89	232	2	0	16838	9494	2446	.	.	.	.	.	.	.	.	mrip1544	0	.	.	APOLD1	0	APOLD1:intron	NM_030817_exon_0_0_chr12_12938541_f	4844
chr12	14335362	14335362	2102Ep_3ATLAS_0473	288	+	62	118	108	0	0	7359	4149	2018	.	.	RB3PA1[22]	94	L1HS|Ta|5prime-truncated	0	L1HS|Ta|5prime-truncated	0	mrip1546	0	.	.	.	.	.	.	.
chr12	19919657	19919657	2102Ep_3ATLAS_0486	370	+	159	99	108	4	0	24528	13830	2593	.	.	RB3PA1[22]	22	L1HS|Ta|5prime-truncated	0	L1HS|Ta|5prime-truncated	0	mrip1567	15	.	.	.	.	.	.	.
chr12	24868718	24868718	2102Ep_3ATLAS_0494	314	-	26	91	196	1	0	4030	2272	2200	.	.	.	.	.	.	.	.	mrip1579	0	.	.	.	.	.	.	.
chr12	27418166	27418166	2102Ep_3ATLAS_0499	1	-	0	1	0	0	0	1	1	7	2102Ep_5ATLAS_0183	0	.	.	.	.	L1ME4a	0	.	.	.	.	STK38L	0	STK38L:intron	.	.
chr12	28226426	28226426	2102Ep_3ATLAS_0501	11	-	2	1	8	0	0	52	29	77	.	.	.	.	.	.	.	.	mrip1591	0	.	.	.	.	.	.	.
chr12	29953210	29953210	2102Ep_3ATLAS_0506	47	+	0	7	40	0	0	83	47	329	.	.	.	.	.	.	.	.	.	.	.	.	.	.	.	.	.
chr12	40195059	40195059	2102Ep_3ATLAS_0518	205	+	45	107	53	0	0	3703	2088	1437	.	.	RB3PA1[22]	102	L1HS|Ta0|5prime-truncated	0	L1HS|Ta0|5prime-truncated	0	mrip1635	20	.	.	SLC2A13	0	SLC2A13:intron	.	.
chr12	42238073	42238073	2102Ep_3ATLAS_0521	204	-	15	102	86	1	0	870	491	1430	.	.	RB3PA1[22]	148	L1HS|Ta1|5prime-truncated	44	L1HS|Ta1|5prime-truncated	44	mrip1642	0	.	.	.	.	.	.	.
chr12	43256986	43256986	2102Ep_3ATLAS_0522	317	-	26	72	219	0	0	5973	3368	2221	.	.	.	.	.	.	L1M6	33	mrip1648	0	.	.	.	.	.	.	.
chr12	43979384	43979384	2102Ep_3ATLAS_0525	262	+	1	140	113	0	8	2386	1345	1836	.	.	RB3PA1[22]	0	L1HS|Ta|5prime-truncated	0	L1HS|Ta|5prime-truncated	0	mrip1653	64	.	.	.	.	.	.	.
chr12	44502090	44502090	2102Ep_3ATLAS_0526	344	-	164	3	87	90	0	4896	2761	2411	.	.	RB3PA1[22]	21	L1HS|Ta0|full-length	0	L1HS|Ta0|full-length	0	mrip1655	39	L1HS294|L1HS|Ta0|full-length	0	TMEM117	0	TMEM117:intron	.	.
chr12	47369623	47369623	2102Ep_3ATLAS_0531	166	+	2	26	138	0	0	1590	897	1163	.	.	.	.	.	.	.	.	mrip1661	0	.	.	.	.	.	.	.
chr12	55490050	55490050	2102Ep_3ATLAS_0540	337	-	133	164	37	3	0	6529	3681	2362	.	.	RB3PA1[22]	93	L1HS|Ta0|full-length	0	L1HS|Ta0|full-length	0	mrip1691	34	L1HS501|L1HS|Ta0|full-length	0	.	.	.	.	.
chr12	60402461	60402461	2102Ep_3ATLAS_0547	32	-	21	7	4	0	0	71	40	224	.	.	RB3PA1(1)[21]	121	L1HS|Ta0|5prime-truncated	17	L1HS|Ta0|5prime-truncated	17	mrip1705	62	.	.	.	.	.	.	.
chr12	61767048	61767048	2102Ep_3ATLAS_0553	299	-	93	30	175	1	0	2138	1206	2095	.	.	RB3PA1[22]	43	L1HS|Ta|5prime-truncated	0	L1HS|Ta|5prime-truncated	0	mrip1711	32	L1HS297|L1HS|Ta|5prime-truncated	0	.	.	.	.	.
chr12	62295051	62295051	2102Ep_3ATLAS_0554	287	-	0	94	193	0	0	2088	1177	2011	.	.	RB3PA1[22]	110	L1HS|Ta|5prime-truncated	6	L1HS|Ta|5prime-truncated	6	mrip1714	51	.	.	FAM19A2	0	FAM19A2:intron	.	.
chr12	70167191	70167191	2102Ep_3ATLAS_0558	335	-	16	158	161	0	0	6712	3785	2348	.	.	RB3PA1[22]	103	L1HS|Ta1-nd|full-length	0	L1HS|Ta1-nd|full-length	0	mrip1738	0	.	.	RAB3IP	0	RAB3IP:intron	.	.
chr12	76199588	76199588	2102Ep_3ATLAS_0564	19	+	6	7	6	0	0	43	24	133	.	.	.	.	.	.	.	.	.	.	.	.	.	.	.	.	.
chr12	79338035	79338035	2102Ep_3ATLAS_0565	6	-	1	4	1	0	0	8	5	42	.	.	.	.	.	.	.	.	mrip1770	0	.	.	SYT1	0	SYT1:intron	.	.
chr12	84965131	84965131	2102Ep_3ATLAS_0573	248	+	24	107	116	0	1	1430	806	1738	.	.	.	.	.	.	.	.	mrip1795	0	.	.	.	.	.	.	.
chr12	85506274	85506274	2102Ep_3ATLAS_0574	264	+	0	113	151	0	0	2946	1661	1850	.	.	.	.	.	.	.	.	mrip1798	0	.	.	LRRIQ1	0	LRRIQ1:intron	.	.
chr12	88783618	88783618	2102Ep_3ATLAS_0580	87	+	0	23	64	0	0	201	113	610	.	.	.	.	.	.	.	.	.	.	.	.	.	.	.	.	.
chr12	95808524	95808524	2102Ep_3ATLAS_0590	11	-	3	4	4	0	0	15	8	77	.	.	.	.	.	.	.	.	mrip1824	0	.	.	.	.	.	.	.
chr12	98672944	98672944	2102Ep_3ATLAS_0593	308	+	130	28	150	0	0	6584	3712	2158	.	.	RB3PA1[22]	101	L1HS|Ta1|5prime-truncated	0	L1HS|Ta1|5prime-truncated	0	mrip1838	30	L1HS51|L1HS|Ta1|5prime-truncated	0	.	.	.	.	.
chr12	102842480	102842480	2102Ep_3ATLAS_0597	342	+	123	92	127	0	0	7603	4287	2397	.	.	RB3PA1[22]	104	L1HS|Ta0|5prime-truncated	0	L1HS|Ta0|5prime-truncated	0	mrip1856	0	.	.	IGF1	0	IGF1:intron	.	.
chr12	118186940	118186940	2102Ep_3ATLAS_0608	6	+	0	1	5	0	0	17	10	42	.	.	.	.	.	.	.	.	mrip1885	0	.	.	KSR2	0	KSR2:intron	.	.
chr12	126783546	126783546	2102Ep_3ATLAS_0616	297	-	1	62	234	0	0	5197	2930	2081	2102Ep_5ATLAS_0225	6040	RB3PA1[22]	114	L1HS|Ta1-d|full-length	10	L1HS|Ta1-d|full-length	10	mrip1905	40	.	.	.	.	.	.	.
chr13	27488111	27488111	2102Ep_3ATLAS_0623	6	+	0	5	1	0	0	11	6	42	.	.	.	.	.	.	.	.	mrip1942	0	.	.	.	.	.	.	.
chr13	29845251	29845251	2102Ep_3ATLAS_0625	20	+	0	7	13	0	0	29	16	140	.	.	.	.	.	.	.	.	.	.	.	.	MTUS2	0	MTUS2:intron	.	.
chr13	30215839	30215839	2102Ep_3ATLAS_0627	299	-	1	72	226	0	0	3435	1937	2095	.	.	RB3PA1[22]	108	L1HS|Ta1-d|full-length	4	L1HS|Ta1-d|full-length	4	mrip1950	5	.	.	.	.	.	.	.
chr13	31882485	31882485	2102Ep_3ATLAS_0628	238	+	11	108	119	0	0	1246	703	1668	.	.	RB3PA1[22]	107	L1HS|Ta0|full-length	3	L1HS|Ta0|full-length	3	mrip1954	51	.	.	B3GALTL	0	B3GALTL:intron	.	.
chr13	33441858	33441858	2102Ep_3ATLAS_0631	305	-	184	19	95	7	0	2632	1484	2137	.	.	RB3PA1[22]	79	L1HS|Ta1|5prime-truncated	0	L1HS|Ta1|5prime-truncated	0	mrip1962	0	L1HS91|L1HS|Ta1|5prime-truncated	0	LINC00423	0	LINC00423:intron	.	.
chr13	35054397	35054397	2102Ep_3ATLAS_0632	281	-	40	68	173	0	0	2217	1250	1969	.	.	RB3PA1[22]	106	L1HS|Ta1-nd|full-length	2	L1HS|Ta1-nd|full-length	2	mrip1968	53	L1HS514|L1HS|Ta1-nd|full-length	2	LINC00457	0	LINC00457:intron	.	.
chr13	57793460	57793460	2102Ep_3ATLAS_0640	266	-	17	103	146	0	0	2276	1283	1864	.	.	RB3PA1[22]	106	L1HS|Ta1|5prime-truncated	2	L1HS|Ta1|5prime-truncated	2	mrip2029	0	.	.	.	.	.	.	.
chr13	59088387	59088387	2102Ep_3ATLAS_0643	247	+	27	29	191	0	0	2291	1292	1731	.	.	RB3PA1[22]	103	L1HS|Ta|5prime-truncated	0	L1HS|Ta|5prime-truncated	0	mrip2035	0	.	.	.	.	.	.	.
chr13	61289905	61289905	2102Ep_3ATLAS_0645	15	+	2	1	1	11	0	20	11	105	.	.	.	.	.	.	L1PA3	0	.	.	.	.	.	.	.	.	.
chr13	61462346	61462346	2102Ep_3ATLAS_0646	293	-	102	109	82	0	0	2598	1465	2053	2102Ep_5ATLAS_0235	0	.	.	.	.	.	.	mrip2041	0	.	.	.	.	.	.	.
chr13	63689196	63689196	2102Ep_3ATLAS_0648	202	-	0	66	136	0	0	855	482	1416	.	.	.	.	.	.	.	.	mrip2051	5	.	.	.	.	.	.	.
chr13	72968674	72968674	2102Ep_3ATLAS_0650	285	+	78	129	78	0	0	2464	1389	1997	.	.	.	.	.	.	L1ME4a	0	mrip2072	0	.	.	.	.	.	.	.
chr13	78173765	78173765	2102Ep_3ATLAS_0655	1	+	0	0	1	0	0	1	1	7	2102Ep_5ATLAS_0245	0	.	.	.	.	.	.	.	.	.	.	SCEL	0	SCEL:intron	NM_144777_exon_14_0_chr13_78173824_f	58
chr13	79259800	79259800	2102Ep_3ATLAS_0656	10	-	0	4	6	0	0	16	9	70	.	.	.	.	.	.	.	.	mrip2094	0	.	.	.	.	.	.	.
chr13	85871613	85871613	2102Ep_3ATLAS_0660	248	-	1	57	190	0	0	1619	913	1738	.	.	.	.	.	.	.	.	mrip2109	0	.	.	.	.	.	.	.
chr13	86502110	86502110	2102Ep_3ATLAS_0661	248	+	26	148	74	0	0	1675	944	1738	.	.	RB3PA1[22]	134	L1HS|Ta1|5prime-truncated	30	L1HS|Ta1|5prime-truncated	30	mrip2115	28	L1HS250|L1HS|Ta1|5prime-truncated	30	.	.	.	.	.
chr13	88851207	88851207	2102Ep_3ATLAS_0664	250	-	135	48	67	0	0	2222	1253	1752	.	.	RB3PA1[22]	103	L1HS|Ta0|5prime-truncated	0	L1HS|Ta0|5prime-truncated	0	mrip2128	0	.	.	.	.	.	.	.
chr13	92855872	92855872	2102Ep_3ATLAS_0669	206	+	63	103	27	13	0	671	378	1444	.	.	RB3PA1[22]	73	L1HS|Ta|5prime-truncated	0	L1HS|Ta|5prime-truncated	0	mrip2142	8	L1HS204|L1HS|Ta|5prime-truncated	0	GPC5	0	GPC5:intron	.	.
chr13	104296233	104296233	2102Ep_3ATLAS_0672	4	-	2	1	1	0	0	6	3	28	.	.	.	.	.	.	L1MA4A	0	mrip2169	0	.	.	.	.	.	.	.
chr13	104395943	104395943	2102Ep_3ATLAS_0673	10	-	9	0	1	0	0	32	18	70	.	.	.	.	.	.	.	.	mrip2170	0	.	.	.	.	.	.	.
chr13	104704178	104704178	2102Ep_3ATLAS_0674	270	+	56	75	139	0	0	2211	1247	1892	.	.	RB3PA1[22]	106	L1HS|Ta1|5prime-truncated	2	L1HS|Ta1|5prime-truncated	2	mrip2173	14	L1HS295|L1HS|Ta1|5prime-truncated	2	.	.	.	.	.
chr13	107436436	107436436	2102Ep_3ATLAS_0676	3	-	0	2	1	0	0	13	7	21	.	.	.	.	.	.	L1PA3	0	mrip2180	0	.	.	.	.	.	.	.
chr14	19060298	19060298	2102Ep_3ATLAS_0683	152	-	24	45	83	0	0	2859	1612	1065	.	.	RB3PA1[22]	101	L1HS|Ta0|full-length	0	L1HS|Ta0|full-length	0	mrip2202	51	.	.	.	.	.	.	.
chr14	22127248	22127248	2102Ep_3ATLAS_0685	5	-	0	3	2	0	0	17	10	35	.	.	.	.	.	.	.	.	.	.	.	.	.	.	.	.	.
chr14	28301251	28301251	2102Ep_3ATLAS_0689	10	+	6	3	1	0	0	22	12	70	.	.	.	.	.	.	.	.	mrip2234	0	.	.	.	.	.	.	.
chr14	36674746	36674746	2102Ep_3ATLAS_0695	9	+	0	6	3	0	0	20	11	63	.	.	.	.	.	.	.	.	mrip2267	0	.	.	.	.	.	.	.
chr14	37769604	37769604	2102Ep_3ATLAS_0696	194	-	0	116	73	5	0	1794	1012	1359	.	.	.	.	.	.	L1MC3	0	mrip2271	0	.	.	MIPOL1	0	MIPOL1:intron	.	.
chr14	39765852	39765852	2102Ep_3ATLAS_0698	257	-	144	72	41	0	0	1793	1011	1801	.	.	RB3PA1[22]	90	L1HS|Ta|5prime-truncated	0	L1HS|Ta|5prime-truncated	0	mrip2276	0	.	.	CTAGE5	0	CTAGE5:intron	NM_203356_exon_7_0_chr14_39764129_f	1619
chr14	41197905	41197905	2102Ep_3ATLAS_0702	311	-	23	202	86	0	0	4504	2540	2179	.	.	RB3PA1[22]	107	L1HS|Ta1|5prime-truncated	3	L1MA2	0	mrip2289	0	.	.	.	.	.	.	.
chr14	45946345	45946345	2102Ep_3ATLAS_0708	145	-	4	122	19	0	0	1056	595	1016	2102Ep_5ATLAS_0264	6029	RB3PA1[22]	99	L1HS|Ta1-nd|full-length	0	L1HS|Ta1-nd|full-length	0	mrip2309	36	.	.	.	.	.	.	.
chr14	47195684	47195684	2102Ep_3ATLAS_0709	291	-	5	226	60	0	0	3950	2227	2039	.	.	RB3PA1[22]	98	L1HS|Ta1|5prime-truncated	0	L1HS|Ta1|5prime-truncated	0	mrip2318	39	.	.	.	.	.	.	.
chr14	48662317	48662317	2102Ep_3ATLAS_0710	296	+	0	160	136	0	0	4157	2344	2074	.	.	RB3PA1[22]	105	L1HS|Ta0|full-length	1	L1HS|Ta0|full-length	1	mrip2327	0	L1HS186|L1HS|Ta0|full-length	1	.	.	.	.	.
chr14	53442364	53442364	2102Ep_3ATLAS_0716	3	-	0	1	2	0	0	10	6	21	.	.	.	.	.	.	.	.	.	.	.	.	.	.	.	.	.
chr14	59220383	59220383	2102Ep_3ATLAS_0722	223	+	0	73	150	0	0	1711	965	1563	2102Ep_5ATLAS_0273	0	.	.	.	.	.	.	mrip2356	0	.	.	.	.	.	.	.
chr14	63583425	63583425	2102Ep_3ATLAS_0727	312	-	27	125	160	0	0	4792	2702	2186	.	.	RB3PA1[22]	103	L1HS|Ta0|full-length	0	L1HS|Ta0|full-length	0	mrip2381	54	L1HS109|L1HS|Ta0|full-length	0	.	.	.	.	.
chr14	71020044	71020044	2102Ep_3ATLAS_0734	219	+	85	89	45	0	0	2926	1650	1535	.	.	RB3PA1[22]	109	L1HS|Ta0|full-length	5	L1HS|Ta0|full-length	5	mrip2407	0	.	.	.	.	.	.	.
chr14	76682550	76682550	2102Ep_3ATLAS_0740	194	-	0	45	149	0	0	689	388	1359	2102Ep_5ATLAS_0277	0	.	.	.	.	.	.	.	.	.	.	GPATCH2L	3404	.	NR_110314_exon_9_0_chr14_76668034_f	3404
chr14	86381810	86381810	2102Ep_3ATLAS_0745	325	-	102	72	151	0	0	4482	2527	2277	.	.	.	.	.	.	L1MC1	0	mrip2450	0	.	.	.	.	.	.	.
chr14	95605318	95605318	2102Ep_3ATLAS_0751	288	+	77	121	90	0	0	2317	1306	2018	.	.	RB3PA1[22]	105	L1HS|Ta|5prime-truncated	1	L1HS|Ta|5prime-truncated	1	mrip2475	0	L1HS509|L1HS|Ta|5prime-truncated	1	DICER1	0	DICER1:intron,MIR3173:up	NR_036131_exon_0_0_chr14_95604256_r	995
chr14	100599525	100599525	2102Ep_3ATLAS_0753	14	+	0	5	9	0	0	31	17	98	.	.	.	.	.	.	.	.	.	.	.	.	EVL	0	EVL:intron	NM_016337_exon_7_0_chr14_100599056_f	409
chr15	20107832	20107832	2102Ep_3ATLAS_0758	4	+	1	1	2	0	0	6	3	28	.	.	.	.	.	.	.	.	.	.	.	.	.	.	.	.	.
chr15	20108162	20108162	2102Ep_3ATLAS_0759	75	+	14	26	35	0	0	283	160	526	.	.	.	.	.	.	.	.	.	.	.	.	.	.	.	.	.
chr15	24383916	24383916	2102Ep_3ATLAS_0762	133	+	19	63	51	0	0	1212	683	932	.	.	RB3PA1[22]	107	L1HS|Ta0|5prime-truncated	3	L1HS|Ta0|5prime-truncated	3	mrip2518	15	L1HS521|L1HS|Ta0|5prime-truncated	3	.	.	.	.	.
chr15	51875307	51875307	2102Ep_3ATLAS_0786	293	-	57	60	176	0	0	4905	2766	2053	.	.	RB3PA1[22]	119	L1HS|Ta0|5prime-truncated	15	L1HS|Ta0|5prime-truncated	15	mrip2603	0	.	.	DMXL2	0	DMXL2:intron	.	.
chr15	53448045	53448045	2102Ep_3ATLAS_0787	332	-	39	239	53	1	0	5349	3016	2327	.	.	RB3PA1[22]	105	L1HS|Ta0|5prime-truncated	1	L1HS|Ta0|5prime-truncated	1	mrip2604	0	L1HS195|L1HS|Ta0|5prime-truncated	1	.	.	.	.	.
chr15	56251133	56251133	2102Ep_3ATLAS_0789	247	+	0	68	179	0	0	1930	1088	1731	2102Ep_5ATLAS_0296	0	.	.	.	.	.	.	mrip2620	0	.	.	NEDD4	0	NEDD4:intron	.	.
chr15	58012030	58012030	2102Ep_3ATLAS_0793	330	-	47	138	145	0	0	5220	2943	2312	.	.	RB3PA1[22]	107	L1HS|Ta|5prime-truncated	3	L1HS|Ta|5prime-truncated	3	mrip2626	0	L1HS523|L1HS|Ta|5prime-truncated	3	GCOM1	2275	.	NR_104371_exon_16_0_chr15_58006734_f	2275
chr15	71027506	71027506	2102Ep_3ATLAS_0803	249	+	0	75	174	0	0	2775	1565	1745	2102Ep_5ATLAS_0297	5514	RB3PA1[22]	111	L1HS|Ta0|5prime-truncated	7	L1HS|Ta0|5prime-truncated	7	mrip2658	22	.	.	UACA	0	UACA:intron	.	.
chr15	80086910	80086910	2102Ep_3ATLAS_0815	1	+	0	1	0	0	0	1	1	7	2102Ep_5ATLAS_0299	192	.	.	.	.	L1MC4a	143	.	.	.	.	.	.	.	.	.
chr15	83551647	83551647	2102Ep_3ATLAS_0817	340	-	230	32	73	5	0	5064	2855	2383	2102Ep_5ATLAS_0301	6026	RB3PA1[22]	102	L1HS|Ta1-d|full-length	0	L1HS|Ta1-d|full-length	0	mrip2680	14	.	.	HOMER2	0	HOMER2:intron	.	.
chr15	98622503	98622503	2102Ep_3ATLAS_0825	4	+	2	2	0	0	0	5	3	28	.	.	.	.	.	.	L1M5	0	mrip2722	0	.	.	.	.	.	.	.
chr16	3278460	3278460	2102Ep_3ATLAS_0827	171	+	26	56	89	0	0	626	353	1198	.	.	.	.	.	.	.	.	mrip2737	0	.	.	ZNF200	0	ZNF200:intron	NM_198088_exon_0_0_chr16_3272325_r	3847
chr16	6793829	6793829	2102Ep_3ATLAS_0830	114	+	0	30	84	0	0	397	224	799	.	.	.	.	.	.	.	.	mrip2753	0	.	.	RBFOX1	0	RBFOX1:intron	.	.
chr16	7925421	7925421	2102Ep_3ATLAS_0832	266	+	174	57	35	0	0	3888	2192	1864	.	.	RB3PA1[22]	115	L1HS|Ta|5prime-truncated	11	L1HS|Ta|5prime-truncated	11	mrip2760	0	.	.	.	.	.	.	.
chr16	16934380	16934380	2102Ep_3ATLAS_0844	317	-	21	49	247	0	0	4898	2762	2221	.	.	RB3PA1[22]	117	L1HS|Ta0|full-length	13	L1HS|Ta0|full-length	13	mrip2782	0	.	.	.	.	.	.	.
chr16	18832549	18832549	2102Ep_3ATLAS_0846	254	-	15	105	134	0	0	2115	1193	1780	.	.	RB3PA1[22]	130	L1HS|Ta0|5prime-truncated	26	L1HS|Ta0|5prime-truncated	26	mrip2791	0	.	.	SMG1	0	SMG1:intron	NM_015092_exon_7_0_chr16_18830824_r	1573
chr16	22711287	22711287	2102Ep_3ATLAS_0847	294	-	157	57	76	4	0	3770	2126	2060	.	.	RB3PA1[22]	93	L1HS|Ta0|5prime-truncated	0	L1HS|Ta0|5prime-truncated	0	mrip2798	35	L1HS528|L1HS|Ta0|5prime-truncated	0	.	.	.	.	.
chr16	25514409	25514409	2102Ep_3ATLAS_0850	330	-	89	163	78	0	0	5830	3287	2312	.	.	RB3PA1[22]	84	L1HS|Ta|5prime-truncated	0	L1HS|Ta|5prime-truncated	0	mrip2810	0	L1HS134|L1HS|Ta|5prime-truncated	0	.	.	.	.	.
chr16	32523891	32523891	2102Ep_3ATLAS_0856	10	-	1	4	5	0	0	32	18	70	2102Ep_5ATLAS_0308	1719	.	.	.	.	.	.	mrip2829	0	.	.	.	.	.	.	.
chr16	32525627	32525627	2102Ep_3ATLAS_0857	30	-	5	19	6	0	0	74	42	210	2102Ep_5ATLAS_0308	0	.	.	.	.	.	.	mrip2831	0	.	.	.	.	.	.	.
chr16	32818016	32818016	2102Ep_3ATLAS_0859	35	-	22	10	3	0	0	115	65	245	.	.	.	.	.	.	.	.	.	.	.	.	.	.	.	.	.
chr16	33755036	33755036	2102Ep_3ATLAS_0863	187	-	2	130	55	0	0	3123	1761	1310	2102Ep_5ATLAS_0310	6043	RB3PA1[22]	112	L1HS|Ta1-d|full-length	8	L1HS|Ta1-d|full-length	8	mrip2837	24	.	.	.	.	.	.	.
chr16	46822104	46822104	2102Ep_3ATLAS_0877	14	+	0	6	8	0	0	27	15	98	.	.	.	.	.	.	L1MA8	0	.	.	.	.	.	.	.	.	.
chr16	60305051	60305051	2102Ep_3ATLAS_0890	114	-	0	48	66	0	0	369	208	799	.	.	.	.	.	.	.	.	.	.	.	.	.	.	.	.	.
chr16	61079186	61079186	2102Ep_3ATLAS_0894	143	+	14	80	49	0	0	1424	803	1002	.	.	.	.	.	.	.	.	mrip2895	0	.	.	.	.	.	.	.
chr16	65178864	65178864	2102Ep_3ATLAS_0901	4	-	0	0	4	0	0	7	4	28	2102Ep_5ATLAS_0322	0	.	.	.	.	.	.	.	.	.	.	.	.	.	.	.
chr16	65729921	65729921	2102Ep_3ATLAS_0902	346	+	177	53	116	0	0	6674	3763	2425	.	.	RB3PA1[22]	102	L1HS|Ta1-nd|full-length	0	L1HS|Ta1-nd|full-length	0	mrip2909	13	L1HS529|L1HS|Ta1-nd|full-length	0	.	.	.	.	.
chr16	83676895	83676895	2102Ep_3ATLAS_0916	311	+	37	112	162	0	0	4500	2537	2179	2102Ep_5ATLAS_0328	6038	RB3PA1[22]	98	L1HS|Ta1-d|full-length	0	L1HS|Ta1-d|full-length	0	mrip2958	62	.	.	CDH13	0	CDH13:intron	.	.
chr17	4314998	4314998	2102Ep_3ATLAS_0923	144	-	0	30	114	0	0	471	266	1009	.	.	.	.	.	.	.	.	mrip2984	5	.	.	.	.	.	.	.
chr17	28398314	28398314	2102Ep_3ATLAS_0940	328	+	47	219	62	0	0	4767	2688	2298	.	.	.	.	.	.	L1MA5	0	mrip3024	0	.	.	EFCAB5	0	EFCAB5:intron	NR_026738_exon_14_0_chr17_28400101_f	1786
chr17	29659596	29659596	2102Ep_3ATLAS_0942	269	-	61	41	166	1	0	2113	1191	1885	.	.	RB3PA1[22]	103	L1HS|Ta|5prime-truncated	0	L1HS|Ta|5prime-truncated	0	mrip3034	0	.	.	NF1	0	NF1:intron	NM_001042492_exon_38_0_chr17_29657314_f	2080
chr17	32192792	32192792	2102Ep_3ATLAS_0947	346	+	13	139	194	0	0	7968	4493	2425	.	.	RB3PA1[22]	116	L1HS|Ta|5prime-truncated	0	L1HS|Ta|5prime-truncated	0	mrip3040	0	L1HS116|L1HS|Ta|5prime-truncated	0	ASIC2	0	ASIC2:intron	.	.
chr17	32813608	32813608	2102Ep_3ATLAS_0948	288	+	9	208	71	0	0	5767	3252	2018	.	.	.	.	.	.	.	.	mrip3045	0	.	.	.	.	.	.	.
chr17	65321036	65321036	2102Ep_3ATLAS_0971	79	+	0	49	30	0	0	710	400	554	.	.	RB3PA1[22]	111	L1HS|Ta|5prime-truncated	0	L1HS|Ta|5prime-truncated	0	mrip3107	46	.	.	.	.	.	.	.
chr17	68461173	68461173	2102Ep_3ATLAS_0973	192	+	0	92	100	0	0	920	519	1345	2102Ep_5ATLAS_0339	6074	RB3PA1[22]	149	L1HS|Ta1-d|full-length	45	L1HS|Ta1-d|full-length	45	mrip3115	91	.	.	.	.	.	.	.
chr18	5332454	5332454	2102Ep_3ATLAS_0989	16	-	10	3	3	0	0	24	14	112	.	.	RB3PA1[22]	102	L1HS|Ta0|5prime-truncated	14	L1HS|Ta0|5prime-truncated	14	mrip3171	0	L1HS557|L1HS|Ta0|5prime-truncated	14	.	.	.	.	.
chr18	15194521	15194521	2102Ep_3ATLAS_0998	5	-	0	3	2	0	0	7	4	35	.	.	.	.	.	.	.	.	.	.	.	.	.	.	.	.	.
chr18	18512809	18512809	2102Ep_3ATLAS_1001	28	+	3	10	15	0	0	66	37	196	.	.	.	.	.	.	.	.	mrip3195	0	.	.	.	.	.	.	.
chr18	18517853	18517853	2102Ep_3ATLAS_1003	29	-	6	10	12	1	0	67	38	203	.	.	.	.	.	.	.	.	mrip3199	78	.	.	.	.	.	.	.
chr18	18518060	18518060	2102Ep_3ATLAS_1004	3	+	0	2	1	0	0	61	34	21	.	.	.	.	.	.	.	.	mrip3200	119	.	.	.	.	.	.	.
chr18	18519724	18519724	2102Ep_3ATLAS_1007	68	-	5	55	8	0	0	527	297	477	.	.	.	.	.	.	.	.	.	.	.	.	.	.	.	.	.
chr18	23067447	23067447	2102Ep_3ATLAS_1013	240	+	58	119	63	0	0	2516	1419	1682	.	.	RB3PA1[22]	152	L1HS|Ta1|5prime-truncated	50	L1HS|Ta1|5prime-truncated	50	mrip3215	47	L1HS545|L1HS|Ta1|5prime-truncated	50	.	.	.	.	.
chr18	25935378	25935378	2102Ep_3ATLAS_1015	182	-	124	54	4	0	0	2397	1352	1275	.	.	.	.	.	.	L1MC4a	125	mrip3224	0	.	.	.	.	.	.	.
chr18	27219201	27219201	2102Ep_3ATLAS_1016	314	-	3	130	181	0	0	3359	1894	2200	.	.	.	.	.	.	L1MCa	0	mrip3227	0	.	.	.	.	.	.	.
chr18	30185631	30185631	2102Ep_3ATLAS_1018	274	-	126	101	41	6	0	2738	1544	1920	.	.	RB3PA1[22]	93	L1HS|Ta|5prime-truncated	0	L1HS|Ta|5prime-truncated	0	mrip3233	0	.	.	.	.	.	.	.
chr18	45192795	45192795	2102Ep_3ATLAS_1036	186	+	5	114	67	0	0	1223	690	1303	.	.	RB3PA1[22]	126	L1HS|Ta0|full-length	22	L1HS|Ta0|full-length	22	mrip3276	0	.	.	.	.	.	.	.
chr18	51956946	51956946	2102Ep_3ATLAS_1044	242	+	4	78	160	0	0	3463	1953	1696	.	.	RB3PA1[22]	99	L1HS|Ta1|5prime-truncated	0	L1HS|Ta1|5prime-truncated	0	mrip3306	7	.	.	.	.	.	.	.
chr18	59579959	59579959	2102Ep_3ATLAS_1053	281	+	74	98	109	0	0	4466	2518	1969	.	.	.	.	.	.	.	.	mrip3336	0	.	.	.	.	.	.	.
chr18	59763754	59763754	2102Ep_3ATLAS_1054	292	-	39	105	147	1	0	3618	2040	2046	.	.	RB3PA1[22]	113	L1HS|Ta|5prime-truncated	9	L1HS|Ta|5prime-truncated	9	mrip3339	0	.	.	PIGN	0	PIGN:intron	NM_176787_exon_8_0_chr18_59763081_r	571
chr18	61030452	61030452	2102Ep_3ATLAS_1056	322	-	33	141	148	0	0	4714	2658	2256	.	.	RB3PA1[22]	105	L1HS|Ta|5prime-truncated	1	L1HS|Ta|5prime-truncated	1	mrip3346	0	L1HS543|L1HS|Ta|5prime-truncated	1	KDSR	0	KDSR:intron	NM_002035_exon_8_0_chr18_61030012_r	351
chr18	63446544	63446544	2102Ep_3ATLAS_1059	19	-	5	11	3	0	0	149	84	133	.	.	RB3PA1[22]	98	L1HS|Ta0|5prime-truncated	0	L1HS|Ta0|5prime-truncated	0	mrip3358	0	.	.	CDH7	0	CDH7:intron	.	.
chr18	67532682	67532682	2102Ep_3ATLAS_1063	147	-	10	105	32	0	0	1163	656	1030	.	.	.	.	.	.	.	.	.	.	.	.	CD226	0	CD226:intron	NM_006566_exon_0_0_chr18_67530193_r	1007
chr18	68413833	68413833	2102Ep_3ATLAS_1065	314	-	232	11	71	0	0	3502	1975	2200	.	.	RB3PA1[22]	56	L1HS|Ta0|full-length	0	L1HS|Ta0|full-length	0	mrip3365	62	.	.	.	.	.	.	.
chr18	69024670	69024670	2102Ep_3ATLAS_1067	337	+	240	26	70	1	0	4614	2602	2362	.	.	RB3PA1[22]	37	L1HS|Ta0|5prime-truncated	0	L1HS|Ta0|5prime-truncated	0	mrip3370	5	.	.	.	.	.	.	.
chr18	69322866	69322866	2102Ep_3ATLAS_1068	298	-	35	105	158	0	0	3252	1834	2088	.	.	RB3PA1[22]	110	L1HS|Ta0|5prime-truncated	6	L1HS|Ta0|5prime-truncated	6	mrip3373	52	.	.	.	.	.	.	.
chr18	72711320	72711320	2102Ep_3ATLAS_1072	315	+	36	61	218	0	0	4775	2692	2207	.	.	RB3PA1[22]	107	L1HS|Ta1|5prime-truncated	3	L1HS|Ta1|5prime-truncated	3	mrip3386	34	.	.	ZNF407	0	ZNF407:intron	.	.
chr18	73564825	73564825	2102Ep_3ATLAS_1074	126	+	55	65	5	1	0	1377	776	883	.	.	RB3PA1(1)[21]	91	L1HS|Ta0|full-length	0	L1HS|Ta0|full-length	0	mrip3390	45	.	.	.	.	.	.	.
chr19	24531647	24531647	2102Ep_3ATLAS_1092	11	-	0	1	10	0	0	18	10	77	.	.	.	.	.	.	.	.	.	.	.	.	.	.	.	.	.
chr19	24602240	24602240	2102Ep_3ATLAS_1093	6	-	1	3	2	0	0	67	38	42	.	.	.	.	.	.	.	.	mrip3449	6	.	.	.	.	.	.	.
chr19	27731864	27731864	2102Ep_3ATLAS_1094	47	+	0	16	31	0	0	195	110	329	.	.	.	.	.	.	.	.	.	.	.	.	.	.	.	.	.
chr19	27732859	27732859	2102Ep_3ATLAS_1096	26	-	0	2	24	0	0	114	64	182	.	.	.	.	.	.	.	.	.	.	.	.	.	.	.	.	.
chr19	27734294	27734294	2102Ep_3ATLAS_1097	89	-	29	48	12	0	0	2045	1153	624	.	.	.	.	.	.	.	.	mrip3451	1	.	.	.	.	.	.	.
chr19	27737997	27737997	2102Ep_3ATLAS_1099	3	-	0	1	2	0	0	4	2	21	.	.	.	.	.	.	.	.	.	.	.	.	.	.	.	.	.
chr19	27868582	27868582	2102Ep_3ATLAS_1102	9	+	5	1	3	0	0	19	11	63	.	.	.	.	.	.	.	.	mrip3459	0	.	.	.	.	.	.	.
chr19	27910394	27910394	2102Ep_3ATLAS_1104	3	+	2	0	1	0	0	6	3	21	.	.	.	.	.	.	L1PA3	98	.	.	.	.	.	.	.	.	.
chr19	43556802	43556802	2102Ep_3ATLAS_1111	209	+	49	118	42	0	0	1675	944	1465	.	.	RB3PA1[22]	137	L1HS|Ta0|5prime-truncated	33	L1HS|Ta0|5prime-truncated	33	mrip3494	96	.	.	.	.	.	.	.
chr19	52175943	52175943	2102Ep_3ATLAS_1114	247	-	16	18	213	0	0	1927	1087	1731	.	.	RB3PA1[22]	105	L1HS|Ta1|5prime-truncated	1	L1HS|Ta1|5prime-truncated	1	mrip3511	58	.	.	.	.	.	.	.
chr19	55091671	55091671	2102Ep_3ATLAS_1115	332	-	15	104	213	0	0	6027	3398	2327	.	.	RB3PA1[22]	100	L1HS|Ta1-d|full-length	0	L1HS|Ta1-d|full-length	0	mrip3518	0	.	.	LILRA2	0	LILRA2:intron	NM_006866_exon_5_0_chr19_55087274_f	4095
chr2	11136233	11136233	2102Ep_3ATLAS_1126	333	-	69	173	91	0	0	7574	4271	2334	2102Ep_5ATLAS_0373	6030	RB3PA1[22]	102	L1HS|Ta1-nd|full-length	0	L1HS|Ta1-nd|full-length	0	mrip3552	39	L1HS243|L1HS|Ta1-nd|full-length	0	.	.	.	.	.
chr2	16774993	16774993	2102Ep_3ATLAS_1132	326	-	15	96	215	0	0	7330	4133	2284	.	.	RB3PA1[22]	104	L1HS|Ta0|full-length	0	L1HS|Ta0|full-length	0	mrip3576	10	.	.	FAM49A	0	FAM49A:intron	.	.
chr2	23191018	23191018	2102Ep_3ATLAS_1138	210	-	0	43	167	0	0	1282	723	1472	2102Ep_5ATLAS_0379	0	.	.	.	.	.	.	mrip3592	0	.	.	.	.	.	.	.
chr2	34801571	34801571	2102Ep_3ATLAS_1151	326	+	54	149	123	0	0	4896	2761	2284	.	.	RB3PA1[22]	97	L1HS|Ta1|5prime-truncated	0	L1HS|Ta1|5prime-truncated	0	mrip3623	49	.	.	.	.	.	.	.
chr2	35879339	35879339	2102Ep_3ATLAS_1153	288	+	1	109	177	0	1	2210	1246	2018	.	.	.	.	.	.	.	.	mrip3627	0	.	.	.	.	.	.	.
chr2	36381236	36381236	2102Ep_3ATLAS_1155	10	+	0	5	5	0	0	20	11	70	.	.	.	.	.	.	.	.	mrip3631	0	.	.	.	.	.	.	.
chr2	36570260	36570260	2102Ep_3ATLAS_1157	279	-	7	141	131	0	0	4650	2622	1955	2102Ep_5ATLAS_0383	0	.	.	.	.	L1PA16	8	mrip3633	0	.	.	.	.	.	.	.
chr2	41777140	41777140	2102Ep_3ATLAS_1161	266	-	14	104	148	0	0	2482	1400	1864	.	.	RB3PA1[22]	113	L1HS|Ta1|5prime-truncated	9	L1HS|Ta1|5prime-truncated	9	mrip3644	0	L1HS1|L1HS|Ta1|5prime-truncated	9	.	.	.	.	.
chr2	42051402	42051402	2102Ep_3ATLAS_1162	314	+	75	74	165	0	0	4546	2563	2200	.	.	.	.	.	.	L1MD1	0	mrip3646	0	.	.	.	.	.	.	.
chr2	48453508	48453508	2102Ep_3ATLAS_1166	1	+	0	0	1	0	0	3	2	7	2102Ep_5ATLAS_0387	0	.	.	.	.	HAL1b	16	.	.	.	.	.	.	.	.	.
chr2	53627978	53627978	2102Ep_3ATLAS_1172	300	+	29	130	141	0	0	4064	2292	2102	.	.	RB3PA1[22]	104	L1HS|Ta0|5prime-truncated	0	L1HS|Ta0|5prime-truncated	0	mrip3682	39	.	.	.	.	.	.	.
chr2	62206890	62206890	2102Ep_3ATLAS_1176	305	-	38	145	122	0	0	6010	3389	2137	.	.	RB3PA1[22]	96	L1HS|Ta1|5prime-truncated	0	L1HS|Ta1|5prime-truncated	0	mrip3708	52	.	.	COMMD1	0	COMMD1:intron	.	.
chr2	73354467	73354467	2102Ep_3ATLAS_1182	273	-	34	77	162	0	0	3201	1805	1913	.	.	RB3PA1[22]	66	L1HS|Ta|5prime-truncated	0	L1HS|Ta|5prime-truncated	0	mrip3733	0	L1HS363|L1HS|Ta|5prime-truncated	0	.	.	.	.	.
chr2	81834786	81834786	2102Ep_3ATLAS_1186	228	-	56	125	47	0	0	1358	766	1598	.	.	RB3PA1[22]	105	L1HS|Ta0|5prime-truncated	4	L1HS|Ta0|5prime-truncated	4	mrip3762	0	.	.	.	.	.	.	.
chr2	83068232	83068232	2102Ep_3ATLAS_1188	325	+	63	98	164	0	0	4366	2462	2277	.	.	RB3PA1[22]	106	L1HS|Ta1|5prime-truncated	2	L1HS|Ta1|5prime-truncated	2	mrip3765	15	.	.	.	.	.	.	.
chr2	83188323	83188323	2102Ep_3ATLAS_1189	274	+	39	104	131	0	0	2361	1331	1920	.	.	.	.	.	.	.	.	mrip3766	0	.	.	.	.	.	.	.
chr2	89032277	89032277	2102Ep_3ATLAS_1193	230	+	0	94	136	0	0	1229	693	1612	.	.	RB3PA1[22]	122	L1HS|Ta1|5prime-truncated	0	L1HS|Ta1|5prime-truncated	0	mrip3784	58	.	.	RPIA	0	RPIA:intron	NM_144563_exon_4_0_chr2_89034069_f	1791
chr2	92309024	92309024	2102Ep_3ATLAS_1203	17	-	0	12	5	0	0	39	22	119	.	.	.	.	.	.	.	.	.	.	.	.	.	.	.	.	.
chr2	108632011	108632011	2102Ep_3ATLAS_1216	295	-	55	117	123	0	0	2144	1209	2067	.	.	RB3PA1[22]	104	L1HS|Ta|5prime-truncated	0	L1HS|Ta|5prime-truncated	0	mrip3840	0	.	.	SLC5A7	1568	.	NM_021815_exon_8_0_chr2_108626688_f	1568
chr2	113261382	113261382	2102Ep_3ATLAS_1220	112	-	9	59	44	0	0	457	258	785	2102Ep_5ATLAS_0405	6046	RB3PA1[22]	111	L1HS|Ta1-nd|full-length	7	L1HS|Ta1-nd|full-length	7	mrip3851	27	.	.	TTL	0	TTL:intron	NM_153712_exon_4_0_chr2_113260489_f	624
chr2	116246471	116246471	2102Ep_3ATLAS_1221	328	+	91	155	82	0	0	5115	2884	2298	.	.	RB3PA1[22]	106	L1HS|Ta1|5prime-truncated	2	L1HS|Ta1|5prime-truncated	2	mrip3860	0	L1HS245|L1HS|Ta1|5prime-truncated	2	DPP10	0	DPP10:intron	.	.
chr2	118667198	118667198	2102Ep_3ATLAS_1225	328	-	114	87	127	0	0	4971	2803	2298	.	.	RB3PA1[22]	100	L1HS|Ta|5prime-truncated	0	L1HS|Ta|5prime-truncated	0	mrip3870	14	.	.	.	.	.	.	.
chr2	126510589	126510589	2102Ep_3ATLAS_1235	306	+	19	125	162	0	0	3433	1936	2144	.	.	RB3PA1[22]	113	L1HS|Ta|5prime-truncated	9	L1HS|Ta|5prime-truncated	9	mrip3894	17	.	.	.	.	.	.	.
chr2	129573977	129573977	2102Ep_3ATLAS_1237	173	+	1	17	154	1	0	652	368	1212	.	.	.	.	.	.	.	.	mrip3905	0	.	.	.	.	.	.	.
chr2	130168635	130168635	2102Ep_3ATLAS_1239	214	-	119	92	3	0	0	2725	1537	1500	.	.	RB3PA1[22]	95	L1HS|Ta0|5prime-truncated	0	L1HS|Ta0|5prime-truncated	0	mrip3909	55	L1HS155|L1HS|Ta0|5prime-truncated	0	.	.	.	.	.
chr2	130440091	130440091	2102Ep_3ATLAS_1240	191	-	8	110	72	1	0	867	489	1338	.	.	RB3PA1[22]	13	L1HS|Ta0|5prime-truncated	0	L1HS|Ta0|5prime-truncated	0	mrip3911	33	.	.	.	.	.	.	.
chr2	134060366	134060366	2102Ep_3ATLAS_1245	276	+	148	56	72	0	0	1991	1123	1934	.	.	RB3PA1[22]	104	L1HS|Ta0|5prime-truncated	16	L1HS|Ta0|5prime-truncated	16	mrip3940	49	.	.	NCKAP5	0	MIR7853:intron,NCKAP5:intron	NM_207481_exon_14_0_chr2_134060609_r	242
chr2	137156505	137156505	2102Ep_3ATLAS_1250	68	-	6	18	43	0	1	448	253	477	.	.	.	.	.	.	L1PA4	0	mrip3951	127	.	.	.	.	.	.	.
chr2	137426142	137426142	2102Ep_3ATLAS_1251	158	-	9	100	49	0	0	449	253	1107	.	.	.	.	.	.	.	.	mrip3952	0	.	.	.	.	.	.	.
chr2	139785342	139785342	2102Ep_3ATLAS_1252	204	-	62	103	39	0	0	1221	688	1430	.	.	RB3PA1[22]	75	L1HS|Ta0|5prime-truncated	0	L1HS|Ta0|5prime-truncated	0	mrip3960	87	.	.	.	.	.	.	.
chr2	142788906	142788906	2102Ep_3ATLAS_1257	322	-	66	104	152	0	0	4411	2487	2256	.	.	RB3PA1[22]	102	L1HS|Ta|5prime-truncated	0	L1HS|Ta|5prime-truncated	0	mrip3978	0	.	.	LRP1B	0	LRP1B:intron	.	.
chr2	144624507	144624507	2102Ep_3ATLAS_1259	311	+	152	95	62	2	0	3594	2027	2179	.	.	RB3PA1[22]	55	L1HS|Ta1-nd|full-length	0	L1HS|Ta1-nd|full-length	0	mrip3990	0	L1HS218|L1HS|Ta1-nd|full-length	0	.	.	.	.	.
chr2	147020923	147020923	2102Ep_3ATLAS_1263	237	+	17	93	127	0	0	1468	828	1661	.	.	.	.	.	.	.	.	mrip3998	0	.	.	.	.	.	.	.
chr2	153864283	153864283	2102Ep_3ATLAS_1267	319	-	35	206	78	0	0	4677	2637	2235	.	.	RB3PA1[22]	101	L1HS|Ta1-nd|full-length	0	L1HS|Ta1-nd|full-length	0	mrip4024	0	.	.	.	.	.	.	.
chr2	156527822	156527822	2102Ep_3ATLAS_1271	189	+	4	52	133	0	0	2845	1604	1324	2102Ep_5ATLAS_0416	0	.	.	.	.	.	.	mrip4030	0	.	.	.	.	.	.	.
chr2	167851212	167851212	2102Ep_3ATLAS_1281	3	+	0	2	1	0	0	4	2	21	.	.	.	.	.	.	L1MC4	0	mrip4066	39	.	.	XIRP2	0	XIRP2:intron	.	.
chr2	168092463	168092463	2102Ep_3ATLAS_1282	11	-	0	3	8	0	0	17	10	77	.	.	.	.	.	.	.	.	.	.	.	.	XIRP2	0	XIRP2:intron	NM_152381_exon_5_0_chr2_168096365_f	3901
chr2	170111161	170111161	2102Ep_3ATLAS_1284	336	+	30	137	167	2	0	5500	3101	2355	2102Ep_5ATLAS_0421	6030	RB3PA1[22]	99	L1HS|Ta1-d|full-length	0	L1HS|Ta1-d|full-length	0	mrip4074	5	.	.	LRP2	0	LRP2:intron	NM_004525_exon_60_0_chr2_170112616_r	1454
chr2	176346689	176346689	2102Ep_3ATLAS_1286	318	-	14	54	250	0	0	4501	2538	2228	2102Ep_5ATLAS_0422	6033	RB3PA1[22]	108	L1HS|Ta1-d|full-length	4	L1HS|Ta1-d|full-length	4	mrip4089	0	.	.	.	.	.	.	.
chr2	178843818	178843818	2102Ep_3ATLAS_1287	210	+	103	27	80	0	0	3487	1966	1472	.	.	RB3PA1[22]	105	L1HS|Ta0|full-length	1	L1HS|Ta0|full-length	1	mrip4097	10	L1HS361|L1HS|Ta0|full-length	1	PDE11A	0	PDE11A:intron	.	.
chr2	179767821	179767821	2102Ep_3ATLAS_1288	36	+	0	18	18	0	0	95	54	252	.	.	.	.	.	.	L1PA3	0	.	.	.	.	CCDC141	0	CCDC141:intron	NM_173648_exon_16_0_chr2_179770056_r	2234
chr2	179768517	179768517	2102Ep_3ATLAS_1289	3	+	1	2	0	0	0	3	2	21	.	.	.	.	.	.	L1PA3	19	.	.	.	.	CCDC141	0	CCDC141:intron	NM_173648_exon_16_0_chr2_179770056_r	1538
chr2	197776348	197776348	2102Ep_3ATLAS_1303	319	+	20	60	239	0	0	4290	2419	2235	.	.	RB3PA1[22]	109	L1HS|Ta1-nd|full-length	5	L1HS|Ta1-nd|full-length	5	mrip4162	51	.	.	PGAP1	0	PGAP1:intron	NM_024989_exon_23_0_chr2_197777606_r	1257
chr2	197933103	197933103	2102Ep_3ATLAS_1304	111	+	18	77	16	0	0	510	288	778	.	.	RB3PA1[22]	109	L1HS|Ta0|full-length	5	L1HS|Ta0|full-length	5	mrip4165	0	.	.	ANKRD44	0	ANKRD44:intron	.	.
chr2	205631693	205631693	2102Ep_3ATLAS_1306	275	-	90	119	66	0	0	2543	1434	1927	.	.	RB3PA1[22]	132	L1HS|Ta0|5prime-truncated	28	L1HS|Ta0|5prime-truncated	28	mrip4190	0	L1HS27|L1HS|Ta0|5prime-truncated	28	PARD3B	0	PARD3B:intron	.	.
chr2	214431955	214431955	2102Ep_3ATLAS_1312	268	-	16	125	127	0	0	3831	2160	1878	2102Ep_5ATLAS_0443	6034	RB3PA1[22]	104	L1HS|Ta0|full-length	0	L1HS|Ta0|full-length	0	mrip4226	44	L1HS356|L1HS|Ta0|full-length	0	SPAG16	0	SPAG16:intron	.	.
chr2	218176499	218176499	2102Ep_3ATLAS_1314	314	+	21	133	160	0	0	4787	2699	2200	.	.	RB3PA1[22]	93	L1HS|Ta1|5prime-truncated	0	L1HS|Ta1|5prime-truncated	0	mrip4234	4	L1HS168|L1HS|Ta1|5prime-truncated	0	DIRC3	0	DIRC3:intron	.	.
chr2	235519793	235519793	2102Ep_3ATLAS_1328	180	+	14	162	4	0	0	907	511	1261	.	.	.	.	.	.	.	.	mrip4283	0	.	.	.	.	.	.	.
chr2	239626203	239626203	2102Ep_3ATLAS_1330	221	-	59	99	62	1	0	989	558	1549	.	.	RB3PA1[22]	103	L1HS|Ta|5prime-truncated	0	L1HS|Ta|5prime-truncated	0	mrip4291	56	.	.	.	.	.	.	.
chr2	239902414	239902414	2102Ep_3ATLAS_1331	169	-	64	97	8	0	0	1108	625	1184	.	.	RB3PA1[22]	101	L1HS|Ta|5prime-truncated	0	L1HS|Ta|5prime-truncated	0	mrip4293	0	.	.	.	.	.	.	.
chr20	7096797	7096797	2102Ep_3ATLAS_1338	274	-	0	152	122	0	0	2608	1471	1920	.	.	RB3PA1[22]	135	L1HS|Ta0|full-length	31	L1HS|Ta0|full-length	31	mrip4307	0	.	.	.	.	.	.	.
chr20	12781728	12781728	2102Ep_3ATLAS_1342	351	-	190	8	149	4	0	6232	3514	2460	.	.	RB3PA1[22]	39	L1HS|Ta0|full-length	0	L1HS|Ta0|full-length	0	mrip4335	36	.	.	.	.	.	.	.
chr20	16479505	16479505	2102Ep_3ATLAS_1343	317	-	83	205	28	0	1	3903	2201	2221	.	.	.	.	.	.	.	.	mrip4344	1	.	.	KIF16B	0	KIF16B:intron	NM_024704_exon_15_0_chr20_16478258_r	1182
chr20	23412772	23412772	2102Ep_3ATLAS_1349	258	+	157	52	49	0	0	3905	2202	1808	2102Ep_5ATLAS_0455	6036	RB3PA1[22]	99	L1HS|Ta0|full-length	0	L1HS|Ta0|full-length	0	mrip4369	0	L1HS102|L1HS|Ta0|full-length	0	.	.	.	.	.
chr20	26304437	26304437	2102Ep_3ATLAS_1353	3	-	0	1	2	0	0	7	4	21	.	.	.	.	.	.	.	.	.	.	.	.	.	.	.	.	.
chr20	26315314	26315314	2102Ep_3ATLAS_1354	3	-	0	1	2	0	0	3	2	21	.	.	.	.	.	.	.	.	.	.	.	.	.	.	.	.	.
chr20	29591543	29591543	2102Ep_3ATLAS_1357	42	+	1	30	11	0	0	441	249	294	.	.	.	.	.	.	.	.	mrip4385	0	.	.	.	.	.	.	.
chr20	40055193	40055193	2102Ep_3ATLAS_1367	1	-	0	0	1	0	0	1	1	7	2102Ep_5ATLAS_0459	0	.	.	.	.	.	.	.	.	.	.	CHD6	0	CHD6:intron	NM_032221_exon_9_0_chr20_40054733_r	400
chr20	41952106	41952106	2102Ep_3ATLAS_1370	313	-	132	108	73	0	0	5649	3185	2193	.	.	.	.	.	.	.	.	mrip4422	0	.	.	.	.	.	.	.
chr20	51779990	51779990	2102Ep_3ATLAS_1375	236	-	21	69	146	0	0	2211	1247	1654	.	.	RB3PA1[22]	105	L1HS|Ta|5prime-truncated	0	L1HS|Ta|5prime-truncated	0	mrip4444	0	L1HS124|L1HS|Ta|5prime-truncated	0	TSHZ2	0	TSHZ2:intron	.	.
chr20	54440564	54440564	2102Ep_3ATLAS_1377	281	+	43	190	48	0	0	4574	2579	1969	.	.	RB3PA1[22]	91	L1HS|Ta0|full-length	0	L1HS|Ta0|full-length	0	mrip4452	36	.	.	.	.	.	.	.
chr20	59245020	59245020	2102Ep_3ATLAS_1382	8	-	0	3	5	0	0	18	10	56	.	.	.	.	.	.	.	.	.	.	.	.	.	.	.	.	.
chr21	16928828	16928828	2102Ep_3ATLAS_1386	22	+	5	9	8	0	0	56	32	154	.	.	.	.	.	.	L1PA3	0	mrip4508	99	.	.	.	.	.	.	.
chr21	17916705	17916705	2102Ep_3ATLAS_1388	314	-	25	240	49	0	0	5034	2838	2200	.	.	RB3PA1[22]	103	L1HS|Ta0|5prime-truncated	0	L1HS|Ta0|5prime-truncated	0	mrip4510	57	L1HS81|L1HS|Ta0|5prime-truncated	0	LINC00478	0	LINC00478:intron	NR_029480_exon_0_0_chr21_17912148_f	4474
chr21	19517314	19517314	2102Ep_3ATLAS_1392	322	-	117	108	96	1	0	4167	2350	2256	.	.	.	.	.	.	.	.	mrip4518	0	.	.	CHODL	0	CHODL:intron	.	.
chr21	24125152	24125152	2102Ep_3ATLAS_1399	312	+	41	53	218	0	0	4790	2701	2186	.	.	RB3PA1[22]	106	L1HS|Ta|5prime-truncated	2	L1HS|Ta|5prime-truncated	2	mrip4536	14	L1HS150|L1HS|Ta|5prime-truncated	2	.	.	.	.	.
chr21	29069169	29069169	2102Ep_3ATLAS_1406	295	+	63	117	115	0	0	5953	3357	2067	.	.	.	.	.	.	.	.	mrip4552	0	.	.	MIR5009	0	MIR5009:intron	.	.
chr22	22486380	22486380	2102Ep_3ATLAS_1426	280	-	107	75	96	1	1	2816	1588	1962	2102Ep_5ATLAS_0473	0	.	.	.	.	.	.	mrip4600	0	.	.	.	.	.	.	.
chr22	22715585	22715585	2102Ep_3ATLAS_1427	272	+	22	142	107	1	0	2025	1142	1906	2102Ep_5ATLAS_0475	0	.	.	.	.	.	.	mrip4601	0	.	.	.	.	.	.	.
chr22	26515405	26515405	2102Ep_3ATLAS_1428	2	+	0	1	1	0	0	7	4	14	2102Ep_5ATLAS_0476	0	.	.	.	.	L1MD1	0	.	.	.	.	.	.	.	.	.
chr22	29065299	29065299	2102Ep_3ATLAS_1431	345	+	122	119	104	0	0	5633	3176	2418	.	.	RB3PA1[22]	100	L1HS|Ta1-nd|full-length	0	L1HS|Ta1-nd|full-length	0	mrip4613	11	.	.	TTC28	0	TTC28:intron	.	.
chr22	44324606	44324606	2102Ep_3ATLAS_1436	196	-	1	109	86	0	0	1185	668	1373	.	.	.	.	.	.	.	.	mrip4641	0	.	.	PNPLA3	0	PNPLA3:intron	NM_025225_exon_2_0_chr22_44324704_f	97
chr3	656449	656449	2102Ep_3ATLAS_1438	14	-	3	7	4	0	0	70	39	98	.	.	.	.	.	.	.	.	mrip4738	0	.	.	AC090044.1	0	AC090044.1:intron	.	.
chr3	2050195	2050195	2102Ep_3ATLAS_1439	315	+	91	45	179	0	0	4251	2397	2207	.	.	RB3PA1[22]	108	L1HS|Ta0|5prime-truncated	4	L1HS|Ta0|5prime-truncated	4	mrip4743	16	L1HS389|L1HS|Ta0|5prime-truncated	4	.	.	.	.	.
chr3	4010792	4010792	2102Ep_3ATLAS_1442	307	+	0	115	191	1	0	3886	2191	2151	.	.	RB3PA1[22]	102	L1HS|Ta1-noncanonic|full-length	0	L1HS|Ta1-noncanonic|full-length	0	mrip4757	17	L1HS193|L1HS|Ta1-noncanonic|full-length	0	.	.	.	.	.
chr3	4080904	4080904	2102Ep_3ATLAS_1443	302	-	0	103	199	0	0	3681	2076	2116	.	.	RB3PA1[22]	105	L1HS|Ta|5prime-truncated	1	L1HS|Ta|5prime-truncated	1	mrip4761	12	.	.	.	.	.	.	.
chr3	22097792	22097792	2102Ep_3ATLAS_1465	304	+	1	134	169	0	0	4582	2584	2130	.	.	RB3PA1[22]	117	L1HS|Ta1|5prime-truncated	0	L1HS|Ta1|5prime-truncated	0	mrip4802	0	.	.	.	.	.	.	.
chr3	24987875	24987875	2102Ep_3ATLAS_1468	270	-	0	31	239	0	0	3429	1933	1892	.	.	.	.	.	.	.	.	mrip4813	0	.	.	.	.	.	.	.
chr3	26439612	26439612	2102Ep_3ATLAS_1471	356	-	189	82	84	0	1	5920	3338	2495	2102Ep_5ATLAS_0490	5924	RB3PA1[22]	0	L1HS|Ta0|full-length	0	L1HS|Ta0|full-length	0	mrip4821	49	.	.	.	.	.	.	.
chr3	27135046	27135046	2102Ep_3ATLAS_1472	248	+	4	102	142	0	0	2303	1299	1738	.	.	RB3PA1[22]	0	L1HS|Ta1|5prime-truncated	0	L1HS|Ta1|5prime-truncated	0	mrip4825	67	.	.	.	.	.	.	.
chr3	33554065	33554065	2102Ep_3ATLAS_1478	277	+	29	146	102	0	0	3896	2197	1941	.	.	RB3PA1[22]	107	L1HS|Ta0|5prime-truncated	3	L1HS|Ta0|5prime-truncated	3	mrip4840	0	.	.	CLASP2	0	CLASP2:intron	NM_015097_exon_2_0_chr3_33552050_r	1809
chr3	34694365	34694365	2102Ep_3ATLAS_1480	311	-	60	92	158	1	0	2851	1608	2179	.	.	RB3PA1[22]	95	L1HS|Ta0|5prime-truncated	0	L1HS|Ta0|5prime-truncated	0	mrip4844	5	.	.	.	.	.	.	.
chr3	40082496	40082496	2102Ep_3ATLAS_1483	10	+	2	8	0	0	0	14	8	70	.	.	RB3PA1[22]	115	L1HS|Ta1|5prime-truncated	12	L1HS|Ta1|5prime-truncated	12	mrip4866	61	.	.	MYRIP	0	MYRIP:intron	NR_104316_exon_2_0_chr3_40085541_f	3044
chr3	41821488	41821488	2102Ep_3ATLAS_1485	330	+	28	156	146	0	0	4767	2688	2312	.	.	RB3PA1[22]	102	L1HS|Ta0|5prime-truncated	0	L1HS|Ta0|5prime-truncated	0	mrip4875	10	.	.	ULK4	0	ULK4:intron	.	.
chr3	46824598	46824598	2102Ep_3ATLAS_1489	328	-	133	87	108	0	0	7533	4248	2298	.	.	RB3PA1[22]	101	L1HS|Ta0|full-length	0	L1HS|Ta0|full-length	0	mrip4885	0	.	.	.	.	.	.	.
chr3	55788570	55788570	2102Ep_3ATLAS_1493	3	+	1	1	1	0	0	5	3	21	2102Ep_5ATLAS_0505	0	.	.	.	.	.	.	mrip4908	0	.	.	ERC2	0	ERC2:intron	.	.
chr3	81770359	81770359	2102Ep_3ATLAS_1511	277	+	81	112	83	1	0	2959	1668	1941	.	.	RB3PA1[22]	98	L1HS|Ta|5prime-truncated	0	L1HS|Ta|5prime-truncated	0	mrip4998	9	.	.	GBE1	0	GBE1:intron	.	.
chr3	82144870	82144870	2102Ep_3ATLAS_1512	191	-	1	129	61	0	0	1094	617	1338	2102Ep_5ATLAS_0517	0	.	.	.	.	.	.	mrip5002	0	.	.	.	.	.	.	.
chr3	85576543	85576543	2102Ep_3ATLAS_1518	306	+	30	128	148	0	0	4376	2467	2144	2102Ep_5ATLAS_0520	0	.	.	.	.	.	.	mrip5016	0	.	.	CADM2	0	CADM2:intron	.	.
chr3	86264950	86264950	2102Ep_3ATLAS_1520	278	-	2	72	204	0	0	2883	1626	1948	.	.	.	.	.	.	.	.	mrip5023	0	.	.	.	.	.	.	.
chr3	87555588	87555588	2102Ep_3ATLAS_1522	3	+	0	1	2	0	0	5	3	21	.	.	.	.	.	.	.	.	.	.	.	.	.	.	.	.	.
chr3	89022348	89022348	2102Ep_3ATLAS_1525	140	-	61	24	55	0	0	898	506	981	.	.	.	.	.	.	.	.	mrip5031	1	.	.	.	.	.	.	.
chr3	89509667	89509667	2102Ep_3ATLAS_1526	1	-	0	0	1	0	0	1	1	7	2102Ep_5ATLAS_0521	6337	.	.	.	.	.	.	mrip5034	95	.	.	EPHA3	0	EPHA3:intron	.	.
chr3	90389257	90389257	2102Ep_3ATLAS_1530	314	+	111	133	70	0	0	5707	3218	2200	.	.	RB3PA1[22]	108	L1HS|Ta1-nd|full-length	4	L1HS|Ta1-nd|full-length	4	mrip5040	60	.	.	.	.	.	.	.
chr3	101763373	101763373	2102Ep_3ATLAS_1536	5	-	2	3	0	0	0	7	4	35	.	.	.	.	.	.	.	.	.	.	.	.	.	.	.	.	.
chr3	103275378	103275378	2102Ep_3ATLAS_1540	262	-	35	193	34	0	0	2155	1215	1836	.	.	RB3PA1[22]	107	L1HS|Ta0|full-length	3	L1HS|Ta0|full-length	3	mrip5083	0	L1HS383|L1HS|Ta0|full-length	3	.	.	.	.	.
chr3	105306180	105306180	2102Ep_3ATLAS_1542	155	-	10	101	44	0	0	1521	858	1086	.	.	RB3PA1[22]	107	L1HS|Ta0|5prime-truncated	3	L1HS|Ta0|5prime-truncated	3	mrip5087	70	.	.	.	.	.	.	.
chr3	105473978	105473978	2102Ep_3ATLAS_1543	342	-	138	0	171	28	5	5523	3114	2397	.	.	RB3PA1[22]	0	L1HS|Ta|5prime-truncated	0	L1HS|Ta|5prime-truncated	0	mrip5091	42	.	.	CBLB	0	CBLB:intron	NM_170662_exon_14_0_chr3_105470306_r	3516
chr3	108924747	108924747	2102Ep_3ATLAS_1547	317	+	59	167	90	1	0	5745	3239	2221	2102Ep_5ATLAS_0531	6027	RB3PA1[22]	101	L1HS|Ta1-d|full-length	0	L1HS|Ta1-d|full-length	0	mrip5106	9	.	.	.	.	.	.	.
chr3	109836412	109836412	2102Ep_3ATLAS_1549	314	-	66	145	103	0	0	3407	1921	2200	.	.	RB3PA1[22]	103	L1HS|Ta1|5prime-truncated	0	L1HS|Ta1|5prime-truncated	0	mrip5110	0	L1HS370|L1HS|Ta1|5prime-truncated	0	.	.	.	.	.
chr3	116084878	116084878	2102Ep_3ATLAS_1556	297	+	5	187	105	0	0	3548	2001	2081	2102Ep_5ATLAS_0535	6032	RB3PA1[22]	109	L1HS|Ta1-d|full-length	5	L1HS|Ta1-d|full-length	5	mrip5126	0	L1HS367|L1HS|Ta1-d|full-length	5	LSAMP	0	LSAMP-AS1:intron,LSAMP:intron	NR_109998_exon_1_0_chr3_116086789_f	1910
chr3	119581387	119581387	2102Ep_3ATLAS_1560	340	+	61	91	188	0	0	4142	2336	2383	.	.	RB3PA1[22]	107	L1HS|Ta|5prime-truncated	3	L1HS|Ta|5prime-truncated	3	mrip5133	0	L1HS377|L1HS|Ta|5prime-truncated	3	GSK3B	0	GSK3B:intron	NM_002093_exon_2_0_chr3_119582266_r	878
chr3	123590710	123590710	2102Ep_3ATLAS_1569	249	+	48	108	93	0	0	2395	1350	1745	2102Ep_5ATLAS_0537	0	.	.	.	.	L1M5	0	mrip5147	0	.	.	MYLK	0	MYLK:intron	NM_053028_exon_30_0_chr3_123595406_r	4695
chr3	126043649	126043649	2102Ep_3ATLAS_1571	155	-	3	113	39	0	0	1659	935	1086	.	.	RB3PA1[22]	106	L1HS|Ta1|5prime-truncated	2	L1HS|Ta1|5prime-truncated	2	mrip5154	60	.	.	.	.	.	.	.
chr3	129972765	129972765	2102Ep_3ATLAS_1575	129	+	66	54	9	0	0	3239	1826	904	.	.	RB3PA1[22]	101	L1HS|Ta|5prime-truncated	0	L1HS|Ta|5prime-truncated	0	mrip5162	0	.	.	COL6A4P2	0	COL6A4P2:intron	NR_027898_exon_18_0_chr3_129969660_f	2613
chr3	130352913	130352913	2102Ep_3ATLAS_1576	107	+	5	63	39	0	0	837	472	750	2102Ep_5ATLAS_0539	5346	RB3PA1[22]	108	L1HS|Ta1|5prime-truncated	4	L1HS|Ta1|5prime-truncated	4	mrip5165	19	.	.	COL6A6	0	COL6A6:intron	NM_001102608_exon_25_0_chr3_130353434_f	520
chr3	132525939	132525939	2102Ep_3ATLAS_1580	275	-	224	34	17	0	0	4592	2589	1927	.	.	RB3PA1[22]	97	L1HS|Ta1|5prime-truncated	0	L1HS|Ta1|5prime-truncated	0	mrip5182	0	L1HS382|L1HS|Ta1|5prime-truncated	0	NPHP3-AS1	0	NPHP3-AS1:intron	.	.
chr3	132664864	132664864	2102Ep_3ATLAS_1581	311	-	157	87	67	0	0	4796	2704	2179	.	.	RB3PA1[22]	88	L1HS|Ta1-nd|full-length	0	L1HS|Ta1-nd|full-length	0	mrip5185	0	.	.	.	.	.	.	.
chr3	137073438	137073438	2102Ep_3ATLAS_1586	289	+	73	87	129	0	0	2283	1287	2025	.	.	RB3PA1[22]	99	L1HS|Ta1|5prime-truncated	0	L1HS|Ta1|5prime-truncated	0	mrip5200	0	.	.	.	.	.	.	.
chr3	139044441	139044441	2102Ep_3ATLAS_1589	215	+	0	0	215	0	0	1416	798	1507	2102Ep_5ATLAS_0542	2	.	.	.	.	.	.	mrip5209	0	.	.	.	.	.	.	.
chr3	152311747	152311747	2102Ep_3ATLAS_1597	245	-	6	112	127	0	0	1550	874	1717	.	.	RB3PA1[22]	116	L1HS|Ta1|5prime-truncated	0	L1HS|Ta1|5prime-truncated	0	mrip5250	51	.	.	.	.	.	.	.
chr3	153117398	153117398	2102Ep_3ATLAS_1598	8	+	0	1	7	0	0	12	7	56	2102Ep_5ATLAS_0547	0	.	.	.	.	HAL1b	0	.	.	.	.	.	.	.	.	.
chr3	154632627	154632627	2102Ep_3ATLAS_1599	17	+	1	8	8	0	0	32	18	119	.	.	RB3PA1(1)[21]	138	L1HS|Ta0|5prime-truncated	37	L1MA3	0	mrip5256	36	.	.	.	.	.	.	.
chr3	158813232	158813232	2102Ep_3ATLAS_1604	304	-	232	12	56	4	0	3754	2117	2130	2102Ep_5ATLAS_0549	5950	RB3PA1[22]	24	L1HS|Ta1-d|full-length	0	L1HS|Ta1-d|full-length	0	mrip5274	54	.	.	IQCJ-SCHIP1	0	IQCJ-SCHIP1:intron,IQCJ:intron	.	.
chr3	161625885	161625885	2102Ep_3ATLAS_1606	271	+	232	11	27	1	0	3699	2086	1899	.	.	RB3PA1[22]	96	L1HS|Ta0|5prime-truncated	0	L1HS|Ta0|5prime-truncated	0	mrip5285	0	L1HS258|L1HS|Ta0|5prime-truncated	0	.	.	.	.	.
chr3	166922026	166922026	2102Ep_3ATLAS_1609	239	-	55	100	83	1	0	1387	782	1675	.	.	RB3PA1[22]	106	L1HS|Ta1|5prime-truncated	2	L1HS|Ta1|5prime-truncated	2	mrip5302	0	.	.	.	.	.	.	.
chr3	172148421	172148421	2102Ep_3ATLAS_1615	3	+	0	1	2	0	0	9	5	21	.	.	.	.	.	.	.	.	.	.	.	.	.	.	.	.	.
chr3	176091316	176091316	2102Ep_3ATLAS_1617	301	+	1	44	256	0	0	4085	2303	2109	.	.	.	.	.	.	L1MA5A	0	mrip5329	0	.	.	.	.	.	.	.
chr3	179880270	179880270	2102Ep_3ATLAS_1621	2	+	0	1	1	0	0	4	2	14	2102Ep_5ATLAS_0555	0	.	.	.	.	.	.	.	.	.	.	.	.	.	.	.
chr3	181192825	181192825	2102Ep_3ATLAS_1623	226	+	35	99	92	0	0	1445	815	1584	.	.	.	.	.	.	.	.	mrip5346	0	.	.	SOX2-OT	0	SOX2-OT:intron	.	.
chr3	181289646	181289646	2102Ep_3ATLAS_1624	3	-	0	1	2	0	0	9	5	21	.	.	.	.	.	.	.	.	.	.	.	.	SOX2-OT	0	SOX2-OT:intron	.	.
chr3	182952480	182952480	2102Ep_3ATLAS_1625	324	-	40	123	161	0	0	5168	2914	2270	.	.	RB3PA1[22]	108	L1HS|Ta0|5prime-truncated	4	L1HS|Ta0|5prime-truncated	4	mrip5350	0	.	.	MCF2L2	0	MCF2L2:intron	NM_015078_exon_14_0_chr3_182948739_r	3675
chr3	186372121	186372121	2102Ep_3ATLAS_1626	283	+	64	131	88	0	0	2388	1346	1983	2102Ep_5ATLAS_0557	0	.	.	.	.	.	.	mrip5357	0	.	.	FETUB	1324	.	NM_014375_exon_6_0_chr3_186370052_f	1324
chr3	187835312	187835312	2102Ep_3ATLAS_1628	272	-	193	47	31	1	0	2147	1211	1906	.	.	.	.	.	.	.	.	mrip5361	0	.	.	.	.	.	.	.
chr3	197854224	197854224	2102Ep_3ATLAS_1636	9	-	1	3	5	0	0	11	6	63	.	.	.	.	.	.	L1MB3	0	mrip5384	6	.	.	.	.	.	.	.
chr4	7995819	7995819	2102Ep_3ATLAS_1643	291	-	15	148	128	0	0	3673	2071	2039	.	.	RB3PA1[22]	109	L1HS|Ta1|5prime-truncated	5	L1HS|Ta1|5prime-truncated	5	mrip5401	0	.	.	ABLIM2	0	ABLIM2:intron	NM_001286688_exon_4_0_chr4_7994593_r	1165
chr4	14762791	14762791	2102Ep_3ATLAS_1650	242	+	4	134	104	0	0	3635	2050	1696	.	.	RB3PA1[22]	127	L1HS|Ta1-nd|full-length	23	L1HS|Ta1-nd|full-length	23	mrip5420	43	.	.	.	.	.	.	.
chr4	14849023	14849023	2102Ep_3ATLAS_1651	292	+	1	221	70	0	0	3963	2235	2046	.	.	.	.	.	.	.	.	mrip5421	0	.	.	.	.	.	.	.
chr4	15772486	15772486	2102Ep_3ATLAS_1653	3	+	0	1	2	0	0	4	2	21	.	.	.	.	.	.	.	.	.	.	.	.	.	.	.	.	.
chr4	15849239	15849239	2102Ep_3ATLAS_1654	216	+	6	79	131	0	0	3103	1750	1514	.	.	RB3PA1[22]	148	L1HS|Ta1-nd|full-length	44	L1HS|Ta1-nd|full-length	44	mrip5422	34	.	.	CD38	0	CD38:intron	NM_001775_exon_7_0_chr4_15850162_f	922
chr4	16950737	16950737	2102Ep_3ATLAS_1655	328	+	77	108	143	0	0	4376	2467	2298	2102Ep_5ATLAS_0569	6338	RB3PA1[22]	104	L1HS|Ta1|5prime-truncated	1	L1HS|Ta1|5prime-truncated	1	mrip5425	11	.	.	.	.	.	.	.
chr4	18162690	18162690	2102Ep_3ATLAS_1657	250	-	58	82	110	0	0	2976	1678	1752	.	.	.	.	.	.	.	.	mrip5432	0	.	.	.	.	.	.	.
chr4	19170911	19170911	2102Ep_3ATLAS_1660	311	+	14	128	169	0	0	3999	2255	2179	.	.	RB3PA1[22]	104	L1HS|Ta1|5prime-truncated	0	L1HS|Ta1|5prime-truncated	0	mrip5438	0	.	.	.	.	.	.	.
chr4	24187375	24187375	2102Ep_3ATLAS_1664	409	-	0	7	79	1	322	5473	3086	2866	.	.	RB3PA1[22]	0	L1HS|Ta|5prime-truncated	0	L1HS|Ta|5prime-truncated	0	.	.	L1HS407|L1HS|Ta|5prime-truncated	0	.	.	.	.	.
chr4	26929329	26929329	2102Ep_3ATLAS_1665	136	+	8	83	45	0	0	822	463	953	.	.	RB3PA1[22]	118	L1HS|Ta0|5prime-truncated	14	L1HS|Ta0|5prime-truncated	14	mrip5463	0	.	.	STIM2	0	STIM2:intron	.	.
chr4	29321846	29321846	2102Ep_3ATLAS_1672	322	+	198	60	64	0	0	4434	2500	2256	.	.	.	.	.	.	.	.	mrip5471	0	.	.	.	.	.	.	.
chr4	29533243	29533243	2102Ep_3ATLAS_1673	305	-	81	157	65	2	0	3750	2114	2137	.	.	RB3PA1[22]	91	L1HS|Ta0|5prime-truncated	0	L1HS|Ta0|5prime-truncated	0	mrip5477	38	.	.	.	.	.	.	.
chr4	37952114	37952114	2102Ep_3ATLAS_1678	329	-	31	151	147	0	0	4675	2636	2305	.	.	.	.	.	.	L1MC1	0	mrip5507	0	.	.	TBC1D1	0	TBC1D1:intron	.	.
chr4	43697722	43697722	2102Ep_3ATLAS_1685	3	+	2	1	0	0	0	4	2	21	.	.	.	.	.	.	L1PA3	0	.	.	.	.	.	.	.	.	.
chr4	46058188	46058188	2102Ep_3ATLAS_1687	207	+	7	73	127	0	0	1159	654	1451	.	.	RB3PA1[22]	158	L1HS|Ta0|5prime-truncated	54	L1HS|Ta0|5prime-truncated	54	mrip5527	0	.	.	GABRG1	0	GABRG1:intron	NM_173536_exon_2_0_chr4_46060234_r	2045
chr4	46799134	46799134	2102Ep_3ATLAS_1691	333	+	138	79	116	0	0	4698	2649	2334	.	.	RB3PA1[22]	116	L1HS|Ta1|5prime-truncated	12	L1HS|Ta1|5prime-truncated	12	mrip5528	21	.	.	COX7B2	0	COX7B2:intron	.	.
chr4	46883021	46883021	2102Ep_3ATLAS_1692	270	+	124	88	58	0	0	3881	2188	1892	.	.	RB3PA1[22]	102	L1HS|Ta|5prime-truncated	0	L1HS|Ta|5prime-truncated	0	mrip5531	0	.	.	COX7B2	0	COX7B2:intron	.	.
chr4	48416565	48416565	2102Ep_3ATLAS_1695	3	-	3	0	0	0	0	11	6	21	.	.	RB3PA1[22]	113	L1HS|Ta0|5prime-truncated	9	L1HS|Ta0|5prime-truncated	9	mrip5546	0	.	.	SLAIN2	0	SLAIN2:intron	.	.
chr4	48738003	48738003	2102Ep_3ATLAS_1696	318	+	49	55	214	0	0	5582	3147	2228	.	.	RB3PA1[22]	106	L1HS|Ta0|5prime-truncated	2	L1HS|Ta0|5prime-truncated	2	mrip5549	0	.	.	FRYL	0	FRYL:intron	.	.
chr4	49057940	49057940	2102Ep_3ATLAS_1697	249	-	196	40	13	0	0	3574	2015	1745	.	.	RB3PA1[22]	95	L1HS|Ta|5prime-truncated	0	L1HS|Ta|5prime-truncated	0	mrip5552	0	.	.	CWH43	0	CWH43:intron	.	.
chr4	52876105	52876105	2102Ep_3ATLAS_1698	5	+	0	4	1	0	0	11	6	35	.	.	.	.	.	.	L1MEc	0	.	.	.	.	LRRC66	0	LRRC66:intron	.	.
chr4	58126675	58126675	2102Ep_3ATLAS_1703	9	-	0	3	6	0	0	10	6	63	.	.	.	.	.	.	L1PA13	0	mrip5587	0	.	.	.	.	.	.	.
chr4	58428474	58428474	2102Ep_3ATLAS_1705	243	-	2	113	128	0	0	3103	1750	1703	.	.	RB3PA1[22]	112	L1HS|Ta1-noncanonic|full-length	8	L1HS|Ta1-noncanonic|full-length	8	mrip5590	61	.	.	.	.	.	.	.
chr4	58888328	58888328	2102Ep_3ATLAS_1708	274	+	0	74	200	0	0	3279	1849	1920	.	.	RB3PA1[22]	131	L1HS|Ta1|5prime-truncated	27	L1HS|Ta1|5prime-truncated	27	mrip5591	0	.	.	.	.	.	.	.
chr4	59442456	59442456	2102Ep_3ATLAS_1709	302	-	69	65	168	0	0	4339	2447	2116	.	.	RB3PA1[22]	98	L1HS|Ta0|5prime-truncated	0	L1HS|Ta0|5prime-truncated	0	mrip5595	0	L1HS408|L1HS|Ta0|5prime-truncated	0	.	.	.	.	.
chr4	62805720	62805720	2102Ep_3ATLAS_1715	280	-	123	22	60	75	0	3830	2160	1962	2102Ep_5ATLAS_0585	5960	RB3PA1[22]	31	L1HS|Ta0|full-length	0	L1HS|Ta0|full-length	0	mrip5617	15	.	.	LPHN3	0	LPHN3:intron	NM_015236_exon_11_0_chr4_62801641_f	3957
chr4	68264253	68264253	2102Ep_3ATLAS_1718	3	+	0	2	1	0	0	3	2	21	.	.	.	.	.	.	.	.	.	.	.	.	.	.	.	.	.
chr4	71200086	71200086	2102Ep_3ATLAS_1722	279	+	3	141	135	0	0	2011	1134	1955	.	.	RB3PA1[22]	166	L1HS|Ta1|5prime-truncated	62	L1HS|Ta1|5prime-truncated	62	mrip5644	0	.	.	CABS1	584	CABS1:up	NM_033122_exon_0_0_chr4_71200671_f	584
chr4	75642758	75642758	2102Ep_3ATLAS_1727	207	-	0	118	89	0	0	3178	1792	1451	.	.	RB3PA1[22]	111	L1HS|Ta0|full-length	7	L1HS|Ta0|full-length	7	mrip5663	86	.	.	.	.	.	.	.
chr4	79032923	79032923	2102Ep_3ATLAS_1733	299	+	17	123	159	0	0	4567	2575	2095	.	.	RB3PA1[22]	108	L1HS|Ta0|full-length	4	L1HS|Ta0|full-length	4	mrip5667	18	.	.	FRAS1	0	FRAS1:intron	.	.
chr4	79275188	79275188	2102Ep_3ATLAS_1734	284	+	20	91	173	0	0	2588	1459	1990	2102Ep_5ATLAS_0595	6058	RB3PA1[22]	127	L1HS|Ta0|full-length	21	L1HS|Ta0|full-length	21	mrip5672	27	.	.	FRAS1	0	FRAS1:intron	.	.
chr4	80631758	80631758	2102Ep_3ATLAS_1736	8	+	0	5	3	0	0	17	10	56	2102Ep_5ATLAS_0564	6055	RB3PA1[22]	127	L1HS|Ta0|full-length	23	L1HS|Ta0|full-length	23	mrip5676	83	.	.	.	.	.	.	.
chr4	80864798	80864798	2102Ep_3ATLAS_1737	124	+	41	0	70	12	1	1039	586	869	2102Ep_5ATLAS_0596	5929	RB3PA1[22]	0	L1HS|Ta1-d|full-length	0	L1HS|Ta1-d|full-length	0	mrip5679	81	.	.	ANTXR2	0	ANTXR2:intron	.	.
chr4	82931383	82931383	2102Ep_3ATLAS_1741	312	+	75	98	139	0	0	3281	1850	2186	.	.	RB3PA1[22]	94	L1HS|Ta1|5prime-truncated	0	L1HS|Ta1|5prime-truncated	0	mrip5693	5	.	.	.	.	.	.	.
chr4	88268268	88268268	2102Ep_3ATLAS_1747	262	-	33	105	124	0	0	4618	2604	1836	2102Ep_5ATLAS_0600	6030	RB3PA1[22]	111	L1HS|Ta1-d|full-length	7	L1HS|Ta1-d|full-length	7	mrip5716	50	.	.	HSD17B11	0	HSD17B11:intron	.	.
chr4	88486310	88486310	2102Ep_3ATLAS_1748	254	+	0	32	222	0	0	2649	1494	1780	.	.	RB3PA1[22]	120	L1HS|Ta0|5prime-truncated	16	L1HS|Ta0|5prime-truncated	16	mrip5719	34	.	.	.	.	.	.	.
chr4	92905402	92905402	2102Ep_3ATLAS_1753	55	+	0	44	11	0	0	104	59	385	.	.	RB3PA1(1)[21]	112	L1HS|Ta0|full-length	0	L1HS|Ta0|full-length	0	mrip5729	25	.	.	.	.	.	.	.
chr4	94559463	94559463	2102Ep_3ATLAS_1756	304	-	0	129	175	0	0	4017	2265	2130	2102Ep_5ATLAS_0604	6027	RB3PA1[22]	99	L1HS|Ta1-d|full-length	0	L1HS|Ta1-d|full-length	0	mrip5737	50	.	.	GRID2	0	GRID2:intron	.	.
chr4	99513582	99513582	2102Ep_3ATLAS_1761	81	-	6	18	57	0	0	257	145	568	.	.	RB3PA1(1)[21]	108	L1HS|Ta1-nd|full-length	4	L1HS|Ta1-nd|full-length	4	mrip5754	0	.	.	TSPAN5	0	TSPAN5:intron	.	.
chr4	102788349	102788349	2102Ep_3ATLAS_1763	316	+	60	124	131	1	0	4064	2292	2214	.	.	RB3PA1[22]	118	L1HS|Ta0|5prime-truncated	19	L1MCa	0	mrip5756	67	.	.	BANK1	0	BANK1:intron	NM_017935_exon_4_0_chr4_102791662_f	3312
chr4	105724261	105724261	2102Ep_3ATLAS_1765	35	-	0	25	10	0	0	144	81	245	.	.	RB3PA1[22]	120	L1HS|Ta0|5prime-truncated	12	L1HS|Ta0|5prime-truncated	12	mrip5766	70	.	.	.	.	.	.	.
chr4	107492223	107492223	2102Ep_3ATLAS_1768	119	-	41	60	18	0	0	299	169	834	.	.	RB3PA1(1)[21]	79	L1HS|Ta1-nd|full-length	0	L1HS|Ta1-nd|full-length	0	mrip5773	0	.	.	.	.	.	.	.
chr4	108277822	108277822	2102Ep_3ATLAS_1769	4	+	0	3	1	0	0	28	16	28	.	.	RB3PA1[22]	140	L1HS|Ta1|5prime-truncated	36	L1PA4	0	mrip5777	0	.	.	.	.	.	.	.
chr4	112821987	112821987	2102Ep_3ATLAS_1774	126	+	26	54	46	0	0	1114	628	883	.	.	RB3PA1[22]	104	L1HS|Ta0|full-length	0	L1HS|Ta0|full-length	0	mrip5791	49	.	.	.	.	.	.	.
chr4	114139065	114139065	2102Ep_3ATLAS_1775	3	-	0	2	1	0	0	11	6	21	.	.	.	.	.	.	.	.	.	.	.	.	ANK2	0	ANK2:intron	.	.
chr4	117125004	117125004	2102Ep_3ATLAS_1777	215	-	1	22	192	0	0	1660	936	1507	.	.	RB3PA1(1)[21]	109	L1HS|Ta1|5prime-truncated	5	L1HS|Ta1|5prime-truncated	5	mrip5807	0	L1HS411|L1HS|Ta1|5prime-truncated	5	.	.	.	.	.
chr4	120717543	120717543	2102Ep_3ATLAS_1778	7	-	2	3	2	0	0	20	11	49	.	.	.	.	.	.	.	.	mrip5823	0	.	.	.	.	.	.	.
chr4	120869886	120869886	2102Ep_3ATLAS_1779	224	-	46	130	48	0	0	3510	1979	1570	.	.	RB3PA1[22]	99	L1HS|Ta0|full-length	0	L1HS|Ta0|full-length	0	mrip5824	0	L1HS396|L1HS|Ta0|full-length	0	.	.	.	.	.
chr4	122232270	122232270	2102Ep_3ATLAS_1781	211	+	10	106	95	0	0	3090	1742	1479	.	.	.	.	L1HS|Ta|5prime-truncated	99	L1HS|Ta|5prime-truncated	99	mrip5831	18	L1HS416|L1HS|Ta|5prime-truncated	99	.	.	.	.	.
chr4	132181663	132181663	2102Ep_3ATLAS_1789	303	-	5	114	184	0	0	4017	2265	2123	2102Ep_5ATLAS_0621	0	.	.	.	.	.	.	mrip5874	1	.	.	.	.	.	.	.
chr4	134596420	134596420	2102Ep_3ATLAS_1790	325	+	82	57	186	0	0	4789	2700	2277	.	.	.	.	.	.	.	.	mrip5880	0	.	.	.	.	.	.	.
chr4	136006546	136006546	2102Ep_3ATLAS_1792	309	+	78	129	102	0	0	4419	2492	2165	.	.	RB3PA1[22]	117	L1HS|Ta1|5prime-truncated	13	L1HS|Ta1|5prime-truncated	13	mrip5891	6	.	.	.	.	.	.	.
chr4	137214663	137214663	2102Ep_3ATLAS_1794	295	-	3	66	226	0	0	3858	2175	2067	2102Ep_5ATLAS_0623	6038	RB3PA1[22]	113	L1HS|Ta1-d|full-length	0	L1HS|Ta1-d|full-length	0	mrip5895	53	L1HS192|L1HS|Ta1-d|full-length	0	.	.	.	.	.
chr4	138177326	138177326	2102Ep_3ATLAS_1795	27	+	2	21	4	0	0	83	47	189	.	.	.	.	.	.	.	.	mrip5898	0	.	.	.	.	.	.	.
chr4	141817845	141817845	2102Ep_3ATLAS_1798	316	+	90	96	130	0	0	4628	2610	2214	.	.	RB3PA1[22]	95	L1HS|Ta0|5prime-truncated	0	L1HS|Ta0|5prime-truncated	0	mrip5907	49	.	.	RNF150	0	RNF150:intron	.	.
chr4	141912812	141912812	2102Ep_3ATLAS_1799	28	-	1	11	16	0	0	54	30	196	.	.	.	.	.	.	.	.	.	.	.	.	RNF150	0	RNF150:intron	.	.
chr4	147225279	147225279	2102Ep_3ATLAS_1804	327	+	111	103	113	0	0	5232	2950	2291	2102Ep_5ATLAS_0631	0	.	.	.	.	.	.	mrip5922	0	.	.	SLC10A7	0	SLC10A7:intron	NM_001029998_exon_5_0_chr4_147227078_r	1798
chr4	147543186	147543186	2102Ep_3ATLAS_1805	332	+	58	200	74	0	0	5496	3099	2327	.	.	RB3PA1[22]	100	L1HS|Ta1|5prime-truncated	0	L1HS|Ta1|5prime-truncated	0	mrip5923	0	.	.	.	.	.	.	.
chr4	152340732	152340732	2102Ep_3ATLAS_1808	293	-	4	102	187	0	0	4680	2639	2053	.	.	RB3PA1[22]	113	L1HS|Ta0|5prime-truncated	0	L1HS|Ta0|5prime-truncated	0	mrip5938	51	.	.	FAM160A1	0	FAM160A1:intron	.	.
chr4	158978328	158978328	2102Ep_3ATLAS_1814	50	+	0	25	25	0	0	84	47	350	.	.	.	.	.	.	.	.	.	.	.	.	.	.	.	.	.
chr4	165231740	165231740	2102Ep_3ATLAS_1820	10	-	8	0	2	0	0	29	16	70	.	.	.	.	.	.	.	.	mrip5973	0	.	.	MARCH1	0	MARCH1:intron	.	.
chr4	167369083	167369083	2102Ep_3ATLAS_1821	327	-	73	95	159	0	0	4772	2691	2291	2102Ep_5ATLAS_0642	1747	RB3PA1[22]	97	L1HS|Ta1|5prime-truncated	0	L1HS|Ta1|5prime-truncated	0	mrip5982	0	.	.	.	.	.	.	.
chr4	167497156	167497156	2102Ep_3ATLAS_1822	316	+	136	80	100	0	0	5149	2903	2214	.	.	RB3PA1[22]	101	L1HS|Ta0|full-length	0	L1HS|Ta0|full-length	0	mrip5984	55	.	.	.	.	.	.	.
chr4	167683062	167683062	2102Ep_3ATLAS_1823	321	+	6	88	227	0	0	4569	2576	2249	.	.	RB3PA1[22]	107	L1HS|Ta1-d|full-length	3	L1HS|Ta1-d|full-length	3	mrip5987	0	.	.	SPOCK3	0	SPOCK3:intron	.	.
chr4	170281923	170281923	2102Ep_3ATLAS_1826	285	-	45	123	116	1	0	2708	1527	1997	.	.	.	.	.	.	L1M1	0	mrip5997	0	.	.	.	.	.	.	.
chr4	170436665	170436665	2102Ep_3ATLAS_1827	343	-	104	146	92	1	0	4635	2613	2404	.	.	RB3PA1[22]	91	L1HS|Ta0|full-length	0	L1HS|Ta0|full-length	0	mrip5998	0	.	.	NEK1	0	NEK1:intron	.	.
chr4	182695168	182695168	2102Ep_3ATLAS_1838	328	-	56	157	114	1	0	4832	2725	2298	.	.	RB3PA1[22]	104	L1HS|Ta0|5prime-truncated	0	L1HS|Ta0|5prime-truncated	0	mrip6028	0	.	.	.	.	.	.	.
chr5	7603901	7603901	2102Ep_3ATLAS_1848	305	-	12	78	215	0	0	3721	2098	2137	.	.	RB3PA1[22]	131	L1HS|Ta1|5prime-truncated	27	L1HS|Ta1|5prime-truncated	27	mrip6086	85	L1HS434|L1HS|Ta1|5prime-truncated	27	ADCY2	0	ADCY2:intron	.	.
chr5	8749513	8749513	2102Ep_3ATLAS_1849	242	+	1	107	134	0	0	1886	1063	1696	.	.	.	.	.	.	.	.	mrip6090	0	.	.	.	.	.	.	.
chr5	11391261	11391261	2102Ep_3ATLAS_1851	225	+	0	105	120	0	0	2090	1178	1577	.	.	.	.	.	.	.	.	mrip6106	0	.	.	CTNND2	0	CTNND2:intron	.	.
chr5	12197500	12197500	2102Ep_3ATLAS_1853	21	-	6	13	2	0	0	40	23	147	.	.	RB3PA1[22]	110	L1HS|Ta1|5prime-truncated	0	L1HS|Ta1|5prime-truncated	0	mrip6110	0	L1HS119|L1HS|Ta1|5prime-truncated	0	.	.	.	.	.
chr5	15906678	15906678	2102Ep_3ATLAS_1858	251	-	1	135	115	0	0	3599	2029	1759	.	.	RB3PA1[22]	50	L1HS|Ta1-nd|full-length	0	L1HS|Ta1-nd|full-length	0	mrip6122	1	.	.	FBXL7	0	FBXL7:intron	.	.
chr5	20644386	20644386	2102Ep_3ATLAS_1860	305	-	74	153	77	1	0	4279	2413	2137	.	.	RB3PA1[22]	106	L1HS|Ta0|5prime-truncated	2	L1HS|Ta0|5prime-truncated	2	mrip6143	0	.	.	.	.	.	.	.
chr5	24370543	24370543	2102Ep_3ATLAS_1866	68	-	0	36	32	0	0	157	89	477	.	.	.	.	L1HS|Ta1|5prime-truncated	72	L1HS|Ta1|5prime-truncated	72	.	.	.	.	.	.	.	.	.
chr5	33633349	33633349	2102Ep_3ATLAS_1874	271	-	121	77	72	1	0	2315	1305	1899	.	.	.	.	.	.	.	.	mrip6193	0	.	.	ADAMTS12	0	ADAMTS12:intron	NM_030955_exon_11_0_chr5_33630885_r	2331
chr5	34153973	34153973	2102Ep_3ATLAS_1875	200	+	19	143	38	0	0	2869	1618	1402	2102Ep_5ATLAS_0662	6026	RB3PA1[22]	103	L1HS|Ta1-d|full-length	0	L1HS|Ta1-d|full-length	0	mrip6198	17	.	.	.	.	.	.	.
chr5	41403500	41403500	2102Ep_3ATLAS_1883	187	-	1	151	35	0	0	1917	1081	1310	.	.	RB3PA1[22]	109	L1HS|Ta|5prime-truncated	5	L1HS|Ta|5prime-truncated	5	mrip6222	0	L1HS443|L1HS|Ta|5prime-truncated	5	PLCXD3	0	PLCXD3:intron	.	.
chr5	41600110	41600110	2102Ep_3ATLAS_1885	309	+	170	75	63	1	0	4036	2276	2165	.	.	RB3PA1[22]	98	L1HS|Ta0|5prime-truncated	0	L1HS|Ta0|5prime-truncated	0	mrip6226	43	.	.	.	.	.	.	.
chr5	44388177	44388177	2102Ep_3ATLAS_1887	40	-	0	18	22	0	0	102	58	280	.	.	.	.	.	.	.	.	.	.	.	.	FGF10	0	FGF10-AS1:up,FGF10:intron	NM_004465_exon_2_0_chr5_44388460_r	282
chr5	45977586	45977586	2102Ep_3ATLAS_1890	252	-	101	90	61	0	0	2056	1159	1766	.	.	RB3PA1[22]	104	L1HS|Ta|5prime-truncated	0	L1HS|Ta|5prime-truncated	0	mrip6249	47	.	.	.	.	.	.	.
chr5	51488306	51488306	2102Ep_3ATLAS_1900	326	-	85	174	67	0	0	5123	2889	2284	.	.	RB3PA1[22]	100	L1HS|Ta1|5prime-truncated	0	L1HS|Ta1|5prime-truncated	0	mrip6270	0	.	.	.	.	.	.	.
chr5	57279515	57279515	2102Ep_3ATLAS_1903	286	+	0	102	184	0	0	2584	1457	2004	.	.	.	.	.	.	.	.	mrip6287	0	.	.	.	.	.	.	.
chr5	58053456	58053456	2102Ep_3ATLAS_1905	4	-	0	3	1	0	0	11	6	28	.	.	.	.	.	.	L1MC4	0	.	.	.	.	RAB3C	0	RAB3C:intron	.	.
chr5	65194331	65194331	2102Ep_3ATLAS_1908	6	+	0	3	3	0	0	17	10	42	.	.	.	.	.	.	.	.	.	.	.	.	.	.	.	.	.
chr5	68263475	68263475	2102Ep_3ATLAS_1909	15	-	9	3	3	0	0	50	28	105	.	.	.	.	.	.	.	.	mrip6312	0	.	.	.	.	.	.	.
chr5	84654539	84654539	2102Ep_3ATLAS_1919	160	-	95	54	11	0	0	1929	1088	1121	.	.	RB3PA1[22]	93	L1HS|Ta0|5prime-truncated	0	L1HS|Ta0|5prime-truncated	0	mrip6354	37	.	.	.	.	.	.	.
chr5	85812536	85812536	2102Ep_3ATLAS_1920	327	+	109	106	112	0	0	4254	2399	2291	.	.	RB3PA1[22]	103	L1HS|Ta0|full-length	0	L1HS|Ta0|full-length	0	mrip6362	60	.	.	.	.	.	.	.
chr5	89450768	89450768	2102Ep_3ATLAS_1923	11	+	0	6	5	0	0	20	11	77	.	.	.	.	.	.	.	.	mrip6372	0	.	.	.	.	.	.	.
chr5	99981618	99981618	2102Ep_3ATLAS_1930	303	+	199	32	72	0	0	4409	2486	2123	.	.	RB3PA1[22]	95	L1HS|Ta|5prime-truncated	0	L1HS|Ta|5prime-truncated	0	mrip6401	6	L1HS444|L1HS|Ta|5prime-truncated	0	.	.	.	.	.
chr5	105483640	105483640	2102Ep_3ATLAS_1934	250	-	18	182	50	0	0	4804	2709	1752	.	.	RB3PA1[22]	105	L1HS|Ta1|5prime-truncated	1	L1HS|Ta1|5prime-truncated	1	mrip6417	0	.	.	.	.	.	.	.
chr5	108601117	108601117	2102Ep_3ATLAS_1938	329	+	121	80	128	0	0	4370	2464	2305	2102Ep_5ATLAS_0693	6030	RB3PA1[22]	102	L1HS|Ta1-d|full-length	0	L1HS|Ta1-d|full-length	0	mrip6424	0	.	.	.	.	.	.	.
chr5	109480270	109480270	2102Ep_3ATLAS_1939	242	-	53	117	72	0	0	1414	797	1696	2102Ep_5ATLAS_0694	0	.	.	.	.	.	.	mrip6435	0	.	.	.	.	.	.	.
chr5	110474805	110474805	2102Ep_3ATLAS_1940	156	+	20	115	21	0	0	1740	981	1093	.	.	RB3PA1[22]	106	L1HS|Ta|5prime-truncated	2	L1HS|Ta|5prime-truncated	2	mrip6439	4	L1HS3|L1HS|Ta|5prime-truncated	2	.	.	.	.	.
chr5	118941161	118941161	2102Ep_3ATLAS_1945	155	+	44	41	61	3	6	2559	1443	1086	.	.	RB3PA1[22]	106	L1HS|Ta0|full-length	2	L1HS|Ta0|full-length	2	mrip6470	0	.	.	.	.	.	.	.
chr5	133893070	133893070	2102Ep_3ATLAS_1958	266	-	29	211	26	0	0	5089	2869	1864	.	.	RB3PA1[22]	103	L1HS|Ta0|5prime-truncated	0	L1HS|Ta0|5prime-truncated	0	mrip6519	57	L1HS438|L1HS|Ta0|5prime-truncated	0	JADE2	0	JADE2:intron	NM_015288_exon_4_0_chr5_133895520_f	2449
chr5	135747151	135747151	2102Ep_3ATLAS_1960	298	+	93	75	130	0	0	3698	2085	2088	.	.	RB3PA1[22]	93	L1HS|Ta|5prime-truncated	0	L1HS|Ta|5prime-truncated	0	mrip6523	52	L1HS69|L1HS|Ta|5prime-truncated	0	.	.	.	.	.
chr5	138420484	138420484	2102Ep_3ATLAS_1963	310	+	152	79	79	0	0	6112	3446	2172	.	.	RB3PA1[22]	102	L1HS|Ta0|5prime-truncated	0	L1HS|Ta0|5prime-truncated	0	mrip6528	19	L1HS449|L1HS|Ta0|5prime-truncated	0	SIL1	0	SIL1:intron	.	.
chr5	143930621	143930621	2102Ep_3ATLAS_1968	323	-	10	263	50	0	0	4885	2754	2263	.	.	RB3PA1[22]	104	L1HS|Ta0|5prime-truncated	0	L1HS|Ta0|5prime-truncated	0	mrip6542	44	L1HS133|L1HS|Ta0|5prime-truncated	0	.	.	.	.	.
chr5	144331014	144331014	2102Ep_3ATLAS_1969	308	-	2	104	202	0	0	6074	3425	2158	.	.	.	.	.	.	.	.	mrip6547	0	.	.	.	.	.	.	.
chr5	144473636	144473636	2102Ep_3ATLAS_1970	319	+	89	102	128	0	0	7172	4044	2235	.	.	RB3PA1[22]	103	L1HS|Ta|5prime-truncated	0	L1HS|Ta|5prime-truncated	0	mrip6548	0	.	.	.	.	.	.	.
chr5	147338100	147338100	2102Ep_3ATLAS_1973	74	-	4	61	9	0	0	162	91	519	.	.	RB3PA1(1)[21]	106	L1HS|Ta1|5prime-truncated	2	L1HS|Ta1|5prime-truncated	2	mrip6562	0	.	.	.	.	.	.	.
chr5	151476296	151476296	2102Ep_3ATLAS_1976	228	+	167	22	39	0	0	1119	631	1598	.	.	RB3PA1(1)[21]	34	L1HS|Ta|5prime-truncated	0	L1HS|Ta|5prime-truncated	0	mrip6569	11	.	.	CTB-12O2.1	0	CTB-12O2.1:intron	.	.
chr5	155488936	155488936	2102Ep_3ATLAS_1980	342	-	1	63	278	0	0	6350	3580	2397	2102Ep_5ATLAS_0713	6041	RB3PA1[22]	109	L1HS|Ta0|full-length	5	L1HS|Ta0|full-length	5	mrip6584	17	.	.	.	.	.	.	.
chr5	157867314	157867314	2102Ep_3ATLAS_1984	198	-	1	92	105	0	0	2617	1476	1388	.	.	.	.	.	.	L1PA6	0	mrip6594	1	.	.	.	.	.	.	.
chr5	159351199	159351199	2102Ep_3ATLAS_1985	299	-	43	141	115	0	0	5572	3142	2095	.	.	.	.	.	.	.	.	mrip6598	0	.	.	ADRA1B	0	ADRA1B:intron	.	.
chr5	165848568	165848568	2102Ep_3ATLAS_1992	310	+	97	68	145	0	0	6077	3427	2172	.	.	RB3PA1[22]	109	L1HS|Ta1|5prime-truncated	5	L1HS|Ta1|5prime-truncated	5	mrip6629	0	L1HS292|L1HS|Ta1|5prime-truncated	5	.	.	.	.	.
chr5	172829800	172829800	2102Ep_3ATLAS_1999	339	-	103	189	47	0	0	7905	4457	2376	.	.	RB3PA1[22]	103	L1HS|Ta1-nd|full-length	0	L1HS|Ta1-nd|full-length	0	mrip6651	0	.	.	.	.	.	.	.
chr5	177205286	177205286	2102Ep_3ATLAS_2004	81	+	1	44	36	0	0	523	295	568	.	.	RB3PA1[22]	115	L1HS|Ta1-nd|full-length	11	L1HS|Ta1-nd|full-length	11	mrip6659	1	.	.	FAM153A	0	FAM153A:intron	NM_173663_exon_19_0_chr5_177207450_r	2163
chr5	177438538	177438538	2102Ep_3ATLAS_2005	7	-	0	4	3	0	0	11	6	49	.	.	.	.	.	.	.	.	.	.	.	.	FAM153C	0	FAM153C:intron	NR_038353_exon_1_0_chr5_177436327_f	2156
chr6	2418010	2418010	2102Ep_3ATLAS_2012	319	-	37	59	223	0	0	5780	3259	2235	.	.	RB3PA1[22]	99	L1HS|Ta0|full-length	0	L1HS|Ta0|full-length	0	mrip6673	0	.	.	GMDS-AS1	4185	.	NR_046229_exon_6_0_chr6_2413014_f	4185
chr6	13191014	13191014	2102Ep_3ATLAS_2027	242	+	0	30	212	0	0	1812	1022	1696	2102Ep_5ATLAS_0726	0	.	.	.	.	.	.	mrip6701	0	.	.	PHACTR1	0	PHACTR1:intron	.	.
chr6	13503034	13503034	2102Ep_3ATLAS_2028	288	+	33	95	159	0	1	2434	1372	2018	.	.	.	.	.	.	L1ME3C	125	mrip6703	0	.	.	.	.	.	.	.
chr6	17435963	17435963	2102Ep_3ATLAS_2030	34	+	0	23	11	0	0	66	37	238	.	.	RB3PA1(1)[21]	142	L1HS|Ta1|5prime-truncated	38	L1HS|Ta1|5prime-truncated	38	mrip6712	88	.	.	CAP2	0	CAP2:intron	.	.
chr6	18910874	18910874	2102Ep_3ATLAS_2033	316	-	116	150	49	1	0	4178	2356	2214	.	.	RB3PA1[22]	84	L1HS|Ta0|5prime-truncated	0	L1HS|Ta0|5prime-truncated	0	mrip6718	0	L1HS206|L1HS|Ta0|5prime-truncated	0	.	.	.	.	.
chr6	19771181	19771181	2102Ep_3ATLAS_2034	116	+	0	60	56	0	0	587	331	813	.	.	RB3PA1[22]	136	L1HS|Ta0|full-length	32	L1HS|Ta0|full-length	32	mrip6722	52	.	.	.	.	.	.	.
chr6	32378638	32378638	2102Ep_3ATLAS_2040	328	+	220	24	82	2	0	4093	2308	2298	.	.	RB3PA1[22]	96	L1HS|Ta|5prime-truncated	0	L1HS|Ta|5prime-truncated	0	mrip6755	0	.	.	BTNL2	3738	.	NM_019602_exon_5_0_chr6_32374822_r	3738
chr6	32676658	32676658	2102Ep_3ATLAS_2041	138	-	2	99	37	0	0	571	322	967	.	.	RB3PA1[22]	125	L1HS|Ta|5prime-truncated	21	L1HS|Ta|5prime-truncated	21	mrip6763	81	.	.	.	.	.	.	.
chr6	39645378	39645378	2102Ep_3ATLAS_2048	286	-	116	6	132	32	0	1949	1099	2004	.	.	RB3PA1[22]	33	L1HS|Ta|5prime-truncated	0	L1HS|Ta|5prime-truncated	0	mrip6784	0	L1HS397|L1HS|Ta|5prime-truncated	0	KIF6	0	KIF6:intron	.	.
chr6	46310290	46310290	2102Ep_3ATLAS_2051	297	+	55	97	145	0	0	2283	1287	2081	.	.	.	.	.	.	.	.	mrip6792	0	.	.	RCAN2	0	RCAN2:intron	.	.
chr6	50611733	50611733	2102Ep_3ATLAS_2056	215	-	26	86	103	0	0	2080	1173	1507	.	.	RB3PA1[22]	106	L1HS|Ta0|5prime-truncated	2	L1HS|Ta0|5prime-truncated	2	mrip6801	0	.	.	.	.	.	.	.
chr6	54702975	54702975	2102Ep_3ATLAS_2060	308	-	46	81	181	0	0	3553	2003	2158	.	.	RB3PA1[22]	97	L1HS|Ta0|5prime-truncated	0	L1HS|Ta0|5prime-truncated	0	mrip6809	38	L1HS456|L1HS|Ta0|5prime-truncated	0	.	.	.	.	.
chr6	55512552	55512552	2102Ep_3ATLAS_2062	270	-	36	120	114	0	0	2038	1149	1892	.	.	RB3PA1[22]	118	L1HS|Ta1|5prime-truncated	15	L1HS|Ta1|5prime-truncated	15	mrip6811	66	.	.	.	.	.	.	.
chr6	55594956	55594956	2102Ep_3ATLAS_2063	280	-	46	178	56	0	0	4070	2295	1962	.	.	RB3PA1[22]	106	L1HS|Ta|5prime-truncated	2	L1HS|Ta|5prime-truncated	2	mrip6812	0	L1HS113|L1HS|Ta|5prime-truncated	2	.	.	.	.	.
chr6	58778528	58778528	2102Ep_3ATLAS_2070	146	-	1	51	94	0	0	498	281	1023	.	.	.	.	.	.	.	.	.	.	.	.	.	.	.	.	.
chr6	66260228	66260228	2102Ep_3ATLAS_2075	101	-	3	47	51	0	0	369	208	708	.	.	RB3PA1[22]	106	L1HS|Ta1|5prime-truncated	4	L1HS|Ta1|5prime-truncated	4	mrip6852	54	.	.	EYS	0	EYS:intron	.	.
chr6	66787608	66787608	2102Ep_3ATLAS_2077	160	-	77	73	10	0	0	961	542	1121	.	.	RB3PA1[22]	127	L1HS|Ta1|5prime-truncated	23	L1HS|Ta1|5prime-truncated	23	mrip6856	0	.	.	.	.	.	.	.
chr6	70726292	70726292	2102Ep_3ATLAS_2082	134	+	0	52	82	0	0	830	468	939	2102Ep_5ATLAS_0739	6051	RB3PA1[22]	125	L1HS|Ta1-d|full-length	0	L1HS|Ta1-d|full-length	0	mrip6871	26	.	.	COL19A1	0	COL19A1:intron	.	.
chr6	72799503	72799503	2102Ep_3ATLAS_2084	11	+	0	4	7	0	0	24	14	77	2102Ep_5ATLAS_0740	0	.	.	.	.	L1PA2	0	mrip6875	3	.	.	RIMS1	0	RIMS1:intron	.	.
chr6	73698378	73698378	2102Ep_3ATLAS_2087	320	-	102	86	132	0	0	4445	2506	2242	.	.	RB3PA1[22]	103	L1HS|Ta0|full-length	0	L1HS|Ta0|full-length	0	mrip6880	0	L1HS248|L1HS|Ta0|full-length	0	KCNQ5	0	KCNQ5:intron	.	.
chr6	73995372	73995372	2102Ep_3ATLAS_2090	269	-	147	71	51	0	0	4086	2304	1885	.	.	RB3PA1[22]	107	L1HS|Ta|5prime-truncated	3	L1HS|Ta|5prime-truncated	3	mrip6884	0	L1HS151|L1HS|Ta|5prime-truncated	3	C6orf147	0	C6orf147:intron,KHDC1:intron	.	.
chr6	74865454	74865454	2102Ep_3ATLAS_2092	279	-	52	166	61	0	0	2430	1370	1955	.	.	RB3PA1[22]	105	L1HS|Ta1|5prime-truncated	4	L1HS|Ta1|5prime-truncated	4	mrip6889	0	.	.	.	.	.	.	.
chr6	77980642	77980642	2102Ep_3ATLAS_2096	274	-	77	72	125	0	0	2322	1309	1920	.	.	RB3PA1(14)[8]	6	.	.	.	.	mrip6901	0	.	.	.	.	.	.	.
chr6	81033189	81033189	2102Ep_3ATLAS_2098	40	+	0	8	32	0	0	73	41	280	.	.	.	.	.	.	.	.	.	.	.	.	BCKDHB	0	BCKDHB:intron	.	.
chr6	84794612	84794612	2102Ep_3ATLAS_2107	72	-	65	6	1	0	0	268	151	505	.	.	.	.	.	.	L1PA8	78	.	.	.	.	MRAP2	0	MRAP2:intron	NM_138409_exon_3_0_chr6_84798810_f	4197
chr6	91669523	91669523	2102Ep_3ATLAS_2112	239	-	142	55	42	0	0	1358	766	1675	.	.	.	.	.	.	L1MEc	0	mrip6946	1	.	.	.	.	.	.	.
chr6	94575468	94575468	2102Ep_3ATLAS_2114	314	-	6	142	166	0	0	4673	2635	2200	.	.	RB3PA1[22]	106	L1HS|Ta0|full-length	2	L1HS|Ta0|full-length	2	mrip6959	0	L1HS463|L1HS|Ta0|full-length	2	.	.	.	.	.
chr6	100343091	100343091	2102Ep_3ATLAS_2120	292	-	70	103	119	0	0	4472	2522	2046	.	.	RB3PA1[22]	104	L1HS|Ta|5prime-truncated	0	L1HS|Ta|5prime-truncated	0	mrip6978	60	L1HS455|L1HS|Ta|5prime-truncated	0	.	.	.	.	.
chr6	102283770	102283770	2102Ep_3ATLAS_2124	82	-	0	58	24	0	0	220	124	575	.	.	.	.	.	.	HAL1	0	mrip6982	0	.	.	GRIK2	0	GRIK2:intron	.	.
chr6	110476750	110476750	2102Ep_3ATLAS_2127	316	-	8	157	151	0	0	4501	2538	2214	.	.	RB3PA1[22]	109	L1HS|Ta1|5prime-truncated	5	L1HS|Ta1|5prime-truncated	5	mrip7007	49	.	.	WASF1	0	WASF1:intron	.	.
chr6	113030925	113030925	2102Ep_3ATLAS_2129	319	+	184	34	86	15	0	4910	2769	2235	.	.	RB3PA1[22]	48	L1HS|Ta1-noncanonic|full-length	0	L1HS|Ta1-noncanonic|full-length	0	mrip7016	0	L1HS469|L1HS|Ta1-noncanonic|full-length	0	.	.	.	.	.
chr6	113926972	113926972	2102Ep_3ATLAS_2132	316	-	68	50	198	0	0	3775	2129	2214	.	.	RB3PA1[22]	97	L1HS|Ta1|5prime-truncated	0	L1HS|Ta1|5prime-truncated	0	mrip7020	55	L1HS238|L1HS|Ta1|5prime-truncated	0	.	.	.	.	.
chr6	114091139	114091139	2102Ep_3ATLAS_2133	30	+	4	21	5	0	0	79	45	210	.	.	.	.	.	.	.	.	mrip7021	0	.	.	.	.	.	.	.
chr6	115899999	115899999	2102Ep_3ATLAS_2134	224	-	21	147	56	0	0	1456	821	1570	.	.	RB3PA1[22]	122	L1HS|Ta0|5prime-truncated	21	L1HS|Ta0|5prime-truncated	21	mrip7027	0	.	.	.	.	.	.	.
chr6	125610640	125610640	2102Ep_3ATLAS_2144	259	+	52	166	41	0	0	1956	1103	1815	.	.	RB3PA1[22]	104	L1HS|Ta0|5prime-truncated	0	L1HS|Ta0|5prime-truncated	0	mrip7053	50	.	.	HDDC2	0	HDDC2:intron	NM_016063_exon_2_0_chr6_125613987_r	3346
chr6	129325566	129325566	2102Ep_3ATLAS_2148	316	+	37	87	186	0	6	4572	2578	2214	2102Ep_5ATLAS_0767	6035	RB3PA1[22]	109	L1HS|Ta1-d|full-length	5	L1HS|Ta1-d|full-length	5	mrip7067	57	.	.	LAMA2	0	LAMA2:intron	.	.
chr6	133341835	133341835	2102Ep_3ATLAS_2149	234	-	0	88	146	0	0	1403	791	1640	2102Ep_5ATLAS_0771	6050	RB3PA1[22]	124	L1HS|Ta1-d|full-length	20	L1ME3B	0	mrip7079	0	.	.	.	.	.	.	.
chr6	136712637	136712637	2102Ep_3ATLAS_2151	304	+	76	112	78	38	0	3108	1752	2130	.	.	RB3PA1[22]	39	L1HS|Ta|5prime-truncated	0	L1HS|Ta|5prime-truncated	0	mrip7088	23	L1HS95|L1HS|Ta|5prime-truncated	0	MAP7	0	MAP7:intron	NM_003980_exon_14_0_chr6_136710492_r	1982
chr6	142450111	142450111	2102Ep_3ATLAS_2156	274	-	120	81	73	0	0	2099	1184	1920	.	.	.	.	.	.	.	.	mrip7103	0	.	.	.	.	.	.	.
chr6	148195789	148195789	2102Ep_3ATLAS_2162	322	+	83	130	109	0	0	5047	2846	2256	.	.	.	.	.	.	.	.	mrip7110	0	.	.	.	.	.	.	.
chr6	153029995	153029995	2102Ep_3ATLAS_2167	283	-	166	46	71	0	0	2601	1467	1983	.	.	RB3PA1[22]	102	L1HS|Ta1|5prime-truncated	0	L1HS|Ta1|5prime-truncated	0	mrip7123	0	.	.	MYCT1	0	MYCT1:intron	.	.
chr6	157968749	157968749	2102Ep_3ATLAS_2170	173	-	48	19	106	0	0	2045	1153	1212	.	.	.	.	.	.	.	.	mrip7144	0	.	.	ZDHHC14	0	ZDHHC14:intron	NM_153746_exon_1_0_chr6_157963617_f	4972
chr6	160830165	160830165	2102Ep_3ATLAS_2174	331	-	22	181	127	0	1	3901	2200	2320	.	.	RB3PA1[22]	0	L1HS|Ta1|5prime-truncated	0	L1HS|Ta1|5prime-truncated	0	mrip7153	59	.	.	SLC22A3	0	SLC22A3:intron	NM_021977_exon_3_0_chr6_160829785_f	212
chr6	162404923	162404923	2102Ep_3ATLAS_2175	331	+	243	38	47	3	0	3946	2225	2320	.	.	RB3PA1[22]	76	L1HS|Ta1|5prime-truncated	0	L1HS|Ta1|5prime-truncated	0	mrip7161	0	.	.	PARK2	0	PARK2:intron	.	.
chr7	7886759	7886759	2102Ep_3ATLAS_2185	95	+	4	29	62	0	0	163	92	666	.	.	RB3PA1[22]	163	L1HS|Ta|5prime-truncated	59	L1HS|Ta|5prime-truncated	59	mrip7193	112	L1HS60|L1HS|Ta|5prime-truncated	59	RPA3-AS1	0	RPA3-AS1:intron	.	.
chr7	9694170	9694170	2102Ep_3ATLAS_2188	18	+	0	9	9	0	0	41	23	126	.	.	.	.	.	.	L1ME3A	0	mrip7207	0	.	.	.	.	.	.	.
chr7	25081534	25081534	2102Ep_3ATLAS_2200	312	-	78	129	105	0	0	7099	4003	2186	.	.	RB3PA1[22]	48	L1HS|Ta1-nd|full-length	0	L1HS|Ta1-nd|full-length	0	mrip7257	3	L1HS9|L1HS|Ta1-nd|full-length	0	.	.	.	.	.
chr7	28783461	28783461	2102Ep_3ATLAS_2202	332	-	41	118	173	0	0	7726	4356	2327	.	.	RB3PA1[22]	109	L1HS|Ta|5prime-truncated	5	L1HS|Ta|5prime-truncated	5	mrip7267	0	L1HS48|L1HS|Ta|5prime-truncated	5	CREB5	0	CREB5:intron	.	.
chr7	30484909	30484909	2102Ep_3ATLAS_2205	297	+	11	136	150	0	0	7453	4202	2081	.	.	RB3PA1[22]	123	L1HS|Ta1-nd|full-length	19	L1HS|Ta1-nd|full-length	19	mrip7272	14	.	.	NOD1	0	NOD1:intron	NM_006092_exon_5_0_chr7_30485757_r	847
chr7	31523805	31523805	2102Ep_3ATLAS_2206	211	-	1	126	84	0	0	4270	2408	1479	.	.	RB3PA1[22]	119	L1HS|Ta1|5prime-truncated	15	L1HS|Ta1|5prime-truncated	15	mrip7276	63	.	.	.	.	.	.	.
chr7	40771007	40771007	2102Ep_3ATLAS_2210	2	+	0	2	0	0	0	2	1	14	2102Ep_5ATLAS_0807	0	.	.	.	.	.	.	.	.	.	.	SUGCT	0	SUGCT:intron	.	.
chr7	45733730	45733730	2102Ep_3ATLAS_2215	353	+	106	98	148	1	0	10635	5997	2474	.	.	RB3PA1[22]	107	L1HS|Ta|5prime-truncated	3	L1HS|Ta|5prime-truncated	3	mrip7317	0	.	.	ADCY1	0	ADCY1:intron	.	.
chr7	47864824	47864824	2102Ep_3ATLAS_2218	209	+	0	44	165	0	0	1071	604	1465	.	.	.	.	.	.	.	.	mrip7323	5	.	.	PKD1L1	0	PKD1L1:intron	NM_138295_exon_12_0_chr7_47866948_r	2123
chr7	52789473	52789473	2102Ep_3ATLAS_2223	4	+	0	1	3	0	0	11	6	28	.	.	.	.	.	.	.	.	mrip7341	0	.	.	.	.	.	.	.
chr7	53652516	53652516	2102Ep_3ATLAS_2224	263	-	203	35	25	0	0	2205	1243	1843	2102Ep_5ATLAS_0811	0	.	.	.	.	.	.	mrip7345	0	.	.	.	.	.	.	.
chr7	62492927	62492927	2102Ep_3ATLAS_2235	264	+	2	84	178	0	0	2341	1320	1850	.	.	.	.	.	.	L1MEc	0	mrip7399	0	.	.	.	.	.	.	.
chr7	65751840	65751840	2102Ep_3ATLAS_2239	232	-	74	58	100	0	0	2300	1297	1626	.	.	RB3PA1[22]	104	L1HS|Ta1-nd|full-length	0	L1HS|Ta1-nd|full-length	0	mrip7410	25	L1HS479|L1HS|Ta1-nd|full-length	0	TPST1	0	TPST1:intron	NM_003596_exon_2_0_chr7_65751498_f	144
chr7	69828463	69828463	2102Ep_3ATLAS_2244	316	+	42	140	133	1	0	6113	3447	2214	.	.	RB3PA1[22]	114	L1HS|Ta|5prime-truncated	10	L1HS|Ta|5prime-truncated	10	mrip7425	0	.	.	AUTS2	0	AUTS2:intron	.	.
chr7	75335949	75335949	2102Ep_3ATLAS_2251	193	-	18	106	68	1	0	1116	629	1352	.	.	RB3PA1[22]	104	L1HS|Ta0|5prime-truncated	0	L1HS|Ta0|5prime-truncated	0	mrip7439	27	.	.	HIP1	0	HIP1:intron	.	.
chr7	84901726	84901726	2102Ep_3ATLAS_2261	299	-	7	157	134	1	0	2739	1544	2095	.	.	.	.	.	.	.	.	mrip7472	0	.	.	.	.	.	.	.
chr7	89681878	89681878	2102Ep_3ATLAS_2265	1	+	0	1	0	0	0	3	2	7	2102Ep_5ATLAS_0821	0	.	.	.	.	L1MC4	7	.	.	.	.	STEAP2-AS1	0	STEAP2-AS1:intron	.	.
chr7	107829248	107829248	2102Ep_3ATLAS_2278	228	+	159	28	39	2	0	1027	579	1598	.	.	.	.	.	.	.	.	mrip7573	0	.	.	NRCAM	0	NRCAM:intron	NM_005010_exon_10_0_chr7_107830089_r	840
chr7	108325667	108325667	2102Ep_3ATLAS_2279	245	+	12	42	191	0	0	1931	1089	1717	.	.	.	.	.	.	.	.	mrip7576	0	.	.	.	.	.	.	.
chr7	109548594	109548594	2102Ep_3ATLAS_2282	261	+	176	44	40	0	1	3422	1930	1829	.	.	RB3PA1[22]	0	L1HS|Ta1|5prime-truncated	0	L1HS|Ta1|5prime-truncated	0	mrip7586	54	.	.	.	.	.	.	.
chr7	110883590	110883590	2102Ep_3ATLAS_2284	275	-	161	76	38	0	0	2405	1356	1927	2102Ep_5ATLAS_0829	6011	RB3PA1[22]	85	L1HS|Ta1-d|full-length	0	L1HS|Ta1-d|full-length	0	mrip7596	39	.	.	IMMP2L	0	IMMP2L:intron	.	.
chr7	111609278	111609278	2102Ep_3ATLAS_2285	243	+	166	77	0	0	0	1507	850	1703	.	.	RB3PA1[22]	104	L1HS|Ta0|full-length	0	L1HS|Ta0|full-length	0	mrip7601	13	.	.	DOCK4	0	DOCK4:intron	.	.
chr7	112021247	112021247	2102Ep_3ATLAS_2286	6	-	3	3	0	0	0	6	3	42	.	.	.	.	.	.	L1PA16	0	.	.	.	.	.	.	.	.	.
chr7	113139411	113139411	2102Ep_3ATLAS_2288	308	+	15	125	168	0	0	3872	2183	2158	.	.	RB3PA1[22]	105	L1HS|Ta0|5prime-truncated	1	L1HS|Ta0|5prime-truncated	1	mrip7604	16	L1HS405|L1HS|Ta0|5prime-truncated	1	.	.	.	.	.
chr7	129507578	129507578	2102Ep_3ATLAS_2299	323	+	27	153	143	0	0	4128	2328	2263	.	.	RB3PA1[22]	130	L1HS|Ta|5prime-truncated	26	L1HS|Ta|5prime-truncated	26	mrip7662	11	L1HS216|L1HS|Ta|5prime-truncated	26	UBE2H	0	UBE2H:intron	.	.
chr7	130121243	130121243	2102Ep_3ATLAS_2301	298	+	36	56	206	0	0	4114	2320	2088	.	.	RB3PA1[22]	102	L1HS|Ta1|5prime-truncated	0	L1HS|Ta1|5prime-truncated	0	mrip7664	2	.	.	MEST	4772	.	NM_177524_exon_0_0_chr7_130126016_f	4772
chr7	130386823	130386823	2102Ep_3ATLAS_2303	276	-	19	192	65	0	0	2775	1565	1934	.	.	RB3PA1[22]	106	L1HS|Ta1|5prime-truncated	2	L1HS|Ta1|5prime-truncated	2	mrip7666	0	L1HS247|L1HS|Ta1|5prime-truncated	2	.	.	.	.	.
chr7	134350418	134350418	2102Ep_3ATLAS_2306	185	+	26	72	87	0	0	1273	718	1296	.	.	RB3PA1[22]	143	L1HS|Ta|5prime-truncated	39	L1HS|Ta|5prime-truncated	39	mrip7678	65	.	.	BPGM	0	BPGM:intron	NM_199186_exon_2_0_chr7_134346199_f	3558
chr7	141620474	141620474	2102Ep_3ATLAS_2313	336	-	85	95	156	0	0	4416	2490	2355	2102Ep_5ATLAS_0838	6038	RB3PA1[22]	111	L1HS|Ta1-d|full-length	7	L1HS|Ta1-d|full-length	7	mrip7705	0	.	.	OR9A4	854	.	NM_001001656_exon_0_0_chr7_141618676_f	854
chr7	145063378	145063378	2102Ep_3ATLAS_2314	337	+	186	40	111	0	0	4266	2405	2362	.	.	RB3PA1[22]	98	L1HS|Ta|5prime-truncated	0	L1HS|Ta|5prime-truncated	0	mrip7715	9	.	.	.	.	.	.	.
chr7	152899115	152899115	2102Ep_3ATLAS_2319	5	-	0	2	3	0	0	6	3	35	.	.	.	.	.	.	L1M2	3	.	.	.	.	.	.	.	.	.
chr7	154155065	154155065	2102Ep_3ATLAS_2320	300	+	97	50	153	0	0	4109	2317	2102	.	.	RB3PA1[22]	99	L1HS|Ta0|5prime-truncated	0	L1HS|Ta0|5prime-truncated	0	mrip7738	11	.	.	DPP6	0	DPP6:intron	.	.
chr8	5829283	5829283	2102Ep_3ATLAS_2326	254	-	82	80	92	0	0	1510	851	1780	.	.	.	.	.	.	.	.	mrip7769	0	.	.	.	.	.	.	.
chr8	9597578	9597578	2102Ep_3ATLAS_2327	278	+	18	104	156	0	0	2242	1264	1948	.	.	RB3PA1[22]	104	L1HS|Ta1|5prime-truncated	0	L1HS|Ta1|5prime-truncated	0	mrip7774	10	.	.	TNKS	0	MIR597:up,TNKS:intron	NR_030327_exon_0_0_chr8_9599182_f	1603
chr8	17859573	17859573	2102Ep_3ATLAS_2330	194	-	0	48	146	0	0	1213	684	1359	.	.	RB3PA1[22]	113	L1HS|Ta1|5prime-truncated	9	L1HS|Ta1|5prime-truncated	9	mrip7799	66	.	.	PCM1	0	PCM1:intron	NM_006197_exon_29_0_chr8_17863772_f	4198
chr8	18768162	18768162	2102Ep_3ATLAS_2332	232	+	106	82	44	0	0	2102	1185	1626	.	.	RB3PA1[22]	106	L1HS|Ta1|5prime-truncated	2	L1HS|Ta1|5prime-truncated	2	mrip7802	12	L1HS496|L1HS|Ta1|5prime-truncated	2	PSD3	0	PSD3:intron	.	.
chr8	26977161	26977161	2102Ep_3ATLAS_2336	269	+	152	42	75	0	0	2103	1186	1885	.	.	RB3PA1[22]	103	L1HS|Ta0|full-length	0	L1HS|Ta0|full-length	0	mrip7834	52	.	.	.	.	.	.	.
chr8	41361652	41361652	2102Ep_3ATLAS_2348	319	+	119	148	52	0	0	5001	2820	2235	.	.	RB3PA1[22]	104	L1HS|Ta|5prime-truncated	0	L1HS|Ta|5prime-truncated	0	mrip7870	58	L1HS500|L1HS|Ta|5prime-truncated	0	GOLGA7	0	GOLGA7:intron	NM_016099_exon_3_0_chr8_41363430_f	1777
chr8	43784568	43784568	2102Ep_3ATLAS_2354	3	+	0	1	2	0	0	3	2	21	.	.	.	.	.	.	.	.	mrip7878	99	.	.	.	.	.	.	.
chr8	48244561	48244561	2102Ep_3ATLAS_2356	269	-	6	141	121	1	0	2801	1579	1885	.	.	RB3PA1[22]	107	L1HS|Ta1|5prime-truncated	3	L1HS|Ta1|5prime-truncated	3	mrip7893	55	.	.	SPIDR	0	SPIDR:intron	.	.
chr8	51840772	51840772	2102Ep_3ATLAS_2358	4	+	0	2	2	0	0	4	2	28	.	.	.	.	.	.	.	.	.	.	.	.	.	.	.	.	.
chr8	63755905	63755905	2102Ep_3ATLAS_2365	3	-	3	0	0	0	0	6	3	21	.	.	.	.	.	.	.	.	.	.	.	.	NKAIN3	0	NKAIN3:intron	.	.
chr8	66304227	66304227	2102Ep_3ATLAS_2368	244	+	147	51	46	0	0	1540	868	1710	.	.	RB3PA1[22]	35	L1HS|Ta|5prime-truncated	0	L1HS|Ta|5prime-truncated	0	mrip7939	15	L1HS497|L1HS|Ta|5prime-truncated	0	.	.	.	.	.
chr8	67381883	67381883	2102Ep_3ATLAS_2371	12	-	5	4	3	0	0	28	16	84	.	.	.	.	.	.	.	.	mrip7942	0	.	.	ADHFE1	839	.	NM_144650_exon_13_0_chr8_67380504_f	839
chr8	71583578	71583578	2102Ep_3ATLAS_2374	301	-	27	192	81	1	0	2723	1535	2109	.	.	RB3PA1[22]	93	L1HS|Ta|5prime-truncated	0	L1HS|Ta|5prime-truncated	0	mrip7957	0	.	.	XKR9	0	XKR9:intron	NM_001287259_exon_0_0_chr8_71581600_f	1805
chr8	80083942	80083942	2102Ep_3ATLAS_2378	6	-	0	1	5	0	0	10	6	42	.	.	RB3PA1[22]	157	L1HS|Ta1|5prime-truncated	53	L1HS|Ta1|5prime-truncated	53	mrip7995	16	.	.	.	.	.	.	.
chr8	84352928	84352928	2102Ep_3ATLAS_2383	7	+	0	6	1	0	0	12	7	49	.	.	.	.	.	.	.	.	.	.	.	.	.	.	.	.	.
chr8	85428606	85428606	2102Ep_3ATLAS_2384	223	+	0	126	97	0	0	1347	760	1563	2102Ep_5ATLAS_0878	0	.	.	.	.	.	.	mrip8011	0	.	.	RALYL	0	RALYL:intron	.	.
chr8	92577063	92577063	2102Ep_3ATLAS_2391	8	+	1	7	0	0	0	33	19	56	.	.	.	.	.	.	L1PA2	148	mrip8034	41	.	.	.	.	.	.	.
chr8	96382293	96382293	2102Ep_3ATLAS_2395	8	-	2	5	1	0	0	61	34	56	.	.	RB3PA1[22]	119	L1HS|Ta0|5prime-truncated	15	L1HS|Ta0|5prime-truncated	15	mrip8040	75	.	.	LOC100616530	0	LOC100616530:intron	.	.
chr8	96505817	96505817	2102Ep_3ATLAS_2396	1	-	0	0	1	0	0	1	1	7	2102Ep_5ATLAS_0887	0	.	.	.	.	.	.	.	.	.	.	LOC100616530	0	LOC100616530:intron	.	.
chr8	97911014	97911014	2102Ep_3ATLAS_2398	300	+	4	52	244	0	0	5057	2851	2102	.	.	RB3PA1[22]	101	L1HS|Ta|5prime-truncated	0	L1HS|Ta|5prime-truncated	0	mrip8045	5	L1HS241|L1HS|Ta|5prime-truncated	0	CPQ	0	CPQ:intron	.	.
chr8	98478049	98478049	2102Ep_3ATLAS_2401	2	+	0	2	0	0	0	2	1	14	2102Ep_5ATLAS_0889	0	.	.	.	.	.	.	.	.	.	.	.	.	.	.	.
chr8	100190398	100190398	2102Ep_3ATLAS_2404	306	-	180	84	42	0	0	3033	1710	2144	.	.	RB3PA1[22]	90	L1HS|Ta|5prime-truncated	0	L1HS|Ta|5prime-truncated	0	mrip8052	46	.	.	VPS13B	0	VPS13B:intron	.	.
chr8	100233017	100233017	2102Ep_3ATLAS_2405	325	-	34	102	189	0	0	4252	2398	2277	.	.	RB3PA1[22]	102	L1HS|Ta1|5prime-truncated	0	L1HS|Ta1|5prime-truncated	0	mrip8054	0	.	.	VPS13B	0	VPS13B:intron	.	.
chr8	104348460	104348460	2102Ep_3ATLAS_2408	1	+	0	0	1	0	0	1	1	7	2102Ep_5ATLAS_0892	1	.	.	.	.	.	.	.	.	.	.	FZD6	3366	.	NM_003506_exon_6_0_chr8_104343569_f	3366
chr8	107557032	107557032	2102Ep_3ATLAS_2411	49	-	25	19	5	0	0	272	153	343	.	.	.	.	.	.	.	.	mrip8072	0	.	.	OXR1	0	OXR1:intron	.	.
chr8	113756762	113756762	2102Ep_3ATLAS_2415	2	-	0	0	2	0	0	3	2	14	2102Ep_5ATLAS_0897	0	.	.	.	.	.	.	.	.	.	.	CSMD3	0	CSMD3:intron	.	.
chr8	114072264	114072264	2102Ep_3ATLAS_2416	304	-	195	41	67	1	0	2335	1317	2130	.	.	RB3PA1[22]	61	L1HS|Ta|5prime-truncated	0	L1HS|Ta|5prime-truncated	0	mrip8094	0	L1HS350|L1HS|Ta|5prime-truncated	0	CSMD3	0	CSMD3:intron	.	.
chr8	114630130	114630130	2102Ep_3ATLAS_2418	3	+	0	1	2	0	0	5	3	21	.	.	.	.	.	.	L1M4	0	.	.	.	.	.	.	.	.	.
chr8	115788580	115788580	2102Ep_3ATLAS_2420	8	-	0	3	5	0	0	15	8	56	.	.	.	.	.	.	.	.	mrip8105	0	.	.	.	.	.	.	.
chr8	126681405	126681405	2102Ep_3ATLAS_2423	14	-	2	6	6	0	0	32	18	98	.	.	RB3PA1(1)[21]	109	L1HS|Ta|5prime-truncated	5	L1HS|Ta|5prime-truncated	5	mrip8136	58	.	.	.	.	.	.	.
chr8	135082933	135082933	2102Ep_3ATLAS_2425	240	-	0	90	150	0	0	2179	1229	1682	2102Ep_5ATLAS_0902	6087	RB3PA1[22]	157	L1HS|Ta0|full-length	53	L1MEe	0	mrip8164	94	.	.	.	.	.	.	.
chr8	135429829	135429829	2102Ep_3ATLAS_2426	257	+	31	170	56	0	0	4087	2304	1801	.	.	RB3PA1[22]	104	L1HS|Ta0|5prime-truncated	2	L1HS|Ta0|5prime-truncated	2	mrip8165	61	.	.	.	.	.	.	.
chr8	137450324	137450324	2102Ep_3ATLAS_2429	67	-	3	14	50	0	0	229	129	470	2102Ep_5ATLAS_0906	6024	RB3PA1[22]	96	L1HS|Ta1-nd|full-length	0	L1HS|Ta1-nd|full-length	0	mrip8177	0	.	.	.	.	.	.	.
chr9	1338095	1338095	2102Ep_3ATLAS_2435	277	-	46	117	74	40	0	2029	1144	1941	.	.	RB3PA1[22]	40	L1HS|Ta1|5prime-truncated	0	L1HS|Ta1|5prime-truncated	0	mrip8207	45	L1HS224|L1HS|Ta1|5prime-truncated	0	.	.	.	.	.
chr9	6290479	6290479	2102Ep_3ATLAS_2439	297	+	1	16	280	0	0	6363	3588	2081	.	.	.	.	.	.	L1MC1	14	mrip8219	0	.	.	.	.	.	.	.
chr9	10137713	10137713	2102Ep_3ATLAS_2442	313	+	68	84	160	0	1	4257	2400	2193	.	.	RB3PA1[22]	103	L1HS|Ta1|5prime-truncated	0	L1HS|Ta1|5prime-truncated	0	mrip8233	14	.	.	PTPRD	0	PTPRD:intron	.	.
chr9	12556858	12556858	2102Ep_3ATLAS_2446	210	-	1	173	36	0	0	1362	768	1472	.	.	RB3PA1[22]	176	L1HS|Ta1|5prime-truncated	72	L1HS|Ta1|5prime-truncated	72	mrip8245	0	.	.	.	.	.	.	.
chr9	28111970	28111970	2102Ep_3ATLAS_2461	322	-	186	5	92	39	0	3842	2166	2256	.	.	RB3PA1[22]	40	L1HS|Ta0|full-length	0	L1HS|Ta0|full-length	0	mrip8285	44	L1HS265|L1HS|Ta0|full-length	0	LINGO2	0	LINGO2:intron	.	.
chr9	30495888	30495888	2102Ep_3ATLAS_2463	303	-	49	100	154	0	0	3890	2193	2123	.	.	.	.	.	.	.	.	mrip8293	0	.	.	.	.	.	.	.
chr9	30674468	30674468	2102Ep_3ATLAS_2464	315	-	8	72	235	0	0	3926	2214	2207	.	.	.	.	.	.	.	.	mrip8296	0	.	.	.	.	.	.	.
chr9	32092718	32092718	2102Ep_3ATLAS_2465	14	-	0	2	12	0	0	37	21	98	.	.	.	.	.	.	.	.	mrip8299	0	.	.	.	.	.	.	.
chr9	32463888	32463888	2102Ep_3ATLAS_2467	348	-	53	188	106	1	0	7297	4114	2439	.	.	.	.	.	.	.	.	mrip8302	0	.	.	DDX58	0	DDX58:intron	NM_014314_exon_2_0_chr9_32466288_r	2399
chr9	33992779	33992779	2102Ep_3ATLAS_2469	10	+	0	2	8	0	0	21	12	70	.	.	.	.	.	.	.	.	.	.	.	.	UBAP2	0	UBAP2:intron	NM_018449_exon_25_0_chr9_33996221_r	3441
chr9	35883710	35883710	2102Ep_3ATLAS_2470	253	+	134	36	82	1	0	4355	2456	1773	.	.	.	.	.	.	HAL1	0	mrip8313	0	.	.	.	.	.	.	.
chr9	66833797	66833797	2102Ep_3ATLAS_2473	115	+	9	48	58	0	0	2317	1306	806	.	.	.	.	.	.	.	.	mrip8327	30	.	.	.	.	.	.	.
chr9	66834477	66834477	2102Ep_3ATLAS_2474	18	+	0	7	11	0	0	35	20	126	.	.	.	.	.	.	.	.	.	.	.	.	.	.	.	.	.
chr9	68782179	68782179	2102Ep_3ATLAS_2476	153	-	0	1	10	142	0	583	329	1072	.	.	RB3PA1[22]	75	L1HS|Ta0|5prime-truncated	0	L1HS|Ta0|5prime-truncated	0	mrip8340	18	.	.	.	.	.	.	.
chr9	73048283	73048283	2102Ep_3ATLAS_2477	20	+	1	4	15	0	0	47	27	140	.	.	RB3PA1[22]	117	L1HS|Ta0|5prime-truncated	14	L1HS|Ta0|5prime-truncated	14	mrip8354	2	.	.	.	.	.	.	.
chr9	75536438	75536438	2102Ep_3ATLAS_2482	283	-	20	85	178	0	0	4042	2279	1983	.	.	RB3PA1[22]	105	L1HS|Ta|5prime-truncated	1	L1HS|Ta|5prime-truncated	1	mrip8371	50	L1HS489|L1HS|Ta|5prime-truncated	1	ALDH1A1	0	ALDH1A1:intron	NM_000689_exon_6_0_chr9_75538935_r	2496
chr9	80014109	80014109	2102Ep_3ATLAS_2488	305	+	17	76	212	0	0	3699	2086	2137	.	.	RB3PA1[22]	117	L1HS|Ta|5prime-truncated	0	L1HS|Ta|5prime-truncated	0	mrip8380	0	L1HS209|L1HS|Ta|5prime-truncated	0	VPS13A	0	VPS13A:intron	NM_033305_exon_68_0_chr9_80018152_f	4042
chr9	86065274	86065274	2102Ep_3ATLAS_2497	303	-	34	131	138	0	0	3502	1975	2123	.	.	RB3PA1[22]	102	L1HS|Ta|5prime-truncated	0	L1HS|Ta|5prime-truncated	0	mrip8402	0	L1HS264|L1HS|Ta|5prime-truncated	0	FRMD3	0	FRMD3:intron	.	.
chr9	92917910	92917910	2102Ep_3ATLAS_2503	247	+	142	34	69	2	0	1451	818	1731	.	.	RB3PA1[22]	97	L1HS|Ta1-nd|full-length	0	L1HS|Ta1-nd|full-length	0	mrip8416	0	L1HS488|L1HS|Ta1-nd|full-length	0	.	.	.	.	.
chr9	98465838	98465838	2102Ep_3ATLAS_2508	307	+	241	9	57	0	0	4061	2290	2151	.	.	RB3PA1[22]	56	L1HS|Ta1-nd|full-length	0	L1HS|Ta1-nd|full-length	0	mrip8427	0	L1HS207|L1HS|Ta1-nd|full-length	0	.	.	.	.	.
chr9	102615606	102615606	2102Ep_3ATLAS_2510	329	-	63	167	99	0	0	5489	3095	2305	.	.	RB3PA1[22]	107	L1HS|Ta1|5prime-truncated	3	L1HS|Ta1|5prime-truncated	3	mrip8442	0	L1HS490|L1HS|Ta1|5prime-truncated	3	NR4A3	0	NR4A3:intron	.	.
chr9	103749286	103749286	2102Ep_3ATLAS_2512	330	+	37	54	239	0	0	5877	3314	2312	.	.	RB3PA1[22]	100	L1HS|Ta1|5prime-truncated	0	L1HS|Ta1|5prime-truncated	0	mrip8444	0	.	.	.	.	.	.	.
chr9	106501713	106501713	2102Ep_3ATLAS_2517	283	-	105	146	32	0	0	2297	1295	1983	.	.	RB3PA1[22]	108	L1HS|Ta0|5prime-truncated	4	L1HS|Ta0|5prime-truncated	4	mrip8455	0	L1HS334|L1HS|Ta0|5prime-truncated	4	.	.	.	.	.
chr9	113185358	113185358	2102Ep_3ATLAS_2518	233	+	49	125	59	0	0	1315	741	1633	2102Ep_5ATLAS_0933	5978	RB3PA1[22]	49	L1HS|Ta0|full-length	0	L1HS|Ta0|full-length	0	mrip8471	0	.	.	SVEP1	0	SVEP1:intron	NM_153366_exon_12_0_chr9_113189871_r	4512
chr9	115560400	115560400	2102Ep_3ATLAS_2520	215	-	30	137	48	0	0	3609	2035	1507	2102Ep_5ATLAS_0934	6041	RB3PA1[22]	111	L1HS|Ta1-d|full-length	7	L1HS|Ta1-d|full-length	7	mrip8481	0	.	.	SNX30	0	SNX30:intron	.	.
chr9	123887902	123887902	2102Ep_3ATLAS_2526	3	+	0	1	2	0	0	4	2	21	.	.	.	.	.	.	.	.	.	.	.	.	CNTRL	0	CNTRL:intron	NM_007018_exon_11_0_chr9_123887994_f	91
chr9	136271160	136271160	2102Ep_3ATLAS_2530	76	+	0	25	51	0	0	214	121	533	.	.	.	.	.	.	.	.	.	.	.	.	C9orf96	0	C9orf96:utr3,C9orf96:utr5	NR_103997_exon_13_0_chr9_136270376_f	0
chr9	141078405	141078405	2102Ep_3ATLAS_2533	288	-	158	52	78	0	0	1879	1059	2018	.	.	RB3PA1[22]	75	L1HS|Ta1|5prime-truncated	0	L1HS|Ta1|5prime-truncated	0	mrip8551	29	.	.	.	.	.	.	.
chrX	11731400	11731400	2102Ep_3ATLAS_2550	340	+	55	153	132	0	0	7672	4326	2383	2102Ep_5ATLAS_0944	6031	RB3PA1[22]	105	L1HS|Ta1-d|full-length	1	L1HS|Ta1-d|full-length	1	mrip8565	0	.	.	.	.	.	.	.
chrX	14152013	14152013	2102Ep_3ATLAS_2552	332	-	168	103	61	0	0	7848	4425	2327	.	.	.	.	.	.	.	.	mrip8568	0	.	.	.	.	.	.	.
chrX	19097333	19097333	2102Ep_3ATLAS_2556	3	-	0	2	1	0	0	6	3	21	.	.	.	.	.	.	.	.	.	.	.	.	GPR64	0	GPR64:intron	NM_005756_exon_27_0_chrX_19100820_r	3486
chrX	21259281	21259281	2102Ep_3ATLAS_2557	4	+	0	3	1	0	0	6	3	28	.	.	.	.	.	.	L1MA2	0	.	.	.	.	.	.	.	.	.
chrX	33425655	33425655	2102Ep_3ATLAS_2572	235	+	0	84	151	0	0	3496	1971	1647	2102Ep_5ATLAS_0951	0	.	.	.	.	.	.	mrip8613	0	.	.	.	.	.	.	.
chrX	34837475	34837475	2102Ep_3ATLAS_2574	350	-	124	103	123	0	0	8149	4595	2453	.	.	RB3PA1[22]	100	L1HS|Ta0|5prime-truncated	0	L1HS|Ta0|5prime-truncated	0	mrip8618	0	.	.	.	.	.	.	.
chrX	37625540	37625540	2102Ep_3ATLAS_2581	6	+	0	3	3	0	0	10	6	42	.	.	.	.	.	.	.	.	.	.	.	.	.	.	.	.	.
chrX	43165568	43165568	2102Ep_3ATLAS_2584	196	-	22	80	94	0	0	3231	1822	1373	.	.	RB3PA1[22]	0	L1HS|Ta1|5prime-truncated	0	L1HS|Ta1|5prime-truncated	0	mrip8625	75	.	.	.	.	.	.	.
chrX	45449420	45449420	2102Ep_3ATLAS_2586	316	+	47	162	107	0	0	6103	3441	2214	.	.	RB3PA1[22]	105	L1HS|Ta|5prime-truncated	1	L1HS|Ta|5prime-truncated	1	mrip8630	0	.	.	.	.	.	.	.
chrX	45786101	45786101	2102Ep_3ATLAS_2588	22	-	0	12	10	0	0	33	19	154	.	.	.	.	.	.	L1ME1	0	.	.	.	.	.	.	.	.	.
chrX	49543208	49543208	2102Ep_3ATLAS_2591	13	+	5	7	1	0	0	38	21	91	.	.	.	.	.	.	.	.	.	.	.	.	.	.	.	.	.
chrX	49731210	49731210	2102Ep_3ATLAS_2592	349	-	14	88	247	0	0	7289	4110	2446	.	.	RB3PA1[22]	121	L1HS|Ta1|5prime-truncated	17	L1M5	0	mrip8641	0	.	.	CLCN5	0	CLCN5:intron	.	.
chrX	49784082	49784082	2102Ep_3ATLAS_2593	340	-	34	96	210	0	0	7208	4064	2383	.	.	RB3PA1[22]	107	L1HS|Ta0|full-length	3	L1HS|Ta0|full-length	3	mrip8642	0	.	.	CLCN5	0	CLCN5:intron	NR_030226_exon_0_0_chrX_49779206_f	4791
chrX	54145144	54145144	2102Ep_3ATLAS_2598	319	-	36	161	121	1	0	6630	3738	2235	.	.	RB3PA1[22]	106	L1HS|Ta1-nd|full-length	2	L1HS|Ta1-nd|full-length	2	mrip8649	41	.	.	FAM120C	0	FAM120C:intron	NM_017848_exon_6_0_chrX_54142978_r	1917
chrX	56728344	56728344	2102Ep_3ATLAS_2603	333	+	23	191	118	1	0	6799	3834	2334	.	.	RB3PA1[22]	99	L1HS|Ta1-nd|full-length	0	L1HS|Ta1-nd|full-length	0	mrip8661	51	L1HS208|L1HS|Ta1-nd|full-length	0	.	.	.	.	.
chrX	62790666	62790666	2102Ep_3ATLAS_2616	1	+	0	0	1	0	0	2	1	7	2102Ep_5ATLAS_0967	0	.	.	.	.	L1MB8	0	.	.	.	.	.	.	.	.	.
chrX	63233135	63233135	2102Ep_3ATLAS_2618	274	-	7	127	140	0	0	4332	2443	1920	.	.	RB3PA1[22]	103	L1HS|Ta0|full-length	0	L1HS|Ta0|full-length	0	mrip8687	0	.	.	.	.	.	.	.
chrX	63334066	63334066	2102Ep_3ATLAS_2619	232	-	93	50	88	1	0	3892	2195	1626	2102Ep_5ATLAS_0969	1849	RB3PA1[22]	101	L1HS|Ta0|5prime-truncated	0	L1HS|Ta0|5prime-truncated	0	mrip8688	56	.	.	.	.	.	.	.
chrX	64430963	64430963	2102Ep_3ATLAS_2622	265	+	9	186	70	0	0	4427	2496	1857	.	.	RB3PA1[22]	104	L1HS|Ta0|5prime-truncated	0	L1HS|Ta0|5prime-truncated	0	mrip8692	24	.	.	.	.	.	.	.
chrX	65356820	65356820	2102Ep_3ATLAS_2623	150	-	0	121	29	0	0	1098	619	1051	.	.	RB3PA1[22]	116	L1HS|Ta0|5prime-truncated	12	L1HS|Ta0|5prime-truncated	12	mrip8694	53	L1HS97|L1HS|Ta0|5prime-truncated	12	.	.	.	.	.
chrX	66389716	66389716	2102Ep_3ATLAS_2626	70	+	49	19	2	0	0	819	462	491	.	.	RB3PA1[22]	98	L1HS|Ta0|5prime-truncated	0	L1HS|Ta0|5prime-truncated	0	mrip8700	0	.	.	.	.	.	.	.
chrX	67263222	67263222	2102Ep_3ATLAS_2628	308	+	80	117	111	0	0	5161	2910	2158	.	.	RB3PA1[22]	100	L1HS|Ta1|5prime-truncated	0	L1HS|Ta1|5prime-truncated	0	mrip8703	0	L1HS212|L1HS|Ta1|5prime-truncated	0	OPHN1	0	OPHN1:utr3	NM_002547_exon_0_0_chrX_67262186_r	0
chrX	72606851	72606851	2102Ep_3ATLAS_2633	279	+	33	203	43	0	0	4209	2373	1955	.	.	RB3PA1[22]	105	L1HS|Ta0|full-length	1	L1HS|Ta0|full-length	1	mrip8714	0	.	.	.	.	.	.	.
chrX	72645533	72645533	2102Ep_3ATLAS_2635	3	+	0	2	1	0	0	5	3	21	.	.	.	.	.	.	L1PA14	0	.	.	.	.	.	.	.	.	.
chrX	74730311	74730311	2102Ep_3ATLAS_2637	5	-	3	2	0	0	0	8	5	35	.	.	.	.	.	.	L1PA2	112	.	.	.	.	ZDHHC15	0	ZDHHC15:intron	NM_144969_exon_10_0_chrX_74725656_r	4629
chrX	75543190	75543190	2102Ep_3ATLAS_2639	326	-	56	162	108	0	0	5703	3216	2284	.	.	RB3PA1[22]	98	L1HS|Ta0|full-length	0	L1HS|Ta0|full-length	0	mrip8725	0	.	.	.	.	.	.	.
chrX	76411858	76411858	2102Ep_3ATLAS_2643	134	+	0	20	114	0	0	589	332	939	.	.	.	.	.	.	.	.	mrip8731	0	.	.	.	.	.	.	.
chrX	76425554	76425554	2102Ep_3ATLAS_2644	301	-	22	159	120	0	0	5282	2978	2109	.	.	RB3PA1[22]	119	L1HS|Ta1|5prime-truncated	15	L1HS|Ta1|5prime-truncated	15	mrip8733	0	.	.	.	.	.	.	.
chrX	78781594	78781594	2102Ep_3ATLAS_2646	5	+	0	2	3	0	0	7	4	35	.	.	.	.	.	.	L1PA15-16	0	.	.	.	.	.	.	.	.	.
chrX	85609837	85609837	2102Ep_3ATLAS_2655	295	+	56	85	154	0	0	4378	2469	2067	.	.	RB3PA1[22]	106	L1HS|Ta1|5prime-truncated	2	L1HS|Ta1|5prime-truncated	2	mrip8767	6	.	.	DACH2	0	DACH2:intron	.	.
chrX	94857148	94857148	2102Ep_3ATLAS_2665	199	+	6	156	37	0	0	1375	775	1394	.	.	RB3PA1[22]	120	L1HS|Ta1|5prime-truncated	16	L1HS|Ta1|5prime-truncated	16	mrip8782	20	.	.	.	.	.	.	.
chrX	105718549	105718549	2102Ep_3ATLAS_2671	265	+	79	115	71	0	0	2648	1493	1857	.	.	RB3PA1[22]	104	L1HS|Ta0|full-length	0	L1HS|Ta0|full-length	0	mrip8811	3	.	.	.	.	.	.	.
chrX	113326785	113326785	2102Ep_3ATLAS_2677	259	+	1	84	174	0	0	2553	1440	1815	.	.	.	.	.	.	.	.	.	.	.	.	.	.	.	.	.
chrX	118569429	118569429	2102Ep_3ATLAS_2683	301	-	74	95	132	0	0	3822	2155	2109	2102Ep_5ATLAS_1000	6029	RB3PA1[22]	106	L1HS|Ta1-d|full-length	2	L1HS|Ta1-d|full-length	2	mrip8841	0	.	.	SLC25A43	0	SLC25A43:intron	.	.
chrX	119892846	119892846	2102Ep_3ATLAS_2685	320	-	119	106	95	0	0	5193	2928	2242	.	.	.	.	.	.	.	.	mrip8844	8	.	.	.	.	.	.	.
chrX	120397647	120397647	2102Ep_3ATLAS_2686	300	-	1	151	148	0	0	4502	2538	2102	.	.	RB3PA1[22]	103	L1HS|Ta0|5prime-truncated	0	L1HS|Ta0|5prime-truncated	0	mrip8846	0	.	.	.	.	.	.	.
chrX	122664872	122664872	2102Ep_3ATLAS_2688	294	-	4	82	208	0	0	2816	1588	2060	.	.	.	.	.	.	L1PA11	0	mrip8853	0	.	.	.	.	.	.	.
chrX	125077940	125077940	2102Ep_3ATLAS_2690	314	+	64	143	107	0	0	4298	2423	2200	.	.	RB3PA1[22]	105	L1HS|Ta|5prime-truncated	1	L1HS|Ta|5prime-truncated	1	mrip8866	24	.	.	.	.	.	.	.
chrX	130082949	130082949	2102Ep_3ATLAS_2695	302	-	186	14	97	4	1	4397	2479	2116	.	.	RB3PA1[22]	17	L1HS|Ta0|5prime-truncated	0	L1HS|Ta0|5prime-truncated	0	mrip8875	22	L1HS92|L1HS|Ta0|5prime-truncated	0	.	.	.	.	.
chrX	130140537	130140537	2102Ep_3ATLAS_2696	11	+	4	4	3	0	0	21	12	77	.	.	RB3PA1(1)[21]	147	L1HS|Ta1|5prime-truncated	43	L1HS|Ta1|5prime-truncated	43	mrip8876	2	.	.	.	.	.	.	.
chrX	137146487	137146487	2102Ep_3ATLAS_2699	335	+	105	77	153	0	0	4774	2692	2348	.	.	RB3PA1[22]	103	L1HS|Ta0|5prime-truncated	0	L1HS|Ta0|5prime-truncated	0	mrip8891	0	L1HS31|L1HS|Ta0|5prime-truncated	0	.	.	.	.	.
chrX	141571650	141571650	2102Ep_3ATLAS_2702	239	+	47	108	84	0	0	1657	934	1675	.	.	RB3PA1[22]	95	L1HS|Ta1-nd|full-length	0	L1HS|Ta1-nd|full-length	0	mrip8902	0	L1HS94|L1HS|Ta1-nd|full-length	0	.	.	.	.	.
chrX	146741239	146741239	2102Ep_3ATLAS_2708	234	+	67	81	86	0	0	1696	956	1640	2102Ep_5ATLAS_1010	5992	RB3PA1[22]	59	L1HS|Ta1-nd|full-length	0	L1HS|Ta1-nd|full-length	0	mrip8909	0	L1HS12|L1HS|Ta1-nd|full-length	0	.	.	.	.	.
chrX	147251579	147251579	2102Ep_3ATLAS_2710	267	-	45	187	35	0	0	3749	2114	1871	.	.	RB3PA1[22]	99	L1HS|Ta0|5prime-truncated	0	L1HS|Ta0|5prime-truncated	0	mrip8910	47	.	.	.	.	.	.	.
chrX	150504825	150504825	2102Ep_3ATLAS_2711	312	+	15	166	131	0	0	3348	1888	2186	.	.	RB3PA1[22]	106	L1HS|Ta0|5prime-truncated	2	L1HS|Ta0|5prime-truncated	2	mrip8917	8	.	.	.	.	.	.	.
chrX	154745683	154745683	2102Ep_3ATLAS_2716	328	-	83	72	173	0	0	4300	2425	2298	.	.	RB3PA1[22]	98	L1HS|Ta0|full-length	0	L1HS|Ta0|full-length	0	mrip8928	0	L1HS562|L1HS|Ta0|full-length	0	TMLHE	0	TMLHE:intron	NM_018196_exon_4_0_chrX_154743647_r	1757
chrX	154930281	154930281	2102Ep_3ATLAS_2717	296	-	79	150	46	21	0	4277	2412	2074	.	.	RB3PA1[22]	95	L1HS|Ta1|5prime-truncated	0	L1HS|Ta1|5prime-truncated	0	mrip8930	74	.	.	.	.	.	.	.
chrY	4816961	4816961	2102Ep_3ATLAS_2719	130	-	53	47	29	1	0	522	294	911	.	.	RB3PA1[22]	97	L1HS|Ta0|full-length	0	L1HS|Ta0|full-length	0	mrip8932	54	.	.	.	.	.	.	.
chrY	5474223	5474223	2102Ep_3ATLAS_2721	5	-	4	1	0	0	0	21	12	35	.	.	RB3PA1[22]	90	L1HS|Ta1-nd|full-length	0	L1HS|Ta1-nd|full-length	0	.	.	.	.	PCDH11Y	0	PCDH11Y:intron	.	.
chrY	9429494	9429494	2102Ep_3ATLAS_2722	67	+	17	32	18	0	0	310	175	470	2102Ep_5ATLAS_1013	2171	RB3PA1[22]	105	L1HS|Ta0|5prime-truncated	1	L1HS|Ta0|5prime-truncated	1	mrip8937	71	.	.	.	.	.	.	.
chrY	9784751	9784751	2102Ep_3ATLAS_2723	267	+	154	79	32	2	0	1847	1041	1871	.	.	RB3PA1[22]	93	L1HS|Ta0|full-length	0	L1HS|Ta0|full-length	0	mrip8938	40	.	.	.	.	.	.	.
chrY	19486929	19486929	2102Ep_3ATLAS_2730	192	-	26	115	51	0	0	1102	621	1345	.	.	RB3PA1[22]	115	L1HS|Ta0|5prime-truncated	0	L1HS|Ta0|5prime-truncated	0	mrip8984	0	.	.	.	.	.	.	.
chrY	22852206	22852206	2102Ep_3ATLAS_2734	272	-	29	135	108	0	0	2005	1131	1906	.	.	RB3PA1[22]	98	L1HS|Ta0|5prime-truncated	0	L1HS|Ta0|5prime-truncated	0	mrip8987	0	.	.	.	.	.	.	.

## Sheet: H1
#CHR	INS_START	INS_END	CLUSTER_ID	NB_NRR	INS_STRAND	L1-pA-flank	pA-flank	flank	irregular	spurious	NB_READS	RPM	TPM	5ATLAS_name	5ATLAS_dist	RB3PA1_name	RB3PA1_dist	L1HS_name	L1HS_dist	L1_name	L1_dist	euL1db_name	euL1db_dist	fixed_L1_name	fixed_L1_dist	Gene_name	Gene_dist	Gene_Feature	Closest_Exon_name	Closest_Exon_dist
chr1	12876226	12876226	H1_3ATLAS_0014	242	-	32	144	66	0	0	2617	1275	1554	.	.	.	.	.	.	L1PA4	0	.	.	.	.	.	.	.	.	.
chr1	17229479	17229479	H1_3ATLAS_0019	5	-	0	4	1	0	0	6	3	32	.	.	.	.	.	.	.	.	mrip40	0	.	.	.	.	.	.	.
chr1	31041657	31041657	H1_3ATLAS_0033	223	+	31	101	91	0	0	974	475	1432	.	.	RB3PA1[22]	148	L1HS|Ta1|5prime-truncated	60	L1HS|Ta1|5prime-truncated	60	mrip64	0	.	.	.	.	.	.	.
chr1	35950399	35950399	H1_3ATLAS_0041	247	-	143	44	60	0	0	797	388	1586	.	.	RB3PA1[22]	110	L1HS|Ta|5prime-truncated	9	L1HS|Ta|5prime-truncated	9	mrip81	66	L1HS45|L1HS|Ta|5prime-truncated	9	KIAA0319L	0	KIAA0319L:intron	.	.
chr1	41674098	41674098	H1_3ATLAS_0047	318	+	98	69	125	26	0	5323	2593	2042	.	.	RB3PA1[22]	91	L1HS|Ta0|5prime-truncated	0	L1HS|Ta0|5prime-truncated	0	mrip95	0	.	.	SCMH1	0	SCMH1:intron	.	.
chr1	42320200	42320200	H1_3ATLAS_0048	302	-	5	57	240	0	0	3846	1874	1939	.	.	RB3PA1[22]	98	L1HS|Ta1|5prime-truncated	0	L1HS|Ta1|5prime-truncated	0	mrip99	0	L1HS262|L1HS|Ta1|5prime-truncated	0	HIVEP3	0	HIVEP3:intron	.	.
chr1	58581664	58581664	H1_3ATLAS_0067	316	+	49	193	71	0	3	3279	1597	2029	.	.	RB3PA1[22]	95	L1HS|Ta1|5prime-truncated	0	L1HS|Ta1|5prime-truncated	0	mrip138	52	L1HS232|L1HS|Ta1|5prime-truncated	0	DAB1	0	DAB1:intron	.	.
chr1	67544593	67544593	H1_3ATLAS_0076	321	-	140	72	97	12	0	7014	3417	2061	H1_5ATLAS_0009	6008	RB3PA1[22]	75	L1HS|Ta1-d|full-length	0	L1HS|Ta1-d|full-length	0	mrip166	0	.	.	.	.	.	.	.
chr1	74913967	74913967	H1_3ATLAS_0093	22	+	0	1	21	0	0	44	21	141	.	.	RB3PA1[22]	114	L1HS|Ta1|5prime-truncated	10	L1HS|Ta1|5prime-truncated	10	.	.	.	.	TNNI3K	0	FPGT-TNNI3K:intron,TNNI3K:intron	.	.
chr1	74984565	74984565	H1_3ATLAS_0094	294	-	25	132	137	0	0	6229	3035	1888	.	.	RB3PA1[22]	104	L1HS|Ta1|5prime-truncated	0	L1HS|Ta1|5prime-truncated	0	mrip194	0	.	.	TNNI3K	0	FPGT-TNNI3K:intron,TNNI3K:intron	.	.
chr1	75192909	75192909	H1_3ATLAS_0095	288	-	57	83	148	0	0	2368	1154	1849	.	.	.	.	.	.	.	.	mrip195	0	.	.	CRYZ	0	CRYZ:intron	NM_001889_exon_7_0_chr1_75190395_r	2391
chr1	77869652	77869652	H1_3ATLAS_0100	8	-	1	2	5	0	0	9	4	51	.	.	.	.	.	.	L1PA4	0	.	.	.	.	AK5	0	AK5:intron	.	.
chr1	78709215	78709215	H1_3ATLAS_0102	170	-	7	86	77	0	0	1385	675	1092	.	.	RB3PA1[22]	119	L1HS|Ta0|5prime-truncated	15	L1HS|Ta0|5prime-truncated	15	mrip207	68	.	.	MGC27382	0	MGC27382:intron	.	.
chr1	86398778	86398778	H1_3ATLAS_0109	314	+	189	70	55	0	0	6702	3265	2016	.	.	RB3PA1[22]	99	L1HS|Ta1-nd|full-length	0	L1HS|Ta1-nd|full-length	0	mrip236	0	L1HS316|L1HS|Ta1-nd|full-length	0	COL24A1	0	COL24A1:intron	.	.
chr1	87144813	87144813	H1_3ATLAS_0110	333	-	181	33	117	2	0	8885	4329	2138	.	.	RB3PA1[22]	54	L1HS|Ta0|full-length	0	L1HS|Ta0|full-length	0	mrip240	0	.	.	.	.	.	.	.
chr1	98363727	98363727	H1_3ATLAS_0124	269	-	3	103	163	0	0	2332	1136	1727	.	.	.	.	.	.	L1MEc	0	mrip267	0	.	.	DPYD	0	DPYD:intron	.	.
chr1	99678981	99678981	H1_3ATLAS_0126	27	-	7	14	6	0	0	44	21	173	.	.	RB3PA1(1)[21]	113	L1HS|Ta0|5prime-truncated	12	L1HS|Ta0|5prime-truncated	12	mrip272	0	.	.	.	.	.	.	.
chr1	99854095	99854095	H1_3ATLAS_0127	340	-	18	220	102	0	0	6330	3084	2183	.	.	RB3PA1[22]	103	L1HS|Ta0|5prime-truncated	0	L1HS|Ta0|5prime-truncated	0	mrip275	0	.	.	.	.	.	.	.
chr1	101978991	101978991	H1_3ATLAS_0129	162	-	0	72	90	0	0	1126	549	1040	.	.	.	.	.	.	.	.	mrip281	0	.	.	.	.	.	.	.
chr1	105386547	105386547	H1_3ATLAS_0134	318	-	191	23	103	1	0	6431	3133	2042	.	.	RB3PA1[22]	12	L1HS|Ta1-nd|full-length	0	L1HS|Ta1-nd|full-length	0	mrip300	34	.	.	.	.	.	.	.
chr1	106396428	106396428	H1_3ATLAS_0135	189	-	0	40	149	0	0	929	453	1214	.	.	.	.	.	.	L1MC4	55	mrip303	0	.	.	.	.	.	.	.
chr1	106968931	106968931	H1_3ATLAS_0136	177	+	43	43	85	6	0	1936	943	1137	.	.	RB3PA1[22]	92	L1HS|Ta0|5prime-truncated	0	L1HS|Ta0|5prime-truncated	0	mrip304	39	.	.	.	.	.	.	.
chr1	113888376	113888376	H1_3ATLAS_0150	161	+	66	22	68	5	0	1849	901	1034	.	.	RB3PA1[22]	70	L1HS|Ta0|5prime-truncated	0	L1HS|Ta0|5prime-truncated	0	mrip318	3	.	.	.	.	.	.	.
chr1	114045877	114045877	H1_3ATLAS_0153	273	+	2	145	126	0	0	5165	2516	1753	.	.	RB3PA1[22]	128	L1HS|Ta0|full-length	0	L1HS|Ta0|full-length	0	mrip321	66	.	.	MAGI3	0	MAGI3:intron	.	.
chr1	119553350	119553350	H1_3ATLAS_0162	253	+	0	88	165	0	0	1742	849	1625	.	.	.	.	.	.	.	.	mrip343	0	.	.	.	.	.	.	.
chr1	121355468	121355468	H1_3ATLAS_0168	10	+	0	4	6	0	0	53	26	64	.	.	.	.	.	.	.	.	.	.	.	.	.	.	.	.	.
chr1	121478361	121478361	H1_3ATLAS_0174	283	+	55	105	123	0	0	5309	2586	1817	.	.	RB3PA1[22]	100	L1HS|Ta1|5prime-truncated	0	L1HS|Ta1|5prime-truncated	0	mrip353	6	.	.	.	.	.	.	.
chr1	121483782	121483782	H1_3ATLAS_0177	89	+	14	34	41	0	0	1357	661	571	.	.	.	.	.	.	.	.	mrip356	167	.	.	.	.	.	.	.
chr1	121484593	121484593	H1_3ATLAS_0179	1	-	0	0	1	0	0	1	0	6	H1_5ATLAS_0021	0	.	.	.	.	.	.	mrip357	117	.	.	.	.	.	.	.
chr1	142544869	142544869	H1_3ATLAS_0182	105	-	14	4	65	22	0	559	272	674	.	.	.	.	.	.	.	.	mrip359	20	.	.	.	.	.	.	.
chr1	152462366	152462366	H1_3ATLAS_0194	304	-	105	66	132	1	0	6415	3125	1952	.	.	RB3PA1[22]	95	L1HS|Ta0|5prime-truncated	0	L1HS|Ta0|5prime-truncated	0	mrip379	0	.	.	.	.	.	.	.
chr1	153250947	153250947	H1_3ATLAS_0195	286	-	21	166	99	0	0	4585	2234	1836	.	.	RB3PA1[22]	117	L1HS|Ta0|5prime-truncated	15	L1HS|Ta0|5prime-truncated	15	mrip382	27	L1HS165|L1HS|Ta0|5prime-truncated	15	.	.	.	.	.
chr1	158238660	158238660	H1_3ATLAS_0207	268	+	14	97	157	0	0	3011	1467	1721	.	.	RB3PA1[22]	105	L1HS|Ta|5prime-truncated	0	L1HS|Ta|5prime-truncated	0	mrip396	0	L1HS164|L1HS|Ta|5prime-truncated	0	.	.	.	.	.
chr1	163231953	163231953	H1_3ATLAS_0217	332	-	7	190	134	1	0	5951	2899	2132	.	.	RB3PA1[22]	97	L1HS|Ta0|5prime-truncated	0	L1HS|Ta0|5prime-truncated	0	mrip415	0	L1HS303|L1HS|Ta0|5prime-truncated	0	RGS5	0	RGS5:intron	.	.
chr1	165553145	165553145	H1_3ATLAS_0220	28	-	0	5	23	0	0	39	19	180	.	.	.	.	.	.	.	.	mrip424	0	.	.	RP11-280O1.2	1804	RP11-280O1.2:up	NR_026744_exon_6_0_chr1_165550592_r	1804
chr1	165940107	165940107	H1_3ATLAS_0221	315	-	54	140	121	0	0	6859	3342	2023	.	.	RB3PA1[22]	98	L1HS|Ta0|5prime-truncated	0	L1HS|Ta0|5prime-truncated	0	mrip426	0	L1HS305|L1HS|Ta0|5prime-truncated	0	.	.	.	.	.
chr1	166212293	166212293	H1_3ATLAS_0222	280	-	117	49	113	0	1	5985	2916	1798	.	.	RB3PA1[22]	101	L1HS|Ta0|full-length	0	L1HS|Ta0|full-length	0	mrip428	0	.	.	.	.	.	.	.
chr1	172332327	172332327	H1_3ATLAS_0229	4	+	0	3	1	0	0	4	2	26	.	.	.	.	.	.	.	.	.	.	.	.	DNM3	0	DNM3:intron	.	.
chr1	179575378	179575378	H1_3ATLAS_0240	242	-	0	126	116	0	0	2213	1078	1554	H1_5ATLAS_0026	0	.	.	.	.	L1MC1	0	mrip465	0	.	.	TDRD5	0	TDRD5:intron,TDRD5:utr5	NM_001199092_exon_0_0_chr1_179575362_f	0
chr1	187312893	187312893	H1_3ATLAS_0253	306	-	82	146	78	0	0	3714	1809	1965	.	.	RB3PA1[22]	107	L1HS|Ta0|full-length	3	L1HS|Ta0|full-length	3	mrip484	61	L1HS326|L1HS|Ta0|full-length	3	.	.	.	.	.
chr1	192262269	192262269	H1_3ATLAS_0264	236	-	2	114	120	0	0	1198	584	1515	.	.	.	.	.	.	.	.	mrip512	0	.	.	.	.	.	.	.
chr1	193836831	193836831	H1_3ATLAS_0267	340	+	19	124	196	1	0	6665	3247	2183	.	.	RB3PA1[22]	105	L1HS|Ta|5prime-truncated	4	L1HS|Ta|5prime-truncated	4	mrip523	3	L1HS185|L1HS|Ta|5prime-truncated	4	.	.	.	.	.
chr1	195894123	195894123	H1_3ATLAS_0268	296	-	49	116	130	1	0	3551	1730	1901	.	.	RB3PA1[22]	101	L1HS|Ta0|5prime-truncated	0	L1HS|Ta0|5prime-truncated	0	mrip530	44	L1HS327|L1HS|Ta0|5prime-truncated	0	.	.	.	.	.
chr1	196188505	196188505	H1_3ATLAS_0269	347	-	27	124	194	2	0	7842	3820	2228	.	.	RB3PA1[22]	99	L1HS|Ta0|full-length	0	L1HS|Ta0|full-length	0	mrip531	42	L1HS315|L1HS|Ta0|full-length	0	.	.	.	.	.
chr1	212337930	212337930	H1_3ATLAS_0288	3	+	0	3	0	0	0	4	2	19	.	.	.	.	.	.	L1ME1	116	.	.	.	.	.	.	.	.	.
chr1	218246490	218246490	H1_3ATLAS_0295	329	+	64	177	87	1	0	7285	3549	2113	.	.	RB3PA1[22]	104	L1HS|Ta1|5prime-truncated	1	L1HS|Ta1|5prime-truncated	1	mrip584	14	.	.	.	.	.	.	.
chr1	228058502	228058502	H1_3ATLAS_0311	328	-	15	177	136	0	0	5039	2455	2106	.	.	RB3PA1[22]	108	L1HS|Ta|5prime-truncated	4	L1HS|Ta|5prime-truncated	4	mrip614	11	L1HS317|L1HS|Ta|5prime-truncated	4	.	.	.	.	.
chr1	237244591	237244591	H1_3ATLAS_0324	315	+	46	127	142	0	0	4807	2342	2023	.	.	RB3PA1[22]	102	L1HS|Ta1-nd|full-length	0	L1HS|Ta1-nd|full-length	0	mrip635	46	.	.	RYR2	0	RYR2:intron	.	.
chr1	242311561	242311561	H1_3ATLAS_0336	260	+	0	118	142	0	0	1973	961	1669	.	.	.	.	.	.	.	.	mrip660	0	.	.	PLD5	0	PLD5:intron	.	.
chr10	5061315	5061315	H1_3ATLAS_0347	134	-	0	27	107	0	0	668	325	860	.	.	.	.	.	.	.	.	mrip684	0	.	.	AKR1C2	1090	AKR1C2:up	NM_205845_exon_9_0_chr10_5060092_r	1090
chr10	5293344	5293344	H1_3ATLAS_0349	309	+	89	123	96	1	0	3656	1781	1984	.	.	RB3PA1[22]	100	L1HS|Ta1-nd|full-length	0	L1HS|Ta1-nd|full-length	0	mrip685	8	.	.	.	.	.	.	.
chr10	6411586	6411586	H1_3ATLAS_0351	284	-	2	66	216	0	0	2424	1181	1824	.	.	RB3PA1[22]	115	L1HS|Ta1-nd|full-length	11	L1HS|Ta1-nd|full-length	11	mrip695	0	.	.	.	.	.	.	.
chr10	13260720	13260720	H1_3ATLAS_0359	262	+	5	132	125	0	0	3574	1741	1682	.	.	RB3PA1[22]	124	L1HS|Ta0|5prime-truncated	20	L1HS|Ta0|5prime-truncated	20	mrip711	42	.	.	UCMA	3046	.	NM_145314_exon_0_0_chr10_13263767_r	3046
chr10	19450438	19450438	H1_3ATLAS_0371	229	+	38	86	105	0	0	1899	925	1470	.	.	RB3PA1[22]	97	L1HS|Ta1|5prime-truncated	0	L1HS|Ta1|5prime-truncated	0	mrip735	44	.	.	MALRD1	0	MALRD1:intron	NM_001142308_exon_12_0_chr10_19454566_f	4127
chr10	25707701	25707701	H1_3ATLAS_0379	30	-	1	8	21	0	0	42	20	193	.	.	.	.	.	.	.	.	mrip758	0	.	.	GPR158	0	GPR158:intron	.	.
chr10	27775760	27775760	H1_3ATLAS_0380	118	+	68	43	7	0	0	1471	717	758	.	.	.	.	.	.	.	.	mrip767	0	.	.	.	.	.	.	.
chr10	32929803	32929803	H1_3ATLAS_0388	131	-	4	48	79	0	0	607	296	841	.	.	RB3PA1[22]	103	L1HS|Ta|5prime-truncated	1	L1PA4	0	mrip779	0	.	.	CCDC7	0	CCDC7:intron	.	.
chr10	33799710	33799710	H1_3ATLAS_0391	182	-	3	77	102	0	0	793	386	1169	.	.	RB3PA1[22]	167	L1HS|Ta0|full-length	63	L1HS|Ta0|full-length	63	mrip782	0	.	.	.	.	.	.	.
chr10	38551884	38551884	H1_3ATLAS_0401	316	-	80	110	126	0	0	6044	2944	2029	.	.	RB3PA1[22]	114	L1HS|Ta0|5prime-truncated	8	L1HS|Ta0|5prime-truncated	8	mrip797	53	L1HS106|L1HS|Ta0|5prime-truncated	8	.	.	.	.	.
chr10	42400754	42400754	H1_3ATLAS_0406	36	-	1	3	32	0	0	166	81	231	.	.	.	.	.	.	.	.	.	.	.	.	.	.	.	.	.
chr10	42527965	42527965	H1_3ATLAS_0407	47	+	3	25	19	0	0	1406	685	302	.	.	.	.	.	.	.	.	mrip809	0	.	.	.	.	.	.	.
chr10	42529564	42529564	H1_3ATLAS_0408	1	-	0	0	0	0	1	2	1	6	H1_5ATLAS_0040	0	.	.	.	.	.	.	.	.	.	.	.	.	.	.	.
chr10	53941191	53941191	H1_3ATLAS_0422	314	-	13	96	205	0	0	4971	2422	2016	.	.	RB3PA1[22]	105	L1HS|Ta0|5prime-truncated	1	L1HS|Ta0|5prime-truncated	1	mrip836	46	L1HS274|L1HS|Ta0|5prime-truncated	1	PRKG1	0	PRKG1:intron	.	.
chr10	56833202	56833202	H1_3ATLAS_0425	9	-	2	7	0	0	0	16	8	58	.	.	.	.	.	.	L1MA4A	106	.	.	.	.	.	.	.	.	.
chr10	58863595	58863595	H1_3ATLAS_0431	316	-	173	19	122	2	0	3031	1477	2029	.	.	RB3PA1[22]	56	L1HS|Ta|5prime-truncated	0	L1HS|Ta|5prime-truncated	0	mrip851	0	.	.	.	.	.	.	.
chr10	80071229	80071229	H1_3ATLAS_0459	11	-	0	1	10	0	0	14	7	71	.	.	.	.	.	.	.	.	.	.	.	.	.	.	.	.	.
chr10	87121384	87121384	H1_3ATLAS_0465	236	+	0	52	184	0	0	4289	2089	1515	.	.	RB3PA1[22]	194	L1HS|Ta0|full-length	90	L1M2	41	mrip922	0	L1HS268|L1HS|Ta0|full-length	90	.	.	.	.	.
chr10	96584798	96584798	H1_3ATLAS_0479	68	-	13	21	24	3	7	329	160	437	.	.	.	.	.	.	L1PA2	0	mrip949	87	.	.	CYP2C19	0	CYP2C19:intron	NM_000769_exon_5_0_chr10_96580253_f	4404
chr10	100720454	100720454	H1_3ATLAS_0483	3	-	0	1	2	0	0	3	1	19	.	.	RB3PA1(2)[20]	145	L1HS|Ta0|5prime-truncated	43	L1HS|Ta0|5prime-truncated	43	mrip958	99	.	.	HPSE2	0	HPSE2:intron	.	.
chr10	107137110	107137110	H1_3ATLAS_0489	354	-	71	59	224	0	0	6963	3392	2273	H1_5ATLAS_0051	6025	RB3PA1[22]	98	L1HS|Ta1-d|full-length	0	L1HS|Ta1-d|full-length	0	mrip978	0	.	.	.	.	.	.	.
chr10	107535281	107535281	H1_3ATLAS_0493	341	-	95	95	149	2	0	6588	3210	2190	.	.	RB3PA1[22]	101	L1HS|Ta0|full-length	0	L1HS|Ta0|full-length	0	mrip980	38	.	.	.	.	.	.	.
chr10	110066509	110066509	H1_3ATLAS_0499	5	-	4	1	0	0	0	5	2	32	.	.	.	.	.	.	.	.	.	.	.	.	.	.	.	.	.
chr10	110846798	110846798	H1_3ATLAS_0502	297	+	169	13	115	0	0	4072	1984	1907	.	.	RB3PA1[22]	75	L1HS|Ta0|5prime-truncated	0	L1HS|Ta0|5prime-truncated	0	mrip994	0	L1HS272|L1HS|Ta0|5prime-truncated	0	.	.	.	.	.
chr10	111078247	111078247	H1_3ATLAS_0503	308	-	25	110	173	0	0	6429	3132	1978	.	.	RB3PA1[22]	102	L1HS|Ta|5prime-truncated	0	L1HS|Ta|5prime-truncated	0	mrip996	46	.	.	.	.	.	.	.
chr10	124455217	124455217	H1_3ATLAS_0514	214	+	0	70	144	0	0	1661	809	1374	H1_5ATLAS_0053	0	.	.	.	.	.	.	mrip1032	0	.	.	C10orf120	2007	.	NM_001010912_exon_0_0_chr10_124457225_r	2007
chr11	15380243	15380243	H1_3ATLAS_0542	94	+	0	46	48	0	0	268	131	604	.	.	.	.	.	.	L1MA8	0	mrip1097	0	.	.	.	.	.	.	.
chr11	15995934	15995934	H1_3ATLAS_0543	338	-	77	179	82	0	0	5965	2906	2170	.	.	RB3PA1[22]	105	L1HS|Ta|5prime-truncated	1	L1HS|Ta|5prime-truncated	1	mrip1100	0	.	.	SOX6	0	SOX6:intron	NM_033326_exon_0_0_chr11_15987995_r	1276
chr11	24355542	24355542	H1_3ATLAS_0552	321	+	18	80	223	0	0	5773	2812	2061	H1_5ATLAS_0061	6045	RB3PA1[22]	119	L1HS|Ta1-d|full-length	0	L1HS|Ta1-d|full-length	0	mrip1119	22	.	.	.	.	.	.	.
chr11	25123354	25123354	H1_3ATLAS_0553	16	-	6	2	8	0	0	19	9	103	.	.	.	.	.	.	.	.	mrip1125	0	.	.	.	.	.	.	.
chr11	29925045	29925045	H1_3ATLAS_0562	5	-	0	1	4	0	0	6	3	32	.	.	.	.	.	.	.	.	.	.	.	.	.	.	.	.	.
chr11	31337204	31337204	H1_3ATLAS_0565	307	-	13	133	161	0	0	4051	1974	1971	.	.	RB3PA1[22]	101	L1HS|Ta0|full-length	0	L1HS|Ta0|full-length	0	mrip1156	16	L1HS135|L1HS|Ta0|full-length	0	DCDC1	0	DCDC1:intron	.	.
chr11	36573161	36573161	H1_3ATLAS_0573	336	-	51	77	208	0	0	6867	3345	2158	.	.	RB3PA1[22]	99	L1HS|Ta1-nd|full-length	0	L1HS|Ta1-nd|full-length	0	mrip1177	49	.	.	.	.	.	.	.
chr11	48755846	48755846	H1_3ATLAS_0587	310	+	22	138	150	0	0	4849	2362	1991	.	.	.	.	.	.	L1PA4	0	mrip1211	0	.	.	.	.	.	.	.
chr11	48962387	48962387	H1_3ATLAS_0590	3	-	0	3	0	0	0	3	1	19	.	.	.	.	.	.	.	.	.	.	.	.	.	.	.	.	.
chr11	50736521	50736521	H1_3ATLAS_0595	6	+	2	4	0	0	0	8	4	39	.	.	.	.	.	.	.	.	.	.	.	.	.	.	.	.	.
chr11	54965831	54965831	H1_3ATLAS_0600	292	-	104	73	115	0	0	5076	2473	1875	.	.	RB3PA1[22]	97	L1HS|Ta0|5prime-truncated	0	L1HS|Ta0|5prime-truncated	0	mrip1240	0	.	.	.	.	.	.	.
chr11	59169853	59169853	H1_3ATLAS_0606	193	-	0	74	119	0	0	967	471	1239	.	.	.	.	.	.	.	.	.	.	.	.	.	.	.	.	.
chr11	59816143	59816143	H1_3ATLAS_0608	325	-	90	73	161	1	0	7000	3410	2087	.	.	RB3PA1[22]	136	L1HS|Ta1|5prime-truncated	32	L1HS|Ta1|5prime-truncated	32	mrip1268	46	.	.	OOSP2	627	.	NM_173801_exon_3_0_chr11_59814417_f	627
chr11	60853848	60853848	H1_3ATLAS_0610	236	+	24	165	47	0	0	2169	1057	1515	.	.	RB3PA1[22]	110	L1HS|Ta1|5prime-truncated	6	L1HS|Ta1|5prime-truncated	6	mrip1275	34	.	.	.	.	.	.	.
chr11	67599048	67599048	H1_3ATLAS_0618	162	+	5	60	97	0	0	1241	605	1040	H1_5ATLAS_0068	0	.	.	.	.	.	.	mrip1292	0	.	.	.	.	.	.	.
chr11	78388920	78388920	H1_3ATLAS_0623	322	-	159	10	150	2	1	6663	3246	2068	.	.	RB3PA1[22]	1	L1HS|Ta1-nd|full-length	0	L1HS|Ta1-nd|full-length	0	mrip1312	67	.	.	TENM4	0	TENM4:intron	NM_001098816_exon_4_0_chr11_78387197_r	1488
chr11	81085166	81085166	H1_3ATLAS_0625	3	-	0	1	2	0	0	4	2	19	.	.	.	.	.	.	L1M3	142	.	.	.	.	.	.	.	.	.
chr11	85211582	85211582	H1_3ATLAS_0632	313	+	141	99	73	0	0	2906	1416	2010	.	.	RB3PA1[22]	88	L1HS|Ta|5prime-truncated	0	L1HS|Ta|5prime-truncated	0	mrip1341	0	.	.	DLG2	0	DLG2:intron	.	.
chr11	90699543	90699543	H1_3ATLAS_0638	247	-	70	75	94	7	1	1460	711	1586	.	.	RB3PA1[22]	0	L1HS|Ta0|full-length	0	L1HS|Ta0|full-length	0	mrip1363	130	L1HS282|L1HS|Ta0|full-length	0	.	.	.	.	.
chr11	92875841	92875841	H1_3ATLAS_0644	238	+	25	124	89	0	0	2727	1329	1528	H1_5ATLAS_0072	6036	RB3PA1[22]	106	L1HS|Ta1-d|full-length	2	L1HS|Ta1-d|full-length	2	mrip1369	0	.	.	SLC36A4	1495	.	NM_152313_exon_0_0_chr11_92877337_r	1495
chr11	93160177	93160177	H1_3ATLAS_0646	220	+	0	126	94	0	0	2033	990	1413	.	.	RB3PA1[22]	108	L1HS|Ta1-d|full-length	0	L1HS|Ta1-d|full-length	0	mrip1370	0	.	.	CCDC67	0	CCDC67:intron	.	.
chr11	94684381	94684381	H1_3ATLAS_0649	325	+	1	114	210	0	0	4577	2230	2087	.	.	.	.	.	.	.	.	mrip1375	0	.	.	.	.	.	.	.
chr11	95175417	95175417	H1_3ATLAS_0651	217	+	13	102	102	0	0	1356	661	1393	H1_5ATLAS_0073	6037	RB3PA1[22]	111	L1HS|Ta1-d|full-length	7	L1HS|Ta1-d|full-length	7	mrip1376	0	.	.	.	.	.	.	.
chr11	99478839	99478839	H1_3ATLAS_0654	347	+	74	147	126	0	0	7360	3586	2228	.	.	RB3PA1[22]	99	L1HS|Ta0|5prime-truncated	0	L1HS|Ta0|5prime-truncated	0	mrip1390	0	.	.	CNTN5	0	CNTN5:intron	.	.
chr11	110377895	110377895	H1_3ATLAS_0672	283	-	11	95	177	0	0	2955	1440	1817	.	.	.	.	.	.	.	.	mrip1430	0	.	.	.	.	.	.	.
chr11	125412532	125412532	H1_3ATLAS_0690	332	+	30	88	214	0	0	6413	3124	2132	H1_5ATLAS_0081	6030	RB3PA1[22]	100	L1HS|Ta1-nd|full-length	0	L1HS|Ta1-nd|full-length	0	mrip1476	6	.	.	.	.	.	.	.
chr11	134305642	134305642	H1_3ATLAS_0700	27	-	1	13	13	0	0	32	16	173	.	.	.	.	.	.	.	.	mrip1515	0	.	.	LOC283177	733	LOC283177:up	NR_033852_exon_0_0_chr11_134306376_f	733
chr12	3608363	3608363	H1_3ATLAS_0703	315	-	51	159	105	0	0	3365	1639	2023	.	.	RB3PA1[22]	102	L1HS|Ta0|full-length	0	L1HS|Ta0|full-length	0	mrip1522	54	L1HS56|L1HS|Ta0|full-length	0	PRMT8	0	PRMT8:intron	.	.
chr12	8105607	8105607	H1_3ATLAS_0705	197	+	2	12	183	0	0	1547	754	1265	.	.	.	.	.	.	.	.	mrip1533	0	.	.	.	.	.	.	.
chr12	11191389	11191389	H1_3ATLAS_0707	157	-	0	42	115	0	0	1146	558	1008	.	.	.	.	.	.	L1ME3B	0	mrip1538	0	.	.	PRH1-PRR4	0	PRH1-PRR4:intron	NR_037918_exon_8_0_chr12_11187381_r	3905
chr12	14335363	14335363	H1_3ATLAS_0714	190	+	38	94	58	0	0	1769	862	1220	.	.	RB3PA1[22]	95	L1HS|Ta|5prime-truncated	0	L1HS|Ta|5prime-truncated	0	mrip1546	1	.	.	.	.	.	.	.
chr12	19919720	19919720	H1_3ATLAS_0717	344	+	140	106	96	1	1	7920	3858	2209	.	.	RB3PA1[22]	85	L1HS|Ta|5prime-truncated	0	L1HS|Ta|5prime-truncated	0	mrip1567	0	.	.	.	.	.	.	.
chr12	20006522	20006522	H1_3ATLAS_0718	5	-	4	1	0	0	0	5	2	32	.	.	.	.	.	.	.	.	.	.	.	.	.	.	.	.	.
chr12	25775854	25775854	H1_3ATLAS_0723	204	-	17	103	84	0	0	788	384	1310	.	.	.	.	.	.	.	.	mrip1583	0	.	.	IFLTD1	0	IFLTD1:intron	.	.
chr12	28226428	28226428	H1_3ATLAS_0729	16	-	3	3	10	0	0	22	11	103	.	.	.	.	.	.	.	.	mrip1591	0	.	.	.	.	.	.	.
chr12	40195159	40195159	H1_3ATLAS_0743	215	+	48	115	52	0	0	2949	1437	1381	.	.	.	.	L1HS|Ta0|5prime-truncated	100	L1HS|Ta0|5prime-truncated	100	mrip1635	75	.	.	SLC2A13	0	SLC2A13:intron	.	.
chr12	43256986	43256986	H1_3ATLAS_0749	327	-	29	63	234	1	0	6080	2962	2100	.	.	.	.	.	.	L1M6	33	mrip1648	0	.	.	.	.	.	.	.
chr12	44502101	44502101	H1_3ATLAS_0751	331	-	62	8	148	113	0	5055	2463	2125	.	.	RB3PA1[22]	10	L1HS|Ta0|full-length	0	L1HS|Ta0|full-length	0	mrip1655	50	L1HS294|L1HS|Ta0|full-length	0	TMEM117	0	TMEM117:intron	.	.
chr12	47369622	47369622	H1_3ATLAS_0757	162	+	0	36	126	0	0	1066	519	1040	.	.	.	.	.	.	.	.	mrip1661	0	.	.	.	.	.	.	.
chr12	55490050	55490050	H1_3ATLAS_0767	332	-	140	113	75	4	0	6341	3089	2132	.	.	RB3PA1[22]	93	L1HS|Ta0|full-length	0	L1HS|Ta0|full-length	0	mrip1691	34	L1HS501|L1HS|Ta0|full-length	0	.	.	.	.	.
chr12	55782222	55782222	H1_3ATLAS_0768	271	+	2	184	84	1	0	3612	1760	1740	.	.	.	.	.	.	.	.	mrip1694	0	.	.	.	.	.	.	.
chr12	60402588	60402588	H1_3ATLAS_0771	54	-	14	3	37	0	0	67	33	347	.	.	RB3PA1(1)[21]	0	L1HS|Ta0|5prime-truncated	0	L1HS|Ta0|5prime-truncated	0	mrip1705	59	.	.	.	.	.	.	.
chr12	61767065	61767065	H1_3ATLAS_0775	290	-	121	5	164	0	0	2319	1130	1862	.	.	RB3PA1[22]	26	L1HS|Ta|5prime-truncated	0	L1HS|Ta|5prime-truncated	0	mrip1711	49	L1HS297|L1HS|Ta|5prime-truncated	0	.	.	.	.	.
chr12	70167191	70167191	H1_3ATLAS_0788	328	-	16	167	145	0	0	6743	3285	2106	.	.	RB3PA1[22]	103	L1HS|Ta1-nd|full-length	0	L1HS|Ta1-nd|full-length	0	mrip1738	0	.	.	RAB3IP	0	RAB3IP:intron	.	.
chr12	76199587	76199587	H1_3ATLAS_0798	13	+	9	2	2	0	0	49	24	83	.	.	.	.	.	.	.	.	.	.	.	.	.	.	.	.	.
chr12	79655967	79655967	H1_3ATLAS_0801	3	-	0	1	2	0	0	3	1	19	.	.	.	.	.	.	.	.	.	.	.	.	SYT1	0	SYT1:intron	.	.
chr12	83844602	83844602	H1_3ATLAS_0805	307	+	5	102	199	1	0	3075	1498	1971	.	.	RB3PA1[22]	113	L1HS|Ta|5prime-truncated	9	L1HS|Ta|5prime-truncated	9	mrip1787	51	.	.	.	.	.	.	.
chr12	95808524	95808524	H1_3ATLAS_0828	10	-	5	1	4	0	0	13	6	64	.	.	.	.	.	.	.	.	mrip1824	0	.	.	.	.	.	.	.
chr12	98672940	98672940	H1_3ATLAS_0831	295	+	102	45	147	1	0	5850	2850	1894	.	.	RB3PA1[22]	97	L1HS|Ta1|5prime-truncated	0	L1HS|Ta1|5prime-truncated	0	mrip1838	26	L1HS51|L1HS|Ta1|5prime-truncated	0	.	.	.	.	.
chr12	102842485	102842485	H1_3ATLAS_0839	330	+	34	101	195	0	0	6754	3290	2119	.	.	RB3PA1[22]	109	L1HS|Ta0|5prime-truncated	5	L1PA7	0	mrip1856	0	.	.	IGF1	0	IGF1:intron	.	.
chr12	104779043	104779043	H1_3ATLAS_0840	3	-	1	1	0	1	0	6	3	19	.	.	.	.	.	.	.	.	.	.	.	.	.	.	.	.	.
chr12	111903967	111903967	H1_3ATLAS_0849	5	+	3	2	0	0	0	9	4	32	.	.	.	.	.	.	.	.	.	.	.	.	ATXN2	0	ATXN2:intron	NM_002973_exon_4_0_chr12_111902466_r	1448
chr12	126783554	126783554	H1_3ATLAS_0865	271	-	1	42	228	0	0	2689	1310	1740	H1_5ATLAS_0100	6032	RB3PA1[22]	106	L1HS|Ta1-d|full-length	2	L1HS|Ta1-d|full-length	2	mrip1905	32	.	.	.	.	.	.	.
chr12	126802944	126802944	H1_3ATLAS_0866	317	-	17	193	107	0	0	2937	1431	2036	.	.	.	.	.	.	.	.	mrip1907	0	.	.	.	.	.	.	.
chr13	30215839	30215839	H1_3ATLAS_0882	286	-	5	76	205	0	0	2650	1291	1836	.	.	RB3PA1[22]	108	L1HS|Ta1-d|full-length	4	L1HS|Ta1-d|full-length	4	mrip1950	5	.	.	.	.	.	.	.
chr13	31882465	31882465	H1_3ATLAS_0885	306	+	107	113	86	0	0	4500	2192	1965	.	.	RB3PA1[22]	87	L1HS|Ta0|full-length	0	L1HS|Ta0|full-length	0	mrip1954	31	.	.	B3GALTL	0	B3GALTL:intron	.	.
chr13	33441931	33441931	H1_3ATLAS_0887	358	-	169	21	166	2	0	7634	3719	2299	.	.	RB3PA1[22]	6	L1HS|Ta1|5prime-truncated	0	L1HS|Ta1|5prime-truncated	0	mrip1962	37	L1HS91|L1HS|Ta1|5prime-truncated	0	LINC00423	0	LINC00423:intron	.	.
chr13	35054399	35054399	H1_3ATLAS_0890	337	-	67	60	210	0	0	7213	3514	2164	.	.	RB3PA1[22]	104	L1HS|Ta1-nd|full-length	0	L1HS|Ta1-nd|full-length	0	mrip1968	51	L1HS514|L1HS|Ta1-nd|full-length	0	LINC00457	0	LINC00457:intron	.	.
chr13	42771406	42771406	H1_3ATLAS_0902	8	+	0	4	4	0	0	13	6	51	.	.	.	.	.	.	.	.	mrip1991	0	.	.	DGKH	0	DGKH:intron	NM_178009_exon_17_0_chr13_42772614_f	1207
chr13	57793463	57793463	H1_3ATLAS_0917	325	-	21	112	192	0	0	6461	3148	2087	.	.	RB3PA1[22]	103	L1HS|Ta1|5prime-truncated	0	L1HS|Ta1|5prime-truncated	0	mrip2029	0	.	.	.	.	.	.	.
chr13	59088385	59088385	H1_3ATLAS_0920	278	+	19	59	197	3	0	3643	1775	1785	.	.	RB3PA1[22]	101	L1HS|Ta|5prime-truncated	0	L1HS|Ta|5prime-truncated	0	mrip2035	0	.	.	.	.	.	.	.
chr13	61462344	61462344	H1_3ATLAS_0925	301	-	16	139	146	0	0	3273	1595	1933	.	.	.	.	.	.	.	.	mrip2041	0	.	.	.	.	.	.	.
chr13	61734483	61734483	H1_3ATLAS_0928	319	+	55	80	184	0	0	3622	1765	2048	.	.	.	.	.	.	.	.	mrip2044	0	.	.	.	.	.	.	.
chr13	79259800	79259800	H1_3ATLAS_0952	16	-	0	4	12	0	0	19	9	103	.	.	.	.	.	.	.	.	mrip2094	0	.	.	.	.	.	.	.
chr13	85871612	85871612	H1_3ATLAS_0961	290	-	3	81	206	0	0	2905	1415	1862	.	.	.	.	.	.	.	.	mrip2109	0	.	.	.	.	.	.	.
chr13	86340150	86340150	H1_3ATLAS_0962	300	-	77	121	102	0	0	3099	1510	1926	.	.	.	.	.	.	.	.	mrip2112	0	.	.	.	.	.	.	.
chr13	86502081	86502081	H1_3ATLAS_0963	309	+	104	78	127	0	0	5727	2790	1984	.	.	RB3PA1[22]	105	L1HS|Ta1|5prime-truncated	1	L1HS|Ta1|5prime-truncated	1	mrip2115	0	L1HS250|L1HS|Ta1|5prime-truncated	1	.	.	.	.	.
chr13	88851207	88851207	H1_3ATLAS_0970	306	-	133	37	136	0	0	6377	3107	1965	.	.	RB3PA1[22]	103	L1HS|Ta0|5prime-truncated	0	L1HS|Ta0|5prime-truncated	0	mrip2128	0	.	.	.	.	.	.	.
chr13	92855899	92855899	H1_3ATLAS_0973	263	+	56	144	63	0	0	1878	915	1689	.	.	RB3PA1[22]	100	L1HS|Ta|5prime-truncated	2	L1HS|Ta|5prime-truncated	2	mrip2142	0	L1HS204|L1HS|Ta|5prime-truncated	2	GPC5	0	GPC5:intron	.	.
chr13	104296233	104296233	H1_3ATLAS_0989	18	-	4	9	5	0	0	19	9	116	.	.	.	.	.	.	L1MA4A	0	mrip2169	0	.	.	.	.	.	.	.
chr13	104395943	104395943	H1_3ATLAS_0990	16	-	13	1	1	1	0	25	12	103	.	.	.	.	.	.	.	.	mrip2170	0	.	.	.	.	.	.	.
chr13	104704173	104704173	H1_3ATLAS_0991	314	+	44	128	142	0	0	7074	3446	2016	.	.	RB3PA1[22]	101	L1HS|Ta1|5prime-truncated	0	L1HS|Ta1|5prime-truncated	0	mrip2173	9	L1HS295|L1HS|Ta1|5prime-truncated	0	.	.	.	.	.
chr13	107436435	107436435	H1_3ATLAS_0995	4	-	1	0	3	0	0	6	3	26	.	.	.	.	.	.	L1PA3	0	mrip2180	0	.	.	.	.	.	.	.
chr14	19000967	19000967	H1_3ATLAS_1003	5	+	0	3	2	0	0	7	3	32	.	.	.	.	.	.	.	.	mrip2198	1	.	.	.	.	.	.	.
chr14	19046119	19046119	H1_3ATLAS_1005	22	-	0	19	3	0	0	220	107	141	.	.	.	.	.	.	.	.	.	.	.	.	.	.	.	.	.
chr14	19059630	19059630	H1_3ATLAS_1006	1	-	0	0	1	0	0	2	1	6	H1_5ATLAS_0116	6713	.	.	.	.	.	.	.	.	.	.	.	.	.	.	.
chr14	19060298	19060298	H1_3ATLAS_1007	145	-	14	29	102	0	0	4267	2079	931	H1_5ATLAS_0116	6045	RB3PA1[22]	101	L1HS|Ta0|full-length	0	L1HS|Ta0|full-length	0	mrip2202	51	.	.	.	.	.	.	.
chr14	20554489	20554489	H1_3ATLAS_1009	302	-	17	68	217	0	0	2985	1454	1939	.	.	RB3PA1[22]	98	L1HS|Ta|5prime-truncated	0	L1HS|Ta|5prime-truncated	0	mrip2208	0	.	.	.	.	.	.	.
chr14	28301250	28301250	H1_3ATLAS_1020	30	+	11	5	14	0	0	41	20	193	.	.	.	.	.	.	.	.	mrip2234	0	.	.	.	.	.	.	.
chr14	36674744	36674744	H1_3ATLAS_1039	40	+	0	13	27	0	0	51	25	257	.	.	.	.	.	.	.	.	mrip2267	0	.	.	.	.	.	.	.
chr14	37769603	37769603	H1_3ATLAS_1040	207	-	1	84	117	5	0	2739	1334	1329	.	.	.	.	.	.	L1MC3	0	mrip2271	0	.	.	MIPOL1	0	MIPOL1:intron	.	.
chr14	39765847	39765847	H1_3ATLAS_1046	270	-	123	86	61	0	0	2279	1110	1734	.	.	RB3PA1[22]	95	L1HS|Ta|5prime-truncated	0	L1HS|Ta|5prime-truncated	0	mrip2276	0	.	.	CTAGE5	0	CTAGE5:intron	NM_203356_exon_7_0_chr14_39764129_f	1614
chr14	39875082	39875082	H1_3ATLAS_1047	277	+	5	117	155	0	0	2950	1437	1779	.	.	.	.	.	.	L1M5	68	mrip2277	0	.	.	FBXO33	0	FBXO33:intron	NM_203301_exon_2_0_chr14_39871605_r	3367
chr14	41197908	41197908	H1_3ATLAS_1050	312	-	12	197	102	1	0	5652	2754	2003	.	.	RB3PA1[22]	104	L1HS|Ta1|5prime-truncated	0	L1HS|Ta1|5prime-truncated	0	mrip2289	0	.	.	.	.	.	.	.
chr14	45946337	45946337	H1_3ATLAS_1058	167	-	3	106	56	0	2	1216	592	1072	.	.	RB3PA1[22]	107	L1HS|Ta1-nd|full-length	3	L1HS|Ta1-nd|full-length	3	mrip2309	44	.	.	.	.	.	.	.
chr14	47195676	47195676	H1_3ATLAS_1062	319	-	32	147	140	0	0	6155	2999	2048	.	.	RB3PA1[22]	106	L1HS|Ta1|5prime-truncated	2	L1HS|Ta1|5prime-truncated	2	mrip2318	47	.	.	.	.	.	.	.
chr14	48662322	48662322	H1_3ATLAS_1063	317	+	4	141	172	0	0	5875	2862	2036	.	.	RB3PA1[22]	110	L1HS|Ta0|full-length	6	L1HS|Ta0|full-length	6	mrip2327	0	L1HS186|L1HS|Ta0|full-length	6	.	.	.	.	.
chr14	63583426	63583426	H1_3ATLAS_1083	324	-	23	121	179	1	0	7215	3515	2080	.	.	RB3PA1[22]	102	L1HS|Ta0|full-length	0	L1HS|Ta0|full-length	0	mrip2381	53	L1HS109|L1HS|Ta0|full-length	0	.	.	.	.	.
chr14	71020037	71020037	H1_3ATLAS_1098	250	+	73	120	57	0	0	5213	2540	1605	H1_5ATLAS_0129	6036	RB3PA1[22]	102	L1HS|Ta0|full-length	0	L1HS|Ta0|full-length	0	mrip2407	0	.	.	.	.	.	.	.
chr14	86381810	86381810	H1_3ATLAS_1116	304	-	2	103	199	0	0	2732	1331	1952	.	.	.	.	.	.	L1MC1	0	mrip2450	0	.	.	.	.	.	.	.
chr14	95605318	95605318	H1_3ATLAS_1128	288	+	123	74	91	0	0	3071	1496	1849	.	.	RB3PA1[22]	105	L1HS|Ta|5prime-truncated	1	L1HS|Ta|5prime-truncated	1	mrip2475	0	L1HS509|L1HS|Ta|5prime-truncated	1	DICER1	0	DICER1:intron,MIR3173:up	NR_036131_exon_0_0_chr14_95604256_r	995
chr15	20022207	20022207	H1_3ATLAS_1141	152	-	0	100	52	0	0	808	394	976	.	.	RB3PA1[22]	122	L1HS|Ta1|5prime-truncated	18	L1HS|Ta1|5prime-truncated	18	mrip2500	0	.	.	.	.	.	.	.
chr15	20108220	20108220	H1_3ATLAS_1143	70	+	3	8	58	1	0	223	109	449	.	.	.	.	.	.	.	.	.	.	.	.	.	.	.	.	.
chr15	24383916	24383916	H1_3ATLAS_1149	134	+	3	48	83	0	0	1232	600	860	.	.	RB3PA1[22]	107	L1HS|Ta0|5prime-truncated	3	L1HS|Ta0|5prime-truncated	3	mrip2518	15	L1HS521|L1HS|Ta0|5prime-truncated	3	.	.	.	.	.
chr15	28175804	28175804	H1_3ATLAS_1158	15	-	0	4	11	0	0	24	12	96	.	.	.	.	.	.	.	.	mrip2532	6	.	.	OCA2	0	OCA2:intron	NM_000275_exon_5_0_chr15_28171273_r	4404
chr15	34031858	34031858	H1_3ATLAS_1164	15	-	9	1	5	0	0	25	12	96	.	.	.	.	.	.	.	.	mrip2544	2	.	.	RYR3	0	RYR3:intron	NM_001243996_exon_50_0_chr15_34032033_f	174
chr15	37707891	37707891	H1_3ATLAS_1175	268	-	6	134	128	0	0	1646	802	1721	.	.	.	.	.	.	.	.	mrip2556	0	.	.	.	.	.	.	.
chr15	51875310	51875310	H1_3ATLAS_1195	261	-	40	100	120	1	0	6490	3162	1676	.	.	RB3PA1[22]	116	L1HS|Ta0|5prime-truncated	12	L1HS|Ta0|5prime-truncated	12	mrip2603	0	.	.	DMXL2	0	DMXL2:intron	.	.
chr15	53448047	53448047	H1_3ATLAS_1197	347	-	54	192	101	0	0	7830	3815	2228	.	.	RB3PA1[22]	103	L1HS|Ta0|5prime-truncated	0	L1HS|Ta0|5prime-truncated	0	mrip2604	0	L1HS195|L1HS|Ta0|5prime-truncated	0	.	.	.	.	.
chr15	58012036	58012036	H1_3ATLAS_1203	337	-	42	145	150	0	0	6483	3158	2164	.	.	RB3PA1[22]	101	L1HS|Ta|5prime-truncated	0	L1HS|Ta|5prime-truncated	0	mrip2626	0	L1HS523|L1HS|Ta|5prime-truncated	0	GCOM1	2281	.	NR_104371_exon_16_0_chr15_58006734_f	2281
chr15	61328975	61328975	H1_3ATLAS_1209	264	-	6	160	98	0	0	2392	1165	1695	.	.	.	.	.	.	.	.	mrip2634	0	.	.	RORA	0	RORA:intron	.	.
chr15	71027490	71027490	H1_3ATLAS_1219	282	+	0	84	198	0	0	4053	1975	1811	H1_5ATLAS_0137	5498	RB3PA1[22]	95	L1HS|Ta0|5prime-truncated	0	L1HS|Ta0|5prime-truncated	0	mrip2658	6	.	.	UACA	0	UACA:intron	.	.
chr15	83551643	83551643	H1_3ATLAS_1226	315	-	5	101	209	0	0	2638	1285	2023	H1_5ATLAS_0139	6030	RB3PA1[22]	106	L1HS|Ta1-d|full-length	2	L1HS|Ta1-d|full-length	2	mrip2680	10	.	.	HOMER2	0	HOMER2:intron	.	.
chr15	100931162	100931162	H1_3ATLAS_1249	305	-	101	81	123	0	0	4358	2123	1958	.	.	.	.	.	.	.	.	mrip2728	0	.	.	.	.	.	.	.
chr16	7925410	7925410	H1_3ATLAS_1252	278	+	102	64	112	0	0	3957	1928	1785	.	.	RB3PA1[22]	104	L1HS|Ta|5prime-truncated	0	L1HS|Ta|5prime-truncated	0	mrip2760	0	.	.	.	.	.	.	.
chr16	16934378	16934378	H1_3ATLAS_1270	304	-	11	78	215	0	0	3569	1739	1952	.	.	RB3PA1[22]	119	L1HS|Ta0|full-length	15	L1HS|Ta0|full-length	15	mrip2782	0	.	.	.	.	.	.	.
chr16	18832573	18832573	H1_3ATLAS_1273	276	-	8	129	139	0	0	2958	1441	1772	.	.	RB3PA1[22]	106	L1HS|Ta0|5prime-truncated	2	L1HS|Ta0|5prime-truncated	2	mrip2791	0	.	.	SMG1	0	SMG1:intron	NM_015092_exon_7_0_chr16_18830824_r	1597
chr16	22711287	22711287	H1_3ATLAS_1277	283	-	79	92	109	3	0	3465	1688	1817	.	.	RB3PA1[22]	93	L1HS|Ta0|5prime-truncated	0	L1HS|Ta0|5prime-truncated	0	mrip2798	35	L1HS528|L1HS|Ta0|5prime-truncated	0	.	.	.	.	.
chr16	25514394	25514394	H1_3ATLAS_1281	338	-	93	146	98	1	0	5517	2688	2170	.	.	RB3PA1[22]	99	L1HS|Ta|5prime-truncated	0	L1HS|Ta|5prime-truncated	0	mrip2810	0	L1HS134|L1HS|Ta|5prime-truncated	0	.	.	.	.	.
chr16	32523889	32523889	H1_3ATLAS_1286	24	-	2	10	12	0	0	34	17	154	.	.	.	.	.	.	.	.	mrip2829	0	.	.	.	.	.	.	.
chr16	32525627	32525627	H1_3ATLAS_1287	36	-	5	22	9	0	0	52	25	231	.	.	.	.	.	.	.	.	mrip2831	0	.	.	.	.	.	.	.
chr16	32818016	32818016	H1_3ATLAS_1288	28	-	14	6	7	1	0	115	56	180	.	.	.	.	.	.	.	.	.	.	.	.	.	.	.	.	.
chr16	33755042	33755042	H1_3ATLAS_1289	170	-	3	138	29	0	0	2502	1219	1092	.	.	RB3PA1[22]	106	L1HS|Ta1-d|full-length	2	L1HS|Ta1-d|full-length	2	mrip2837	18	.	.	.	.	.	.	.
chr16	33866520	33866520	H1_3ATLAS_1291	3	+	2	0	1	0	0	4	2	19	.	.	.	.	.	.	.	.	.	.	.	.	.	.	.	.	.
chr16	34021951	34021951	H1_3ATLAS_1294	7	-	0	1	6	0	0	18	9	45	.	.	.	.	.	.	.	.	mrip2847	22	.	.	.	.	.	.	.
chr16	61079187	61079187	H1_3ATLAS_1318	163	+	23	105	35	0	0	2682	1307	1047	.	.	.	.	.	.	.	.	mrip2895	0	.	.	.	.	.	.	.
chr16	65729920	65729920	H1_3ATLAS_1324	353	+	169	60	124	0	0	6466	3150	2267	.	.	RB3PA1[22]	101	L1HS|Ta1-nd|full-length	0	L1HS|Ta1-nd|full-length	0	mrip2909	12	L1HS529|L1HS|Ta1-nd|full-length	0	.	.	.	.	.
chr16	83676894	83676894	H1_3ATLAS_1341	289	+	1	154	134	0	0	3024	1473	1856	H1_5ATLAS_0150	6037	RB3PA1[22]	97	L1HS|Ta1-d|full-length	0	L1HS|Ta1-d|full-length	0	mrip2958	61	.	.	CDH13	0	CDH13:intron	.	.
chr17	4314998	4314998	H1_3ATLAS_1351	161	-	0	67	94	0	0	501	244	1034	.	.	.	.	.	.	.	.	mrip2984	5	.	.	.	.	.	.	.
chr17	28398312	28398312	H1_3ATLAS_1382	315	+	26	200	89	0	0	3357	1635	2023	.	.	.	.	.	.	L1MA5	0	mrip3024	0	.	.	EFCAB5	0	EFCAB5:intron	NR_026738_exon_14_0_chr17_28400101_f	1788
chr17	32192779	32192779	H1_3ATLAS_1388	323	+	10	116	197	0	0	5532	2695	2074	.	.	RB3PA1[22]	103	L1HS|Ta|5prime-truncated	0	L1HS|Ta|5prime-truncated	0	mrip3040	0	L1HS116|L1HS|Ta|5prime-truncated	0	ASIC2	0	ASIC2:intron	.	.
chr17	32813608	32813608	H1_3ATLAS_1390	249	+	3	179	67	0	0	2223	1083	1599	.	.	.	.	.	.	.	.	mrip3045	0	.	.	.	.	.	.	.
chr17	65321032	65321032	H1_3ATLAS_1428	57	+	0	21	36	0	0	454	221	366	.	.	RB3PA1[22]	107	L1HS|Ta|5prime-truncated	0	L1HS|Ta|5prime-truncated	0	mrip3107	42	.	.	.	.	.	.	.
chr18	5332468	5332468	H1_3ATLAS_1454	282	-	149	46	87	0	0	1902	927	1811	.	.	RB3PA1[22]	88	L1HS|Ta0|5prime-truncated	0	L1HS|Ta0|5prime-truncated	0	mrip3171	0	L1HS557|L1HS|Ta0|5prime-truncated	0	.	.	.	.	.
chr18	15194521	15194521	H1_3ATLAS_1467	4	-	1	0	3	0	0	4	2	26	.	.	.	.	.	.	.	.	.	.	.	.	.	.	.	.	.
chr18	18512806	18512806	H1_3ATLAS_1471	45	+	3	16	26	0	0	205	100	289	.	.	.	.	.	.	.	.	mrip3195	3	.	.	.	.	.	.	.
chr18	18517899	18517899	H1_3ATLAS_1477	33	-	1	6	26	0	0	64	31	212	.	.	.	.	.	.	.	.	mrip3199	32	.	.	.	.	.	.	.
chr18	18518081	18518081	H1_3ATLAS_1478	5	+	0	2	3	0	0	201	98	32	.	.	.	.	.	.	.	.	mrip3200	98	.	.	.	.	.	.	.
chr18	18518598	18518598	H1_3ATLAS_1479	10	+	5	0	5	0	0	13	6	64	.	.	.	.	.	.	.	.	mrip3201	105	.	.	.	.	.	.	.
chr18	18519723	18519723	H1_3ATLAS_1480	30	-	4	17	9	0	0	294	143	193	.	.	.	.	.	.	.	.	.	.	.	.	.	.	.	.	.
chr18	19795713	19795713	H1_3ATLAS_1486	3	+	0	3	0	0	0	3	1	19	.	.	.	.	.	.	.	.	.	.	.	.	.	.	.	.	.
chr18	23067415	23067415	H1_3ATLAS_1488	259	+	45	102	112	0	0	4746	2312	1663	.	.	RB3PA1[22]	120	L1HS|Ta1|5prime-truncated	18	L1HS|Ta1|5prime-truncated	18	mrip3215	15	L1HS545|L1HS|Ta1|5prime-truncated	18	.	.	.	.	.
chr18	27219201	27219201	H1_3ATLAS_1491	305	-	5	128	172	0	0	2934	1429	1958	.	.	.	.	.	.	L1MCa	0	mrip3227	0	.	.	.	.	.	.	.
chr18	30185630	30185630	H1_3ATLAS_1494	284	-	111	131	39	3	0	4238	2065	1824	.	.	RB3PA1[22]	94	L1HS|Ta|5prime-truncated	0	L1HS|Ta|5prime-truncated	0	mrip3233	0	.	.	.	.	.	.	.
chr18	45192795	45192795	H1_3ATLAS_1516	194	+	1	104	89	0	0	1720	838	1246	.	.	RB3PA1[22]	126	L1HS|Ta0|full-length	22	L1HS|Ta0|full-length	22	mrip3276	0	.	.	.	.	.	.	.
chr18	51762746	51762746	H1_3ATLAS_1529	309	-	144	71	94	0	0	3727	1816	1984	.	.	.	.	.	.	.	.	mrip3305	0	.	.	.	.	.	.	.
chr18	59579959	59579959	H1_3ATLAS_1542	270	+	46	132	92	0	0	3431	1671	1734	.	.	.	.	.	.	.	.	mrip3336	0	.	.	.	.	.	.	.
chr18	59763761	59763761	H1_3ATLAS_1543	281	-	10	109	160	2	0	4667	2274	1804	.	.	RB3PA1[22]	106	L1HS|Ta|5prime-truncated	2	L1HS|Ta|5prime-truncated	2	mrip3339	0	.	.	PIGN	0	PIGN:intron	NM_176787_exon_8_0_chr18_59763081_r	578
chr18	61030452	61030452	H1_3ATLAS_1548	342	-	50	111	181	0	0	6370	3103	2196	.	.	RB3PA1[22]	105	L1HS|Ta|5prime-truncated	1	L1HS|Ta|5prime-truncated	1	mrip3346	0	L1HS543|L1HS|Ta|5prime-truncated	1	KDSR	0	KDSR:intron	NM_002035_exon_8_0_chr18_61030012_r	351
chr18	63446545	63446545	H1_3ATLAS_1552	97	-	14	56	26	1	0	570	278	623	.	.	RB3PA1[22]	97	L1HS|Ta0|5prime-truncated	0	L1HS|Ta0|5prime-truncated	0	mrip3358	0	.	.	CDH7	0	CDH7:intron	.	.
chr18	68413850	68413850	H1_3ATLAS_1558	330	-	173	29	127	1	0	4941	2407	2119	.	.	RB3PA1[22]	39	L1HS|Ta0|full-length	0	L1HS|Ta0|full-length	0	mrip3365	79	.	.	.	.	.	.	.
chr18	69024639	69024639	H1_3ATLAS_1561	343	+	211	24	108	0	0	7199	3507	2202	.	.	RB3PA1[22]	6	L1HS|Ta0|5prime-truncated	0	L1HS|Ta0|5prime-truncated	0	mrip3370	36	.	.	.	.	.	.	.
chr18	69322870	69322870	H1_3ATLAS_1562	329	-	19	105	205	0	0	5694	2774	2113	.	.	RB3PA1[22]	106	L1HS|Ta0|5prime-truncated	2	L1HS|Ta0|5prime-truncated	2	mrip3373	48	.	.	.	.	.	.	.
chr18	70522068	70522068	H1_3ATLAS_1564	17	-	0	12	5	0	0	18	9	109	.	.	.	.	.	.	.	.	mrip3383	0	.	.	NETO1	0	NETO1:intron	NM_138999_exon_1_0_chr18_70526061_r	3992
chr18	72711322	72711322	H1_3ATLAS_1568	332	+	38	76	218	0	0	6417	3126	2132	.	.	RB3PA1[22]	109	L1HS|Ta1|5prime-truncated	5	L1HS|Ta1|5prime-truncated	5	mrip3386	36	.	.	ZNF407	0	ZNF407:intron	.	.
chr18	73290645	73290645	H1_3ATLAS_1569	64	-	0	9	55	0	0	119	58	411	H1_5ATLAS_0173	0	.	.	.	.	.	.	mrip3389	0	.	.	.	.	.	.	.
chr18	73564832	73564832	H1_3ATLAS_1570	61	+	10	30	21	0	0	435	212	392	.	.	RB3PA1(1)[21]	98	L1HS|Ta0|full-length	0	L1HS|Ta0|full-length	0	mrip3390	52	.	.	.	.	.	.	.
chr19	24602240	24602240	H1_3ATLAS_1604	6	-	0	4	2	0	0	231	113	39	.	.	.	.	.	.	.	.	mrip3449	6	.	.	.	.	.	.	.
chr19	27732859	27732859	H1_3ATLAS_1607	31	-	0	2	29	0	0	154	75	199	.	.	.	.	.	.	.	.	.	.	.	.	.	.	.	.	.
chr19	27734294	27734294	H1_3ATLAS_1608	106	-	10	77	19	0	0	2446	1192	681	.	.	.	.	.	.	.	.	mrip3451	1	.	.	.	.	.	.	.
chr19	27736672	27736672	H1_3ATLAS_1609	3	-	1	2	0	0	0	3	1	19	.	.	.	.	.	.	.	.	.	.	.	.	.	.	.	.	.
chr19	27737996	27737996	H1_3ATLAS_1610	5	-	0	1	4	0	0	14	7	32	.	.	.	.	.	.	.	.	.	.	.	.	.	.	.	.	.
chr19	27868585	27868585	H1_3ATLAS_1612	14	+	1	2	11	0	0	18	9	90	.	.	.	.	.	.	.	.	mrip3459	0	.	.	.	.	.	.	.
chr19	43556792	43556792	H1_3ATLAS_1637	260	+	53	122	85	0	0	3633	1770	1669	.	.	RB3PA1[22]	127	L1HS|Ta0|5prime-truncated	23	L1HS|Ta0|5prime-truncated	23	mrip3494	86	.	.	.	.	.	.	.
chr19	55091671	55091671	H1_3ATLAS_1653	331	-	8	104	219	0	0	7493	3650	2125	.	.	RB3PA1[22]	100	L1HS|Ta1-d|full-length	0	L1HS|Ta1-d|full-length	0	mrip3518	0	.	.	LILRA2	0	LILRA2:intron	NM_006866_exon_5_0_chr19_55087274_f	4095
chr2	11136232	11136232	H1_3ATLAS_1674	326	-	68	135	123	0	0	6486	3160	2093	.	.	RB3PA1[22]	103	L1HS|Ta1-nd|full-length	0	L1HS|Ta1-nd|full-length	0	mrip3552	40	L1HS243|L1HS|Ta1-nd|full-length	0	.	.	.	.	.
chr2	13183186	13183186	H1_3ATLAS_1680	292	+	92	63	137	0	0	3602	1755	1875	.	.	.	.	.	.	L1PA8A	0	mrip3567	1	.	.	.	.	.	.	.
chr2	16774995	16774995	H1_3ATLAS_1685	308	-	11	137	160	0	0	3504	1707	1978	.	.	RB3PA1[22]	102	L1HS|Ta0|full-length	0	L1HS|Ta0|full-length	0	mrip3576	8	.	.	FAM49A	0	FAM49A:intron	.	.
chr2	22706320	22706320	H1_3ATLAS_1692	286	+	7	140	139	0	0	2908	1417	1836	.	.	.	.	.	.	.	.	mrip3586	0	.	.	.	.	.	.	.
chr2	23191016	23191016	H1_3ATLAS_1693	261	-	14	86	161	0	0	3658	1782	1676	H1_5ATLAS_0178	0	.	.	.	.	.	.	mrip3592	0	.	.	.	.	.	.	.
chr2	34801571	34801571	H1_3ATLAS_1707	314	+	28	151	135	0	0	4635	2258	2016	.	.	RB3PA1[22]	97	L1HS|Ta1|5prime-truncated	0	L1HS|Ta1|5prime-truncated	0	mrip3623	49	.	.	.	.	.	.	.
chr2	36570259	36570259	H1_3ATLAS_1712	266	-	14	147	105	0	0	2835	1381	1708	H1_5ATLAS_0180	0	.	.	.	.	L1PA16	9	mrip3633	0	.	.	.	.	.	.	.
chr2	41777144	41777144	H1_3ATLAS_1720	322	-	36	141	145	0	0	7697	3750	2068	.	.	RB3PA1[22]	109	L1HS|Ta1|5prime-truncated	5	L1HS|Ta1|5prime-truncated	5	mrip3644	0	L1HS1|L1HS|Ta1|5prime-truncated	5	.	.	.	.	.
chr2	42051402	42051402	H1_3ATLAS_1721	324	+	65	70	188	0	1	6952	3387	2080	.	.	.	.	.	.	L1MD1	0	mrip3646	0	.	.	.	.	.	.	.
chr2	53460050	53460050	H1_3ATLAS_1732	309	+	67	74	168	0	0	3582	1745	1984	.	.	.	.	.	.	.	.	mrip3679	0	.	.	.	.	.	.	.
chr2	53627978	53627978	H1_3ATLAS_1733	299	+	32	128	139	0	0	6432	3134	1920	.	.	RB3PA1[22]	104	L1HS|Ta0|5prime-truncated	0	L1HS|Ta0|5prime-truncated	0	mrip3682	39	.	.	.	.	.	.	.
chr2	62206890	62206890	H1_3ATLAS_1747	303	-	73	108	121	1	0	7526	3666	1946	.	.	RB3PA1[22]	96	L1HS|Ta1|5prime-truncated	0	L1HS|Ta1|5prime-truncated	0	mrip3708	52	.	.	COMMD1	0	COMMD1:intron	.	.
chr2	73354428	73354428	H1_3ATLAS_1763	276	-	58	28	190	0	0	3654	1780	1772	.	.	RB3PA1[22]	105	L1HS|Ta|5prime-truncated	1	L1HS|Ta|5prime-truncated	1	mrip3733	0	L1HS363|L1HS|Ta|5prime-truncated	1	.	.	.	.	.
chr2	81834789	81834789	H1_3ATLAS_1776	280	-	76	118	86	0	0	2008	978	1798	.	.	RB3PA1[22]	102	L1HS|Ta0|5prime-truncated	1	L1HS|Ta0|5prime-truncated	1	mrip3762	0	.	.	.	.	.	.	.
chr2	82098025	82098025	H1_3ATLAS_1777	274	+	76	64	134	0	0	1698	827	1759	H1_5ATLAS_0191	0	.	.	.	.	.	.	mrip3763	0	.	.	.	.	.	.	.
chr2	83068229	83068229	H1_3ATLAS_1779	334	+	38	159	137	0	0	6387	3112	2145	.	.	RB3PA1[22]	103	L1HS|Ta1|5prime-truncated	0	L1HS|Ta1|5prime-truncated	0	mrip3765	12	.	.	.	.	.	.	.
chr2	83188323	83188323	H1_3ATLAS_1780	295	+	42	119	134	0	0	3271	1594	1894	.	.	.	.	.	.	.	.	mrip3766	0	.	.	.	.	.	.	.
chr2	90072693	90072693	H1_3ATLAS_1786	3	-	0	1	2	0	0	3	1	19	.	.	.	.	.	.	.	.	.	.	.	.	.	.	.	.	.
chr2	92309025	92309025	H1_3ATLAS_1797	57	-	1	45	11	0	0	179	87	366	.	.	.	.	.	.	.	.	.	.	.	.	.	.	.	.	.
chr2	95590504	95590504	H1_3ATLAS_1799	45	-	1	2	42	0	0	236	115	289	.	.	.	.	.	.	.	.	.	.	.	.	LOC442028	0	LOC442028:intron	.	.
chr2	108632012	108632012	H1_3ATLAS_1817	324	-	38	144	141	1	0	3088	1504	2080	.	.	RB3PA1[22]	103	L1HS|Ta|5prime-truncated	0	L1HS|Ta|5prime-truncated	0	mrip3840	0	.	.	SLC5A7	1569	.	NM_021815_exon_8_0_chr2_108626688_f	1569
chr2	113261382	113261382	H1_3ATLAS_1823	126	-	3	60	63	0	0	652	318	809	H1_5ATLAS_0196	6046	RB3PA1[22]	111	L1HS|Ta1-nd|full-length	7	L1HS|Ta1-nd|full-length	7	mrip3851	27	.	.	TTL	0	TTL:intron	NM_153712_exon_4_0_chr2_113260489_f	624
chr2	116246468	116246468	H1_3ATLAS_1824	344	+	105	125	114	0	0	7659	3731	2209	.	.	RB3PA1[22]	103	L1HS|Ta1|5prime-truncated	0	L1HS|Ta1|5prime-truncated	0	mrip3860	0	L1HS245|L1HS|Ta1|5prime-truncated	0	DPP10	0	DPP10:intron	.	.
chr2	118667197	118667197	H1_3ATLAS_1829	332	-	65	83	184	0	0	6835	3330	2132	.	.	RB3PA1[22]	101	L1HS|Ta|5prime-truncated	0	L1HS|Ta|5prime-truncated	0	mrip3870	13	.	.	.	.	.	.	.
chr2	126510591	126510591	H1_3ATLAS_1837	334	+	68	132	134	0	0	5998	2922	2145	.	.	RB3PA1[22]	115	L1HS|Ta|5prime-truncated	11	L1HS|Ta|5prime-truncated	11	mrip3894	19	.	.	.	.	.	.	.
chr2	129573977	129573977	H1_3ATLAS_1844	214	+	0	19	195	0	0	959	467	1374	.	.	.	.	.	.	.	.	mrip3905	0	.	.	.	.	.	.	.
chr2	130168633	130168633	H1_3ATLAS_1848	182	-	130	50	2	0	0	3154	1537	1169	.	.	RB3PA1[22]	97	L1HS|Ta0|5prime-truncated	0	L1HS|Ta0|5prime-truncated	0	mrip3909	57	L1HS155|L1HS|Ta0|5prime-truncated	0	.	.	.	.	.
chr2	130440006	130440006	H1_3ATLAS_1850	209	-	10	112	87	0	0	1182	576	1342	.	.	RB3PA1[22]	98	L1HS|Ta0|5prime-truncated	0	L1HS|Ta0|5prime-truncated	0	mrip3911	0	.	.	.	.	.	.	.
chr2	130852598	130852598	H1_3ATLAS_1851	4	-	0	3	1	0	0	4	2	26	.	.	.	.	.	.	.	.	.	.	.	.	POTEF	0	POTEF:intron	NM_001099771_exon_5_0_chr2_130851011_r	1517
chr2	134060360	134060360	H1_3ATLAS_1857	295	+	109	76	110	0	0	2810	1369	1894	.	.	RB3PA1[22]	98	L1HS|Ta0|5prime-truncated	10	L1HS|Ta0|5prime-truncated	10	mrip3940	43	.	.	NCKAP5	0	MIR7853:intron,NCKAP5:intron	NM_207481_exon_14_0_chr2_134060609_r	248
chr2	139785348	139785348	H1_3ATLAS_1864	203	-	45	112	46	0	0	1658	808	1303	.	.	RB3PA1[22]	69	L1HS|Ta0|5prime-truncated	0	L1HS|Ta0|5prime-truncated	0	mrip3960	93	.	.	.	.	.	.	.
chr2	142788909	142788909	H1_3ATLAS_1872	328	-	13	126	189	0	0	6844	3334	2106	.	.	RB3PA1[22]	99	L1HS|Ta|5prime-truncated	0	L1HS|Ta|5prime-truncated	0	mrip3978	0	.	.	LRP1B	0	LRP1B:intron	.	.
chr2	144624543	144624543	H1_3ATLAS_1875	326	+	152	98	74	2	0	5557	2707	2093	.	.	RB3PA1[22]	91	L1HS|Ta1-nd|full-length	0	L1HS|Ta1-nd|full-length	0	mrip3990	8	L1HS218|L1HS|Ta1-nd|full-length	0	.	.	.	.	.
chr2	147020923	147020923	H1_3ATLAS_1878	258	+	16	127	115	0	0	2923	1424	1657	.	.	.	.	.	.	.	.	mrip3998	0	.	.	.	.	.	.	.
chr2	153864284	153864284	H1_3ATLAS_1889	338	-	102	137	99	0	0	7330	3571	2170	.	.	RB3PA1[22]	100	L1HS|Ta1-nd|full-length	0	L1HS|Ta1-nd|full-length	0	mrip4024	0	.	.	.	.	.	.	.
chr2	156287677	156287677	H1_3ATLAS_1891	3	-	3	0	0	0	0	3	1	19	.	.	.	.	.	.	.	.	.	.	.	.	.	.	.	.	.
chr2	156527822	156527822	H1_3ATLAS_1893	197	+	6	55	136	0	0	2415	1177	1265	H1_5ATLAS_0205	0	.	.	.	.	.	.	mrip4030	0	.	.	.	.	.	.	.
chr2	167851210	167851210	H1_3ATLAS_1907	6	+	0	4	2	0	0	10	5	39	.	.	.	.	.	.	L1MC4	0	mrip4066	41	.	.	XIRP2	0	XIRP2:intron	.	.
chr2	170111163	170111163	H1_3ATLAS_1912	316	+	56	83	177	0	0	6194	3018	2029	H1_5ATLAS_0208	6032	RB3PA1[22]	101	L1HS|Ta1-d|full-length	0	L1HS|Ta1-d|full-length	0	mrip4074	7	.	.	LRP2	0	LRP2:intron	NM_004525_exon_60_0_chr2_170112616_r	1452
chr2	176346690	176346690	H1_3ATLAS_1921	302	-	8	55	239	0	0	3266	1591	1939	H1_5ATLAS_0209	6031	RB3PA1[22]	107	L1HS|Ta1-d|full-length	3	L1HS|Ta1-d|full-length	3	mrip4089	0	.	.	.	.	.	.	.
chr2	178843817	178843817	H1_3ATLAS_1923	188	+	81	22	85	0	0	1916	933	1207	.	.	RB3PA1[22]	104	L1HS|Ta0|full-length	0	L1HS|Ta0|full-length	0	mrip4097	9	L1HS361|L1HS|Ta0|full-length	0	PDE11A	0	PDE11A:intron	.	.
chr2	197776350	197776350	H1_3ATLAS_1943	328	+	28	87	212	1	0	6334	3086	2106	.	.	RB3PA1[22]	111	L1HS|Ta1-nd|full-length	7	L1HS|Ta1-nd|full-length	7	mrip4162	53	.	.	PGAP1	0	PGAP1:intron	NM_024989_exon_23_0_chr2_197777606_r	1255
chr2	197933093	197933093	H1_3ATLAS_1944	161	+	29	80	52	0	0	861	419	1034	.	.	RB3PA1[22]	99	L1HS|Ta0|full-length	0	L1HS|Ta0|full-length	0	mrip4165	0	.	.	ANKRD44	0	ANKRD44:intron	.	.
chr2	205631697	205631697	H1_3ATLAS_1961	273	-	50	127	96	0	0	3276	1596	1753	.	.	RB3PA1[22]	128	L1HS|Ta0|5prime-truncated	24	L1HS|Ta0|5prime-truncated	24	mrip4190	0	L1HS27|L1HS|Ta0|5prime-truncated	24	PARD3B	0	PARD3B:intron	.	.
chr2	214432031	214432031	H1_3ATLAS_1973	282	-	23	99	160	0	0	5631	2743	1811	H1_5ATLAS_0225	5955	RB3PA1[22]	28	L1HS|Ta0|full-length	0	L1HS|Ta0|full-length	0	mrip4226	14	L1HS356|L1HS|Ta0|full-length	0	SPAG16	0	SPAG16:intron	.	.
chr2	218176501	218176501	H1_3ATLAS_1980	345	+	8	121	216	0	0	6951	3386	2215	.	.	RB3PA1[22]	95	L1HS|Ta1|5prime-truncated	0	L1HS|Ta1|5prime-truncated	0	mrip4234	6	L1HS168|L1HS|Ta1|5prime-truncated	0	DIRC3	0	DIRC3:intron	.	.
chr2	230341559	230341559	H1_3ATLAS_1992	25	+	3	8	14	0	0	34	17	161	.	.	.	.	.	.	.	.	mrip4268	0	.	.	DNER	0	DNER:intron	NM_139072_exon_6_0_chr2_230341856_r	296
chr2	235519793	235519793	H1_3ATLAS_2000	208	+	43	152	13	0	0	1365	665	1336	.	.	.	.	.	.	.	.	mrip4283	0	.	.	.	.	.	.	.
chr2	239626211	239626211	H1_3ATLAS_2006	295	-	104	53	138	0	0	2679	1305	1894	.	.	RB3PA1[22]	95	L1HS|Ta|5prime-truncated	0	L1HS|Ta|5prime-truncated	0	mrip4291	48	.	.	.	.	.	.	.
chr20	7096797	7096797	H1_3ATLAS_2016	269	-	4	137	128	0	0	2129	1037	1727	.	.	RB3PA1[22]	135	L1HS|Ta0|full-length	31	L1HS|Ta0|full-length	31	mrip4307	0	.	.	.	.	.	.	.
chr20	12781714	12781714	H1_3ATLAS_2021	352	-	141	24	186	1	0	5587	2722	2260	H1_5ATLAS_0231	5985	RB3PA1[22]	53	L1HS|Ta0|full-length	0	L1HS|Ta0|full-length	0	mrip4335	22	.	.	.	.	.	.	.
chr20	16479503	16479503	H1_3ATLAS_2022	299	-	114	135	47	0	3	3038	1480	1920	.	.	.	.	.	.	.	.	mrip4344	0	.	.	KIF16B	0	KIF16B:intron	NM_024704_exon_15_0_chr20_16478258_r	1180
chr20	23412782	23412782	H1_3ATLAS_2027	245	+	73	108	64	0	0	2699	1315	1573	.	.	RB3PA1[22]	109	L1HS|Ta0|full-length	5	L1HS|Ta0|full-length	5	mrip4369	5	L1HS102|L1HS|Ta0|full-length	5	.	.	.	.	.
chr20	24194678	24194678	H1_3ATLAS_2028	190	-	0	25	165	0	0	906	441	1220	.	.	.	.	.	.	.	.	.	.	.	.	FLJ33581	0	FLJ33581:intron	NR_040102_exon_1_0_chr20_24191985_f	1351
chr20	29591543	29591543	H1_3ATLAS_2034	40	+	3	27	10	0	0	622	303	257	.	.	.	.	.	.	.	.	mrip4385	0	.	.	.	.	.	.	.
chr20	40841077	40841077	H1_3ATLAS_2047	1	+	0	1	0	0	0	2	1	6	H1_5ATLAS_0235	6167	.	.	.	.	L1PA2	120	.	.	.	.	PTPRT	0	PTPRT:intron	.	.
chr20	41952107	41952107	H1_3ATLAS_2050	297	-	99	93	105	0	0	3309	1612	1907	.	.	.	.	.	.	.	.	mrip4422	0	.	.	.	.	.	.	.
chr20	51779990	51779990	H1_3ATLAS_2064	251	-	25	79	147	0	0	2316	1128	1612	.	.	RB3PA1[22]	105	L1HS|Ta|5prime-truncated	0	L1HS|Ta|5prime-truncated	0	mrip4444	0	L1HS124|L1HS|Ta|5prime-truncated	0	TSHZ2	0	TSHZ2:intron	.	.
chr20	54440564	54440564	H1_3ATLAS_2066	261	+	48	150	63	0	0	2595	1264	1676	.	.	RB3PA1[22]	91	L1HS|Ta0|full-length	0	L1HS|Ta0|full-length	0	mrip4452	36	.	.	.	.	.	.	.
chr21	10760903	10760903	H1_3ATLAS_2077	3	+	0	2	1	0	0	3	1	19	.	.	.	.	.	.	.	.	mrip4482	120	.	.	.	.	.	.	.
chr21	17916707	17916707	H1_3ATLAS_2079	249	-	30	174	45	0	0	3159	1539	1599	.	.	RB3PA1[22]	101	L1HS|Ta0|5prime-truncated	0	L1HS|Ta0|5prime-truncated	0	mrip4510	55	L1HS81|L1HS|Ta0|5prime-truncated	0	LINC00478	0	LINC00478:intron	NR_029480_exon_0_0_chr21_17912148_f	4476
chr21	19517314	19517314	H1_3ATLAS_2083	336	-	112	115	109	0	0	6973	3397	2158	.	.	.	.	.	.	.	.	mrip4518	0	.	.	CHODL	0	CHODL:intron	.	.
chr21	24125154	24125154	H1_3ATLAS_2091	320	+	15	88	217	0	0	4809	2343	2055	.	.	RB3PA1[22]	108	L1HS|Ta|5prime-truncated	4	L1HS|Ta|5prime-truncated	4	mrip4536	16	L1HS150|L1HS|Ta|5prime-truncated	4	.	.	.	.	.
chr21	26825393	26825393	H1_3ATLAS_2095	293	+	27	111	155	0	0	3389	1651	1881	.	.	RB3PA1[22]	107	L1HS|Ta|5prime-truncated	3	L1HS|Ta|5prime-truncated	3	mrip4546	0	.	.	.	.	.	.	.
chr21	29069169	29069169	H1_3ATLAS_2098	291	+	17	106	167	0	1	2949	1437	1869	.	.	.	.	.	.	.	.	mrip4552	0	.	.	MIR5009	0	MIR5009:intron	.	.
chr21	29293142	29293142	H1_3ATLAS_2099	61	+	0	16	45	0	0	119	58	392	.	.	.	.	.	.	.	.	mrip4555	14	.	.	.	.	.	.	.
chr22	17282127	17282127	H1_3ATLAS_2121	173	+	0	84	89	0	0	715	348	1111	.	.	.	.	.	.	L1MEd	8	mrip4591	3	.	.	XKR3	0	XKR3:intron	NM_175878_exon_1_0_chr22_17280661_r	1213
chr22	22715585	22715585	H1_3ATLAS_2125	289	+	37	142	110	0	0	2776	1352	1856	H1_5ATLAS_0245	0	.	.	.	.	.	.	mrip4601	0	.	.	.	.	.	.	.
chr22	29065300	29065300	H1_3ATLAS_2131	365	+	127	86	152	0	0	7381	3596	2344	.	.	RB3PA1[22]	101	L1HS|Ta1-nd|full-length	0	L1HS|Ta1-nd|full-length	0	mrip4613	12	.	.	TTC28	0	TTC28:intron	.	.
chr3	656450	656450	H1_3ATLAS_2147	44	-	11	6	27	0	0	449	219	283	.	.	.	.	.	.	.	.	mrip4738	0	.	.	AC090044.1	0	AC090044.1:intron	.	.
chr3	2050188	2050188	H1_3ATLAS_2149	340	+	67	67	206	0	0	7476	3642	2183	.	.	RB3PA1[22]	101	L1HS|Ta0|5prime-truncated	0	L1HS|Ta0|5prime-truncated	0	mrip4743	9	L1HS389|L1HS|Ta0|5prime-truncated	0	.	.	.	.	.
chr3	4010796	4010796	H1_3ATLAS_2153	322	+	4	142	176	0	0	6871	3347	2068	.	.	RB3PA1[22]	106	L1HS|Ta1-noncanonic|full-length	2	L1HS|Ta1-noncanonic|full-length	2	mrip4757	21	L1HS193|L1HS|Ta1-noncanonic|full-length	2	.	.	.	.	.
chr3	4080905	4080905	H1_3ATLAS_2154	312	-	12	118	182	0	0	5975	2911	2003	.	.	RB3PA1[22]	104	L1HS|Ta|5prime-truncated	0	L1HS|Ta|5prime-truncated	0	mrip4761	11	.	.	.	.	.	.	.
chr3	21811689	21811689	H1_3ATLAS_2176	3	+	0	2	1	0	0	7	3	19	.	.	.	.	.	.	L1PA5	0	.	.	.	.	.	.	.	.	.
chr3	22097793	22097793	H1_3ATLAS_2177	299	+	1	119	179	0	0	2677	1304	1920	.	.	RB3PA1[22]	118	L1HS|Ta1|5prime-truncated	0	L1HS|Ta1|5prime-truncated	0	mrip4802	0	.	.	.	.	.	.	.
chr3	26439510	26439510	H1_3ATLAS_2187	348	-	117	115	115	1	0	6068	2956	2235	H1_5ATLAS_0254	6026	RB3PA1[22]	102	L1HS|Ta0|full-length	0	L1HS|Ta0|full-length	0	mrip4821	0	.	.	.	.	.	.	.
chr3	27135039	27135039	H1_3ATLAS_2188	266	+	29	105	132	0	0	2657	1294	1708	.	.	RB3PA1[22]	0	L1HS|Ta1|5prime-truncated	0	L1HS|Ta1|5prime-truncated	0	mrip4825	74	.	.	.	.	.	.	.
chr3	34694365	34694365	H1_3ATLAS_2198	309	-	81	45	178	5	0	3064	1493	1984	.	.	RB3PA1[22]	95	L1HS|Ta0|5prime-truncated	0	L1HS|Ta0|5prime-truncated	0	mrip4844	5	.	.	.	.	.	.	.
chr3	38626059	38626059	H1_3ATLAS_2207	208	+	4	148	55	1	0	1321	644	1336	H1_5ATLAS_0257	0	.	.	.	.	.	.	mrip4862	0	.	.	SCN5A	0	SCN5A:intron	NM_198056_exon_12_0_chr3_38627182_r	1122
chr3	40082484	40082484	H1_3ATLAS_2212	9	+	7	2	0	0	0	14	7	58	.	.	RB3PA1[22]	103	L1HS|Ta1|5prime-truncated	0	L1HS|Ta1|5prime-truncated	0	mrip4866	49	.	.	MYRIP	0	MYRIP:intron	NR_104316_exon_2_0_chr3_40085541_f	3056
chr3	41821490	41821490	H1_3ATLAS_2214	324	+	9	153	162	0	0	4165	2029	2080	.	.	RB3PA1[22]	104	L1HS|Ta0|5prime-truncated	0	L1HS|Ta0|5prime-truncated	0	mrip4875	12	.	.	ULK4	0	ULK4:intron	.	.
chr3	46824596	46824596	H1_3ATLAS_2222	315	-	45	153	117	0	0	7122	3470	2023	.	.	RB3PA1[22]	103	L1HS|Ta0|full-length	0	L1HS|Ta0|full-length	0	mrip4885	0	.	.	.	.	.	.	.
chr3	59852887	59852887	H1_3ATLAS_2238	332	+	69	84	178	1	0	4303	2096	2132	.	.	.	.	.	.	.	.	mrip4919	0	.	.	FHIT	0	FHIT:intron	.	.
chr3	75101216	75101216	H1_3ATLAS_2265	314	+	83	48	182	0	1	3373	1643	2016	.	.	.	.	.	.	.	.	mrip4960	0	.	.	.	.	.	.	.
chr3	80590178	80590178	H1_3ATLAS_2271	238	-	3	104	130	1	0	2688	1310	1528	H1_5ATLAS_0269	0	.	.	.	.	.	.	mrip4990	0	.	.	.	.	.	.	.
chr3	81770352	81770352	H1_3ATLAS_2277	270	+	86	103	80	1	0	2782	1355	1734	.	.	RB3PA1[22]	91	L1HS|Ta|5prime-truncated	0	L1HS|Ta|5prime-truncated	0	mrip4998	2	.	.	GBE1	0	GBE1:intron	.	.
chr3	84433383	84433383	H1_3ATLAS_2280	265	+	6	131	128	0	0	2625	1279	1702	H1_5ATLAS_0270	0	.	.	.	.	.	.	mrip5011	0	.	.	.	.	.	.	.
chr3	84593289	84593289	H1_3ATLAS_2281	257	-	0	115	142	0	0	2685	1308	1650	.	.	.	.	.	.	L1PA16	0	mrip5014	0	.	.	.	.	.	.	.
chr3	85576549	85576549	H1_3ATLAS_2282	296	+	1	102	193	0	0	5286	2575	1901	H1_5ATLAS_0271	0	.	.	.	.	.	.	mrip5016	0	.	.	CADM2	0	CADM2:intron	.	.
chr3	89509603	89509603	H1_3ATLAS_2284	1	-	0	0	1	0	0	2	1	6	H1_5ATLAS_0273	6403	.	.	.	.	.	.	mrip5034	159	.	.	EPHA3	0	EPHA3:intron	.	.
chr3	90389257	90389257	H1_3ATLAS_2288	306	+	69	143	94	0	0	5717	2785	1965	.	.	RB3PA1[22]	108	L1HS|Ta1-nd|full-length	4	L1HS|Ta1-nd|full-length	4	mrip5040	60	.	.	.	.	.	.	.
chr3	101763373	101763373	H1_3ATLAS_2299	5	-	1	4	0	0	0	6	3	32	.	.	.	.	.	.	.	.	.	.	.	.	.	.	.	.	.
chr3	102543371	102543371	H1_3ATLAS_2300	13	+	0	12	1	0	0	20	10	83	.	.	.	.	.	.	L1PA4	0	mrip5081	13	.	.	.	.	.	.	.
chr3	103275383	103275383	H1_3ATLAS_2302	321	-	36	204	80	1	0	6228	3034	2061	.	.	RB3PA1[22]	102	L1HS|Ta0|full-length	0	L1HS|Ta0|full-length	0	mrip5083	0	L1HS383|L1HS|Ta0|full-length	0	.	.	.	.	.
chr3	105306181	105306181	H1_3ATLAS_2306	145	-	14	83	48	0	0	839	409	931	.	.	RB3PA1[22]	106	L1HS|Ta0|5prime-truncated	2	L1HS|Ta0|5prime-truncated	2	mrip5087	69	.	.	.	.	.	.	.
chr3	105473975	105473975	H1_3ATLAS_2307	349	-	29	186	123	0	11	7515	3661	2241	.	.	RB3PA1[22]	0	L1HS|Ta|5prime-truncated	0	L1HS|Ta|5prime-truncated	0	mrip5091	39	.	.	CBLB	0	CBLB:intron	NM_170662_exon_14_0_chr3_105470306_r	3513
chr3	108924747	108924747	H1_3ATLAS_2310	323	+	58	143	121	1	0	7653	3728	2074	H1_5ATLAS_0278	6026	RB3PA1[22]	101	L1HS|Ta1-d|full-length	0	L1HS|Ta1-d|full-length	0	mrip5106	9	.	.	.	.	.	.	.
chr3	109836412	109836412	H1_3ATLAS_2312	325	-	91	70	163	1	0	4274	2082	2087	.	.	RB3PA1[22]	103	L1HS|Ta1|5prime-truncated	0	L1HS|Ta1|5prime-truncated	0	mrip5110	0	L1HS370|L1HS|Ta1|5prime-truncated	0	.	.	.	.	.
chr3	116084875	116084875	H1_3ATLAS_2321	300	+	18	176	106	0	0	4744	2311	1926	H1_5ATLAS_0283	6029	RB3PA1[22]	106	L1HS|Ta1-d|full-length	2	L1HS|Ta1-d|full-length	2	mrip5126	0	L1HS367|L1HS|Ta1-d|full-length	2	LSAMP	0	LSAMP-AS1:intron,LSAMP:intron	NR_109998_exon_1_0_chr3_116086789_f	1913
chr3	119581383	119581383	H1_3ATLAS_2324	347	+	52	63	231	1	0	5937	2892	2228	.	.	RB3PA1[22]	103	L1HS|Ta|5prime-truncated	0	L1HS|Ta|5prime-truncated	0	mrip5133	0	L1HS377|L1HS|Ta|5prime-truncated	0	GSK3B	0	GSK3B:intron	NM_002093_exon_2_0_chr3_119582266_r	882
chr3	123590710	123590710	H1_3ATLAS_2333	310	+	44	115	151	0	0	6482	3158	1991	H1_5ATLAS_0285	0	.	.	.	.	L1M5	0	mrip5147	0	.	.	MYLK	0	MYLK:intron	NM_053028_exon_30_0_chr3_123595406_r	4695
chr3	126043656	126043656	H1_3ATLAS_2336	198	-	16	141	41	0	0	4596	2239	1271	.	.	RB3PA1[22]	99	L1HS|Ta1|5prime-truncated	0	L1HS|Ta1|5prime-truncated	0	mrip5154	53	.	.	.	.	.	.	.
chr3	129972771	129972771	H1_3ATLAS_2342	120	+	67	43	10	0	0	4341	2115	771	.	.	RB3PA1[22]	107	L1HS|Ta|5prime-truncated	3	L1HS|Ta|5prime-truncated	3	mrip5162	5	.	.	COL6A4P2	0	COL6A4P2:intron	NR_027898_exon_18_0_chr3_129969660_f	2619
chr3	130352913	130352913	H1_3ATLAS_2343	136	+	3	74	57	0	2	1251	609	873	H1_5ATLAS_0287	5345	RB3PA1[22]	108	L1HS|Ta1|5prime-truncated	4	L1HS|Ta1|5prime-truncated	4	mrip5165	19	.	.	COL6A6	0	COL6A6:intron	NM_001102608_exon_25_0_chr3_130353434_f	520
chr3	132525934	132525934	H1_3ATLAS_2348	299	-	213	27	59	0	0	6114	2979	1920	.	.	RB3PA1[22]	102	L1HS|Ta1|5prime-truncated	0	L1HS|Ta1|5prime-truncated	0	mrip5182	0	L1HS382|L1HS|Ta1|5prime-truncated	0	NPHP3-AS1	0	NPHP3-AS1:intron	.	.
chr3	132664943	132664943	H1_3ATLAS_2349	338	-	190	49	99	0	0	6094	2969	2170	.	.	RB3PA1[22]	9	L1HS|Ta1-nd|full-length	0	L1HS|Ta1-nd|full-length	0	mrip5185	39	.	.	.	.	.	.	.
chr3	137073439	137073439	H1_3ATLAS_2358	338	+	83	59	196	0	0	7564	3685	2170	.	.	RB3PA1[22]	100	L1HS|Ta1|5prime-truncated	0	L1HS|Ta1|5prime-truncated	0	mrip5200	0	.	.	.	.	.	.	.
chr3	151148551	151148551	H1_3ATLAS_2383	4	-	0	1	3	0	0	4	2	26	H1_5ATLAS_0292	0	.	.	.	.	.	.	mrip5243	0	.	.	MED12L	0	MED12L:intron	NM_053002_exon_41_0_chr3_151148087_f	383
chr3	151688102	151688102	H1_3ATLAS_2384	11	-	2	7	2	0	0	13	6	71	H1_5ATLAS_0293	0	.	.	.	.	.	.	mrip5246	0	.	.	.	.	.	.	.
chr3	154632625	154632625	H1_3ATLAS_2389	33	+	0	13	20	0	0	49	24	212	.	.	RB3PA1(1)[21]	136	L1HS|Ta0|5prime-truncated	35	L1MA3	0	mrip5256	34	.	.	.	.	.	.	.
chr3	158813255	158813255	H1_3ATLAS_2394	316	-	187	23	101	5	0	5393	2627	2029	H1_5ATLAS_0295	5926	RB3PA1[22]	1	L1HS|Ta1-d|full-length	0	L1HS|Ta1-d|full-length	0	mrip5274	77	.	.	IQCJ-SCHIP1	0	IQCJ-SCHIP1:intron,IQCJ:intron	.	.
chr3	161625885	161625885	H1_3ATLAS_2397	288	+	171	37	79	1	0	6447	3141	1849	.	.	RB3PA1[22]	96	L1HS|Ta0|5prime-truncated	0	L1HS|Ta0|5prime-truncated	0	mrip5285	0	L1HS258|L1HS|Ta0|5prime-truncated	0	.	.	.	.	.
chr3	166922026	166922026	H1_3ATLAS_2405	274	-	39	95	140	0	0	2432	1185	1759	.	.	RB3PA1[22]	106	L1HS|Ta1|5prime-truncated	2	L1HS|Ta1|5prime-truncated	2	mrip5302	0	.	.	.	.	.	.	.
chr3	172749135	172749135	H1_3ATLAS_2411	108	-	1	64	42	1	0	1497	729	693	.	.	.	.	.	.	.	.	mrip5316	3	.	.	SPATA16	0	SPATA16:intron	.	.
chr3	176091316	176091316	H1_3ATLAS_2414	287	+	2	60	225	0	0	2900	1413	1843	.	.	.	.	.	.	L1MA5A	0	mrip5329	0	.	.	.	.	.	.	.
chr3	181192825	181192825	H1_3ATLAS_2422	238	+	15	112	111	0	0	2204	1074	1528	.	.	.	.	.	.	.	.	mrip5346	0	.	.	SOX2-OT	0	SOX2-OT:intron	.	.
chr3	182952482	182952482	H1_3ATLAS_2424	349	-	29	109	211	0	0	7589	3697	2241	.	.	RB3PA1[22]	106	L1HS|Ta0|5prime-truncated	2	L1HS|Ta0|5prime-truncated	2	mrip5350	0	.	.	MCF2L2	0	MCF2L2:intron	NM_015078_exon_14_0_chr3_182948739_r	3677
chr3	187835309	187835309	H1_3ATLAS_2429	326	-	192	60	73	1	0	6334	3086	2093	.	.	.	.	.	.	.	.	mrip5361	0	.	.	.	.	.	.	.
chr3	193354176	193354176	H1_3ATLAS_2433	318	-	42	69	207	0	0	7427	3618	2042	.	.	.	.	.	.	.	.	mrip5375	0	.	.	OPA1	0	OPA1:intron	NM_130837_exon_9_0_chr3_193354984_f	807
chr3	197854233	197854233	H1_3ATLAS_2438	13	-	6	0	7	0	0	32	16	83	.	.	.	.	.	.	L1MB3	0	mrip5384	15	.	.	.	.	.	.	.
chr4	7995819	7995819	H1_3ATLAS_2448	270	-	35	118	117	0	0	1965	957	1734	.	.	RB3PA1[22]	109	L1HS|Ta1|5prime-truncated	5	L1HS|Ta1|5prime-truncated	5	mrip5401	0	.	.	ABLIM2	0	ABLIM2:intron	NM_001286688_exon_4_0_chr4_7994593_r	1165
chr4	14762773	14762773	H1_3ATLAS_2458	256	+	10	141	105	0	0	5207	2537	1644	.	.	RB3PA1[22]	109	L1HS|Ta1-nd|full-length	5	L1HS|Ta1-nd|full-length	5	mrip5420	25	.	.	.	.	.	.	.
chr4	15849239	15849239	H1_3ATLAS_2460	231	+	2	92	137	0	0	4119	2007	1483	H1_5ATLAS_0305	6072	RB3PA1[22]	148	L1HS|Ta1-nd|full-length	44	L1HS|Ta1-nd|full-length	44	mrip5422	34	.	.	CD38	0	CD38:intron	NM_001775_exon_7_0_chr4_15850162_f	922
chr4	16950734	16950734	H1_3ATLAS_2462	329	+	64	113	152	0	0	5551	2704	2113	H1_5ATLAS_0306	6335	RB3PA1[22]	101	L1HS|Ta1|5prime-truncated	0	L1HS|Ta1|5prime-truncated	0	mrip5425	8	.	.	.	.	.	.	.
chr4	18162695	18162695	H1_3ATLAS_2464	243	-	24	132	87	0	0	2120	1033	1560	.	.	.	.	.	.	.	.	mrip5432	0	.	.	.	.	.	.	.
chr4	19170935	19170935	H1_3ATLAS_2466	317	+	9	103	205	0	0	5274	2569	2036	.	.	RB3PA1[22]	128	L1HS|Ta1|5prime-truncated	24	L1HS|Ta1|5prime-truncated	24	mrip5438	0	.	.	.	.	.	.	.
chr4	24187385	24187385	H1_3ATLAS_2471	444	-	0	9	165	0	270	8324	4055	2851	.	.	RB3PA1[22]	0	L1HS|Ta|5prime-truncated	0	L1HS|Ta|5prime-truncated	0	.	.	L1HS407|L1HS|Ta|5prime-truncated	0	.	.	.	.	.
chr4	26929329	26929329	H1_3ATLAS_2475	162	+	14	96	52	0	0	1346	656	1040	.	.	RB3PA1[22]	118	L1HS|Ta0|5prime-truncated	14	L1HS|Ta0|5prime-truncated	14	mrip5463	0	.	.	STIM2	0	STIM2:intron	.	.
chr4	27851011	27851011	H1_3ATLAS_2477	27	+	2	7	18	0	0	39	19	173	.	.	.	.	.	.	.	.	.	.	.	.	.	.	.	.	.
chr4	29533345	29533345	H1_3ATLAS_2479	323	-	94	121	107	1	0	5823	2837	2074	.	.	RB3PA1[22]	0	L1HS|Ta0|5prime-truncated	0	L1HS|Ta0|5prime-truncated	0	mrip5477	61	.	.	.	.	.	.	.
chr4	43697722	43697722	H1_3ATLAS_2499	13	+	4	9	0	0	0	21	10	83	.	.	.	.	.	.	L1PA3	0	.	.	.	.	.	.	.	.	.
chr4	46058186	46058186	H1_3ATLAS_2503	235	+	4	55	176	0	0	1717	836	1509	.	.	RB3PA1[22]	156	L1HS|Ta0|5prime-truncated	52	L1HS|Ta0|5prime-truncated	52	mrip5527	0	.	.	GABRG1	0	GABRG1:intron	NM_173536_exon_2_0_chr4_46060234_r	2047
chr4	46799133	46799133	H1_3ATLAS_2505	297	+	7	67	223	0	0	2909	1417	1907	.	.	RB3PA1[22]	115	L1HS|Ta1|5prime-truncated	11	L1HS|Ta1|5prime-truncated	11	mrip5528	20	.	.	COX7B2	0	COX7B2:intron	.	.
chr4	46883012	46883012	H1_3ATLAS_2506	291	+	105	94	91	1	0	6054	2949	1869	.	.	RB3PA1[22]	93	L1HS|Ta|5prime-truncated	0	L1HS|Ta|5prime-truncated	0	mrip5531	0	.	.	COX7B2	0	COX7B2:intron	.	.
chr4	47007786	47007786	H1_3ATLAS_2507	323	-	39	137	147	0	0	6007	2926	2074	.	.	.	.	.	.	.	.	mrip5537	0	.	.	.	.	.	.	.
chr4	48416567	48416567	H1_3ATLAS_2511	23	-	16	2	5	0	0	33	16	148	.	.	RB3PA1[22]	111	L1HS|Ta0|5prime-truncated	7	L1HS|Ta0|5prime-truncated	7	mrip5546	0	.	.	SLAIN2	0	SLAIN2:intron	.	.
chr4	48738004	48738004	H1_3ATLAS_2512	347	+	62	55	230	0	0	7392	3601	2228	.	.	RB3PA1[22]	107	L1HS|Ta0|5prime-truncated	3	L1HS|Ta0|5prime-truncated	3	mrip5549	0	.	.	FRYL	0	FRYL:intron	.	.
chr4	49057930	49057930	H1_3ATLAS_2513	289	-	207	39	43	0	0	4673	2277	1856	.	.	RB3PA1[22]	105	L1HS|Ta|5prime-truncated	1	L1MA8	0	mrip5552	0	.	.	CWH43	0	CWH43:intron	.	.
chr4	49264591	49264591	H1_3ATLAS_2514	8	-	0	1	7	0	0	84	41	51	.	.	.	.	.	.	.	.	.	.	.	.	.	.	.	.	.
chr4	49534950	49534950	H1_3ATLAS_2515	4	+	0	1	3	0	0	4	2	26	.	.	.	.	.	.	.	.	.	.	.	.	.	.	.	.	.
chr4	58428462	58428462	H1_3ATLAS_2525	261	-	3	95	163	0	0	5319	2591	1676	.	.	RB3PA1[22]	124	L1HS|Ta1-noncanonic|full-length	20	L1HS|Ta1-noncanonic|full-length	20	mrip5590	73	.	.	.	.	.	.	.
chr4	59442455	59442455	H1_3ATLAS_2527	334	-	55	57	222	0	0	6816	3321	2145	.	.	RB3PA1[22]	99	L1HS|Ta0|5prime-truncated	0	L1HS|Ta0|5prime-truncated	0	mrip5595	0	L1HS408|L1HS|Ta0|5prime-truncated	0	.	.	.	.	.
chr4	59950594	59950594	H1_3ATLAS_2530	11	+	1	5	5	0	0	12	6	71	.	.	RB3PA1(1)[21]	103	L1HS|Ta0|full-length	0	L1HS|Ta0|full-length	0	mrip5599	0	.	.	.	.	.	.	.
chr4	62805669	62805669	H1_3ATLAS_2534	289	-	66	12	132	79	0	5587	2722	1856	.	.	RB3PA1[22]	82	L1HS|Ta0|full-length	0	L1HS|Ta0|full-length	0	mrip5617	32	.	.	LPHN3	0	LPHN3:intron	NM_015236_exon_11_0_chr4_62801641_f	3906
chr4	68264253	68264253	H1_3ATLAS_2543	11	+	3	7	1	0	0	18	9	71	.	.	.	.	.	.	.	.	.	.	.	.	.	.	.	.	.
chr4	71200082	71200082	H1_3ATLAS_2547	298	+	12	116	170	0	0	2849	1388	1913	.	.	RB3PA1[22]	162	L1HS|Ta1|5prime-truncated	58	L1HS|Ta1|5prime-truncated	58	mrip5644	0	.	.	CABS1	588	CABS1:up	NM_033122_exon_0_0_chr4_71200671_f	588
chr4	75642762	75642762	H1_3ATLAS_2554	181	-	1	105	75	0	0	1734	845	1162	.	.	RB3PA1[22]	107	L1HS|Ta0|full-length	3	L1HS|Ta0|full-length	3	mrip5663	90	.	.	.	.	.	.	.
chr4	79032909	79032909	H1_3ATLAS_2557	332	+	14	110	206	2	0	6787	3306	2132	.	.	RB3PA1[22]	94	L1HS|Ta0|full-length	0	L1HS|Ta0|full-length	0	mrip5667	4	.	.	FRAS1	0	FRAS1:intron	.	.
chr4	80631741	80631741	H1_3ATLAS_2561	303	+	13	122	168	0	0	5854	2852	1946	H1_5ATLAS_0301	6038	RB3PA1[22]	110	L1HS|Ta0|full-length	6	L1HS|Ta0|full-length	6	mrip5676	66	.	.	.	.	.	.	.
chr4	80864829	80864829	H1_3ATLAS_2562	64	+	41	4	19	0	0	382	186	411	H1_5ATLAS_0319	5960	RB3PA1[22]	31	L1HS|Ta1-d|full-length	0	L1HS|Ta1-d|full-length	0	mrip5679	50	.	.	ANTXR2	0	ANTXR2:intron	.	.
chr4	80894077	80894077	H1_3ATLAS_2563	240	+	25	67	148	0	0	4548	2216	1541	H1_5ATLAS_0302	6015	RB3PA1[22]	94	L1HS|Ta1-d|full-length	0	L1HS|Ta1-d|full-length	0	mrip5680	2	.	.	ANTXR2	0	ANTXR2:intron	NM_001145794_exon_0_0_chr4_80898662_r	4584
chr4	82931381	82931381	H1_3ATLAS_2569	329	+	71	90	168	0	0	5787	2819	2113	.	.	RB3PA1[22]	92	L1HS|Ta1|5prime-truncated	0	L1HS|Ta1|5prime-truncated	0	mrip5693	3	.	.	.	.	.	.	.
chr4	88268278	88268278	H1_3ATLAS_2581	256	-	34	116	106	0	0	5938	2893	1644	H1_5ATLAS_0322	6018	RB3PA1[22]	101	L1HS|Ta1-d|full-length	0	L1HS|Ta1-d|full-length	0	mrip5716	40	.	.	HSD17B11	0	HSD17B11:intron	.	.
chr4	91074019	91074019	H1_3ATLAS_2588	1	-	0	1	0	0	0	2	1	6	H1_5ATLAS_0324	6164	.	.	.	.	L1PA3	16	.	.	.	.	CCSER1	0	CCSER1:intron	.	.
chr4	92905402	92905402	H1_3ATLAS_2591	73	+	1	58	14	0	0	183	89	469	.	.	RB3PA1(1)[21]	112	L1HS|Ta0|full-length	0	L1HS|Ta0|full-length	0	mrip5729	25	.	.	.	.	.	.	.
chr4	94559457	94559457	H1_3ATLAS_2594	291	-	3	134	154	0	0	2940	1432	1869	H1_5ATLAS_0325	6031	RB3PA1[22]	105	L1HS|Ta1-d|full-length	1	L1HS|Ta1-d|full-length	1	mrip5737	56	.	.	GRID2	0	GRID2:intron	.	.
chr4	99513579	99513579	H1_3ATLAS_2605	101	-	1	17	83	0	0	285	139	649	.	.	RB3PA1(1)[21]	111	L1HS|Ta1-nd|full-length	7	L1HS|Ta1-nd|full-length	7	mrip5754	0	.	.	TSPAN5	0	TSPAN5:intron	.	.
chr4	102788345	102788345	H1_3ATLAS_2611	315	+	52	99	161	3	0	6177	3009	2023	.	.	RB3PA1[22]	114	L1HS|Ta0|5prime-truncated	15	L1MCa	0	mrip5756	63	.	.	BANK1	0	BANK1:intron	NM_017935_exon_4_0_chr4_102791662_f	3316
chr4	103343743	103343743	H1_3ATLAS_2612	230	+	3	88	139	0	0	1466	714	1477	.	.	.	.	.	.	.	.	mrip5759	0	.	.	.	.	.	.	.
chr4	103873128	103873128	H1_3ATLAS_2613	118	-	1	14	103	0	0	600	292	758	.	.	RB3PA1[22]	100	L1HS|Ta1|5prime-truncated	0	L1HS|Ta1|5prime-truncated	0	mrip5761	50	.	.	SLC9B1	0	SLC9B1:intron	NR_047513_exon_7_0_chr4_103870414_r	2544
chr4	105723534	105723534	H1_3ATLAS_2615	5	+	0	4	1	0	0	11	5	32	.	.	.	.	.	.	L1P1	0	.	.	.	.	.	.	.	.	.
chr4	105724264	105724264	H1_3ATLAS_2616	48	-	0	10	38	0	0	156	76	308	.	.	RB3PA1[22]	117	L1HS|Ta0|5prime-truncated	9	L1HS|Ta0|5prime-truncated	9	mrip5766	67	.	.	.	.	.	.	.
chr4	107492194	107492194	H1_3ATLAS_2620	189	-	61	61	67	0	0	466	227	1214	.	.	RB3PA1(1)[21]	108	L1HS|Ta1-nd|full-length	20	L1HS|Ta1-nd|full-length	20	mrip5773	0	.	.	.	.	.	.	.
chr4	108277782	108277782	H1_3ATLAS_2621	8	+	3	2	3	0	0	22	11	51	.	.	RB3PA1[22]	100	L1HS|Ta1|5prime-truncated	0	L1HS|Ta1|5prime-truncated	0	mrip5777	0	.	.	.	.	.	.	.
chr4	112821989	112821989	H1_3ATLAS_2627	134	+	0	6	128	0	0	1280	624	860	.	.	RB3PA1[22]	106	L1HS|Ta0|full-length	2	L1HS|Ta0|full-length	2	mrip5791	51	.	.	.	.	.	.	.
chr4	115132692	115132692	H1_3ATLAS_2630	324	+	3	79	242	0	0	5464	2662	2080	.	.	.	.	.	.	.	.	mrip5797	0	.	.	.	.	.	.	.
chr4	117125004	117125004	H1_3ATLAS_2632	226	-	4	19	203	0	0	1998	973	1451	.	.	RB3PA1(1)[21]	109	L1HS|Ta1|5prime-truncated	5	L1HS|Ta1|5prime-truncated	5	mrip5807	0	L1HS411|L1HS|Ta1|5prime-truncated	5	.	.	.	.	.
chr4	120869884	120869884	H1_3ATLAS_2638	225	-	52	116	57	0	0	4456	2171	1445	.	.	RB3PA1[22]	101	L1HS|Ta0|full-length	0	L1HS|Ta0|full-length	0	mrip5824	0	L1HS396|L1HS|Ta0|full-length	0	.	.	.	.	.
chr4	122232269	122232269	H1_3ATLAS_2641	208	+	12	81	115	0	0	3640	1773	1336	.	.	RB3PA1[22]	199	L1HS|Ta|5prime-truncated	98	L1HS|Ta|5prime-truncated	98	mrip5831	17	L1HS416|L1HS|Ta|5prime-truncated	98	.	.	.	.	.
chr4	130361671	130361671	H1_3ATLAS_2652	265	-	0	39	226	0	0	2870	1398	1702	.	.	.	.	.	.	.	.	mrip5863	0	.	.	.	.	.	.	.
chr4	134596420	134596420	H1_3ATLAS_2655	318	+	42	100	176	0	0	3531	1720	2042	.	.	.	.	.	.	.	.	mrip5880	0	.	.	.	.	.	.	.
chr4	136006546	136006546	H1_3ATLAS_2657	332	+	64	86	182	0	0	6167	3004	2132	.	.	RB3PA1[22]	117	L1HS|Ta1|5prime-truncated	13	L1HS|Ta1|5prime-truncated	13	mrip5891	6	.	.	.	.	.	.	.
chr4	137214663	137214663	H1_3ATLAS_2660	302	-	1	76	225	0	0	5921	2885	1939	H1_5ATLAS_0336	6043	RB3PA1[22]	113	L1HS|Ta1-d|full-length	0	L1HS|Ta1-d|full-length	0	mrip5895	53	L1HS192|L1HS|Ta1-d|full-length	0	.	.	.	.	.
chr4	138177326	138177326	H1_3ATLAS_2662	21	+	3	10	8	0	0	31	15	135	.	.	.	.	.	.	.	.	mrip5898	0	.	.	.	.	.	.	.
chr4	141817844	141817844	H1_3ATLAS_2666	328	+	76	58	194	0	0	5513	2686	2106	.	.	RB3PA1[22]	94	L1HS|Ta0|5prime-truncated	0	L1HS|Ta0|5prime-truncated	0	mrip5907	48	.	.	RNF150	0	RNF150:intron	.	.
chr4	147543185	147543185	H1_3ATLAS_2670	353	+	57	192	104	0	0	8418	4101	2267	.	.	RB3PA1[22]	99	L1HS|Ta1|5prime-truncated	0	L1HS|Ta1|5prime-truncated	0	mrip5923	0	.	.	.	.	.	.	.
chr4	152340729	152340729	H1_3ATLAS_2682	285	-	6	118	161	0	0	2826	1377	1830	.	.	RB3PA1[22]	116	L1HS|Ta0|5prime-truncated	0	L1HS|Ta0|5prime-truncated	0	mrip5938	54	.	.	FAM160A1	0	FAM160A1:intron	.	.
chr4	167369078	167369078	H1_3ATLAS_2705	345	-	125	75	145	0	0	7167	3492	2215	.	.	RB3PA1[22]	102	L1HS|Ta1|5prime-truncated	0	L1HS|Ta1|5prime-truncated	0	mrip5982	0	.	.	.	.	.	.	.
chr4	167497155	167497155	H1_3ATLAS_2707	332	+	145	56	130	1	0	7384	3597	2132	H1_5ATLAS_0342	6027	RB3PA1[22]	100	L1HS|Ta0|full-length	0	L1HS|Ta0|full-length	0	mrip5984	54	.	.	.	.	.	.	.
chr4	170281924	170281924	H1_3ATLAS_2710	334	-	61	165	105	3	0	7981	3888	2145	.	.	.	.	.	.	L1M1	0	mrip5997	0	.	.	.	.	.	.	.
chr4	170436659	170436659	H1_3ATLAS_2711	356	-	98	134	124	0	0	8039	3916	2286	.	.	RB3PA1[22]	97	L1HS|Ta0|full-length	0	L1HS|Ta0|full-length	0	mrip5998	0	.	.	NEK1	0	NEK1:intron	.	.
chr4	174035594	174035594	H1_3ATLAS_2716	8	+	1	6	0	1	0	13	6	51	.	.	.	.	.	.	L1PA13	0	mrip6007	0	.	.	.	.	.	.	.
chr4	182695175	182695175	H1_3ATLAS_2727	315	-	25	63	227	0	0	7003	3412	2023	.	.	RB3PA1[22]	97	L1HS|Ta0|5prime-truncated	0	L1HS|Ta0|5prime-truncated	0	mrip6028	0	.	.	.	.	.	.	.
chr5	1645776	1645776	H1_3ATLAS_2742	6	+	0	2	4	0	0	7	3	39	.	.	.	.	.	.	.	.	mrip6064	2	.	.	.	.	.	.	.
chr5	1971575	1971575	H1_3ATLAS_2743	270	+	5	146	119	0	0	1884	918	1734	.	.	RB3PA1[22]	112	L1HS|Ta1|5prime-truncated	0	L1HS|Ta1|5prime-truncated	0	mrip6066	38	.	.	.	.	.	.	.
chr5	7603928	7603928	H1_3ATLAS_2749	315	-	4	84	227	0	0	4958	2415	2023	.	.	RB3PA1[22]	104	L1HS|Ta1|5prime-truncated	0	L1HS|Ta1|5prime-truncated	0	mrip6086	58	L1HS434|L1HS|Ta1|5prime-truncated	0	ADCY2	0	ADCY2:intron	.	.
chr5	8749513	8749513	H1_3ATLAS_2750	256	+	2	105	149	0	0	2595	1264	1644	.	.	.	.	.	.	.	.	mrip6090	0	.	.	.	.	.	.	.
chr5	11391261	11391261	H1_3ATLAS_2754	256	+	5	130	120	0	1	2034	991	1644	.	.	.	.	.	.	.	.	mrip6106	0	.	.	CTNND2	0	CTNND2:intron	.	.
chr5	12197514	12197514	H1_3ATLAS_2755	267	-	53	116	98	0	0	2444	1191	1714	.	.	RB3PA1[22]	96	L1HS|Ta1|5prime-truncated	0	L1HS|Ta1|5prime-truncated	0	mrip6110	0	L1HS119|L1HS|Ta1|5prime-truncated	0	.	.	.	.	.
chr5	15906733	15906733	H1_3ATLAS_2763	263	-	3	103	157	0	0	4816	2346	1689	.	.	RB3PA1[22]	0	L1HS|Ta1-nd|full-length	0	L1HS|Ta1-nd|full-length	0	mrip6122	48	.	.	FBXL7	0	FBXL7:intron	.	.
chr5	20644387	20644387	H1_3ATLAS_2769	336	-	17	215	103	1	0	7564	3685	2158	.	.	RB3PA1[22]	105	L1HS|Ta0|5prime-truncated	1	L1HS|Ta0|5prime-truncated	1	mrip6143	0	.	.	.	.	.	.	.
chr5	33633348	33633348	H1_3ATLAS_2792	288	-	86	99	103	0	0	3647	1777	1849	.	.	.	.	.	.	.	.	mrip6193	0	.	.	ADAMTS12	0	ADAMTS12:intron	NM_030955_exon_11_0_chr5_33630885_r	2330
chr5	34153971	34153971	H1_3ATLAS_2793	189	+	7	129	53	0	0	3528	1719	1214	H1_5ATLAS_0356	6024	RB3PA1[22]	101	L1HS|Ta1-d|full-length	0	L1HS|Ta1-d|full-length	0	mrip6198	15	.	.	.	.	.	.	.
chr5	39926103	39926103	H1_3ATLAS_2801	270	+	1	98	171	0	0	2612	1272	1734	.	.	.	.	.	.	.	.	mrip6217	0	.	.	.	.	.	.	.
chr5	41403514	41403514	H1_3ATLAS_2806	184	-	8	124	52	0	0	2276	1109	1181	.	.	RB3PA1[22]	95	L1HS|Ta|5prime-truncated	0	L1HS|Ta|5prime-truncated	0	mrip6222	0	L1HS443|L1HS|Ta|5prime-truncated	0	PLCXD3	0	PLCXD3:intron	.	.
chr5	41600041	41600041	H1_3ATLAS_2808	329	+	177	47	102	3	0	6166	3004	2113	.	.	RB3PA1[22]	29	L1HS|Ta0|5prime-truncated	0	L1HS|Ta0|5prime-truncated	0	mrip6226	22	.	.	.	.	.	.	.
chr5	45977588	45977588	H1_3ATLAS_2816	290	-	125	78	87	0	0	4102	1998	1862	.	.	RB3PA1[22]	102	L1HS|Ta|5prime-truncated	0	L1HS|Ta|5prime-truncated	0	mrip6249	45	.	.	.	.	.	.	.
chr5	49440322	49440322	H1_3ATLAS_2822	5	-	1	2	2	0	0	34	17	32	.	.	.	.	.	.	.	.	mrip6257	53	.	.	.	.	.	.	.
chr5	51488307	51488307	H1_3ATLAS_2825	337	-	51	186	100	0	0	8053	3923	2164	.	.	RB3PA1[22]	99	L1HS|Ta1|5prime-truncated	0	L1HS|Ta1|5prime-truncated	0	mrip6270	0	.	.	.	.	.	.	.
chr5	84239614	84239614	H1_3ATLAS_2872	30	-	0	9	21	0	0	46	22	193	.	.	.	.	.	.	L1ME1	0	mrip6350	0	.	.	.	.	.	.	.
chr5	84654527	84654527	H1_3ATLAS_2874	145	-	90	34	21	0	0	1945	948	931	.	.	RB3PA1[22]	105	L1HS|Ta0|5prime-truncated	1	L1HS|Ta0|5prime-truncated	1	mrip6354	49	.	.	.	.	.	.	.
chr5	85812544	85812544	H1_3ATLAS_2876	321	+	82	106	133	0	0	5081	2475	2061	.	.	RB3PA1[22]	111	L1HS|Ta0|full-length	8	L1HS|Ta0|full-length	8	mrip6362	68	.	.	.	.	.	.	.
chr5	89450768	89450768	H1_3ATLAS_2879	17	+	0	12	5	0	0	21	10	109	.	.	.	.	.	.	.	.	mrip6372	0	.	.	.	.	.	.	.
chr5	99981623	99981623	H1_3ATLAS_2893	327	+	96	114	117	0	0	7240	3527	2100	.	.	RB3PA1[22]	100	L1HS|Ta|5prime-truncated	0	L1HS|Ta|5prime-truncated	0	mrip6401	11	L1HS444|L1HS|Ta|5prime-truncated	0	.	.	.	.	.
chr5	103860301	103860301	H1_3ATLAS_2897	275	+	106	73	95	1	0	1592	776	1766	H1_5ATLAS_0377	6012	RB3PA1[22]	87	L1HS|Ta1-d|full-length	0	L1HS|Ta1-d|full-length	0	mrip6413	42	.	.	.	.	.	.	.
chr5	105483639	105483639	H1_3ATLAS_2901	250	-	19	155	76	0	0	7239	3527	1605	.	.	RB3PA1[22]	106	L1HS|Ta1|5prime-truncated	2	L1HS|Ta1|5prime-truncated	2	mrip6417	0	.	.	.	.	.	.	.
chr5	108601116	108601116	H1_3ATLAS_2904	342	+	100	81	160	1	0	5715	2784	2196	H1_5ATLAS_0380	6028	RB3PA1[22]	101	L1HS|Ta1-d|full-length	0	L1HS|Ta1-d|full-length	0	mrip6424	0	.	.	.	.	.	.	.
chr5	110474805	110474805	H1_3ATLAS_2908	204	+	14	157	33	0	0	2015	982	1310	.	.	RB3PA1[22]	106	L1HS|Ta|5prime-truncated	2	L1HS|Ta|5prime-truncated	2	mrip6439	4	L1HS3|L1HS|Ta|5prime-truncated	2	.	.	.	.	.
chr5	118941162	118941162	H1_3ATLAS_2920	138	+	13	45	71	1	8	1888	920	886	.	.	RB3PA1[22]	107	L1HS|Ta0|full-length	3	L1HS|Ta0|full-length	3	mrip6470	0	.	.	.	.	.	.	.
chr5	133893066	133893066	H1_3ATLAS_2942	259	-	49	166	44	0	0	3438	1675	1663	.	.	RB3PA1[22]	107	L1HS|Ta0|5prime-truncated	3	L1HS|Ta0|5prime-truncated	3	mrip6519	61	L1HS438|L1HS|Ta0|5prime-truncated	3	JADE2	0	JADE2:intron	NM_015288_exon_4_0_chr5_133895520_f	2453
chr5	135747161	135747161	H1_3ATLAS_2945	300	+	41	66	193	0	0	3502	1706	1926	.	.	RB3PA1[22]	103	L1HS|Ta|5prime-truncated	0	L1HS|Ta|5prime-truncated	0	mrip6523	62	L1HS69|L1HS|Ta|5prime-truncated	0	.	.	.	.	.
chr5	137014789	137014789	H1_3ATLAS_2949	293	-	0	72	221	0	0	2611	1272	1881	H1_5ATLAS_0388	0	.	.	.	.	.	.	mrip6525	0	.	.	KLHL3	0	KLHL3:intron	NM_017415_exon_9_0_chr5_137013234_r	1446
chr5	138420488	138420488	H1_3ATLAS_2950	300	+	112	91	97	0	0	5935	2891	1926	.	.	RB3PA1[22]	106	L1HS|Ta0|5prime-truncated	4	L1HS|Ta0|5prime-truncated	4	mrip6528	23	L1HS449|L1HS|Ta0|5prime-truncated	4	SIL1	0	SIL1:intron	.	.
chr5	143540897	143540897	H1_3ATLAS_2957	3	-	0	3	0	0	0	12	6	19	.	.	.	.	.	.	.	.	.	.	.	.	YIPF5	0	YIPF5:intron	NM_030799_exon_0_0_chr5_143537723_r	774
chr5	143930621	143930621	H1_3ATLAS_2958	317	-	44	210	63	0	0	5230	2548	2036	.	.	RB3PA1[22]	104	L1HS|Ta0|5prime-truncated	0	L1HS|Ta0|5prime-truncated	0	mrip6542	44	L1HS133|L1HS|Ta0|5prime-truncated	0	.	.	.	.	.
chr5	144331014	144331014	H1_3ATLAS_2960	283	-	8	129	146	0	0	3198	1558	1817	.	.	.	.	.	.	.	.	mrip6547	0	.	.	.	.	.	.	.
chr5	144473636	144473636	H1_3ATLAS_2961	338	+	83	100	155	0	0	7543	3675	2170	.	.	RB3PA1[22]	103	L1HS|Ta|5prime-truncated	0	L1HS|Ta|5prime-truncated	0	mrip6548	0	.	.	.	.	.	.	.
chr5	147338100	147338100	H1_3ATLAS_2967	127	-	8	95	24	0	0	235	114	815	.	.	RB3PA1(1)[21]	106	L1HS|Ta1|5prime-truncated	2	L1HS|Ta1|5prime-truncated	2	mrip6562	0	.	.	.	.	.	.	.
chr5	151476365	151476365	H1_3ATLAS_2972	192	+	122	13	57	0	0	519	253	1233	.	.	RB3PA1(1)[21]	103	L1HS|Ta|5prime-truncated	0	L1HS|Ta|5prime-truncated	0	mrip6569	0	.	.	CTB-12O2.1	0	CTB-12O2.1:intron	.	.
chr5	155333909	155333909	H1_3ATLAS_2979	302	-	12	109	181	0	0	2875	1401	1939	.	.	.	.	.	.	.	.	mrip6581	0	.	.	.	.	.	.	.
chr5	155488939	155488939	H1_3ATLAS_2980	335	-	5	76	254	0	0	6402	3119	2151	H1_5ATLAS_0394	6038	RB3PA1[22]	106	L1HS|Ta0|full-length	2	L1HS|Ta0|full-length	2	mrip6584	14	.	.	.	.	.	.	.
chr5	157867314	157867314	H1_3ATLAS_2981	176	-	7	81	88	0	0	917	447	1130	.	.	.	.	.	.	L1PA6	0	mrip6594	1	.	.	.	.	.	.	.
chr5	159351198	159351198	H1_3ATLAS_2984	279	-	9	100	170	0	0	3554	1731	1791	.	.	.	.	.	.	.	.	mrip6598	0	.	.	ADRA1B	0	ADRA1B:intron	.	.
chr5	160435681	160435681	H1_3ATLAS_2986	81	-	0	28	53	0	0	187	91	520	.	.	.	.	.	.	.	.	mrip6602	6	.	.	.	.	.	.	.
chr5	164495161	164495161	H1_3ATLAS_2989	238	-	34	130	74	0	0	2302	1121	1528	H1_5ATLAS_0348	0	.	.	.	.	L1PA11	167	mrip6619	1	.	.	.	.	.	.	.
chr5	165848567	165848567	H1_3ATLAS_2990	308	+	35	101	172	0	0	5676	2765	1978	.	.	RB3PA1[22]	108	L1HS|Ta1|5prime-truncated	4	L1HS|Ta1|5prime-truncated	4	mrip6629	0	L1HS292|L1HS|Ta1|5prime-truncated	4	.	.	.	.	.
chr5	172829800	172829800	H1_3ATLAS_3002	321	-	96	158	67	0	0	7567	3686	2061	.	.	RB3PA1[22]	103	L1HS|Ta1-nd|full-length	0	L1HS|Ta1-nd|full-length	0	mrip6651	0	.	.	.	.	.	.	.
chr5	177205286	177205286	H1_3ATLAS_3006	48	+	0	17	31	0	0	114	56	308	.	.	RB3PA1[22]	115	L1HS|Ta1-nd|full-length	11	L1HS|Ta1-nd|full-length	11	mrip6659	1	.	.	FAM153A	0	FAM153A:intron	NM_173663_exon_19_0_chr5_177207450_r	2163
chr6	2418009	2418009	H1_3ATLAS_3012	334	-	37	80	217	0	0	8503	4142	2145	.	.	RB3PA1[22]	100	L1HS|Ta0|full-length	0	L1HS|Ta0|full-length	0	mrip6673	0	.	.	GMDS-AS1	4184	.	NR_046229_exon_6_0_chr6_2413014_f	4184
chr6	13191014	13191014	H1_3ATLAS_3021	319	+	0	52	267	0	0	9572	4663	2048	H1_5ATLAS_0400	0	.	.	.	.	.	.	mrip6701	0	.	.	PHACTR1	0	PHACTR1:intron	.	.
chr6	13503034	13503034	H1_3ATLAS_3022	305	+	10	119	176	0	0	3325	1620	1958	.	.	.	.	.	.	L1ME3C	125	mrip6703	0	.	.	.	.	.	.	.
chr6	17435963	17435963	H1_3ATLAS_3028	77	+	0	34	43	0	0	132	64	494	.	.	RB3PA1(1)[21]	142	L1HS|Ta1|5prime-truncated	38	L1HS|Ta1|5prime-truncated	38	mrip6712	88	.	.	CAP2	0	CAP2:intron	.	.
chr6	18910875	18910875	H1_3ATLAS_3033	342	-	158	113	70	1	0	6131	2987	2196	.	.	RB3PA1[22]	83	L1HS|Ta0|5prime-truncated	0	L1HS|Ta0|5prime-truncated	0	mrip6718	0	L1HS206|L1HS|Ta0|5prime-truncated	0	.	.	.	.	.
chr6	32378638	32378638	H1_3ATLAS_3043	302	+	121	36	144	1	0	3055	1488	1939	.	.	RB3PA1[22]	96	L1HS|Ta|5prime-truncated	0	L1HS|Ta|5prime-truncated	0	mrip6755	0	.	.	BTNL2	3738	.	NM_019602_exon_5_0_chr6_32374822_r	3738
chr6	32676689	32676689	H1_3ATLAS_3044	203	-	25	128	50	0	0	1040	507	1303	.	.	RB3PA1[22]	94	L1HS|Ta|5prime-truncated	0	L1HS|Ta|5prime-truncated	0	mrip6763	50	.	.	.	.	.	.	.
chr6	39645377	39645377	H1_3ATLAS_3054	293	-	31	17	217	28	0	2336	1138	1881	.	.	RB3PA1[22]	34	L1HS|Ta|5prime-truncated	0	L1HS|Ta|5prime-truncated	0	mrip6784	0	L1HS397|L1HS|Ta|5prime-truncated	0	KIF6	0	KIF6:intron	.	.
chr6	48868619	48868619	H1_3ATLAS_3069	334	-	107	44	183	0	0	7144	3480	2145	.	.	RB3PA1[22]	105	L1HS|Ta0|5prime-truncated	1	L1HS|Ta0|5prime-truncated	1	mrip6797	0	L1HS98|L1HS|Ta0|5prime-truncated	1	.	.	.	.	.
chr6	50611733	50611733	H1_3ATLAS_3071	221	-	11	90	120	0	0	2845	1386	1419	.	.	RB3PA1[22]	106	L1HS|Ta0|5prime-truncated	2	L1HS|Ta0|5prime-truncated	2	mrip6801	0	.	.	.	.	.	.	.
chr6	54702973	54702973	H1_3ATLAS_3078	336	-	31	94	211	0	0	6738	3283	2158	.	.	RB3PA1[22]	99	L1HS|Ta0|5prime-truncated	0	L1HS|Ta0|5prime-truncated	0	mrip6809	36	L1HS456|L1HS|Ta0|5prime-truncated	0	.	.	.	.	.
chr6	55512567	55512567	H1_3ATLAS_3079	289	-	54	90	145	0	0	2934	1429	1856	.	.	RB3PA1[22]	103	L1HS|Ta1|5prime-truncated	0	L1HS|Ta1|5prime-truncated	0	mrip6811	51	.	.	.	.	.	.	.
chr6	55594961	55594961	H1_3ATLAS_3080	314	-	185	49	80	0	0	7176	3496	2016	.	.	RB3PA1[22]	101	L1HS|Ta|5prime-truncated	0	L1HS|Ta|5prime-truncated	0	mrip6812	0	L1HS113|L1HS|Ta|5prime-truncated	0	.	.	.	.	.
chr6	61988105	61988105	H1_3ATLAS_3085	8	+	1	5	2	0	0	12	6	51	.	.	.	.	.	.	L1PA4	0	.	.	.	.	.	.	.	.	.
chr6	63368194	63368194	H1_3ATLAS_3091	308	+	96	57	155	0	0	3459	1685	1978	H1_5ATLAS_0409	0	.	.	.	.	.	.	mrip6839	0	.	.	.	.	.	.	.
chr6	66787609	66787609	H1_3ATLAS_3097	205	-	30	113	62	0	0	1611	785	1316	.	.	RB3PA1[22]	126	L1HS|Ta1|5prime-truncated	22	L1HS|Ta1|5prime-truncated	22	mrip6856	0	.	.	.	.	.	.	.
chr6	70726276	70726276	H1_3ATLAS_3102	135	+	0	40	95	0	0	910	443	867	H1_5ATLAS_0411	6042	RB3PA1[22]	109	L1HS|Ta1-d|full-length	0	L1HS|Ta1-d|full-length	0	mrip6871	10	.	.	COL19A1	0	COL19A1:intron	.	.
chr6	73698381	73698381	H1_3ATLAS_3104	325	-	62	108	155	0	0	5894	2871	2087	.	.	RB3PA1[22]	100	L1HS|Ta0|full-length	0	L1HS|Ta0|full-length	0	mrip6880	0	L1HS248|L1HS|Ta0|full-length	0	KCNQ5	0	KCNQ5:intron	.	.
chr6	73995376	73995376	H1_3ATLAS_3106	289	-	158	72	59	0	0	4464	2175	1856	.	.	RB3PA1[22]	103	L1HS|Ta|5prime-truncated	0	L1HS|Ta|5prime-truncated	0	mrip6884	0	L1HS151|L1HS|Ta|5prime-truncated	0	C6orf147	0	C6orf147:intron,KHDC1:intron	.	.
chr6	74865476	74865476	H1_3ATLAS_3110	307	-	147	44	116	0	0	3355	1634	1971	.	.	RB3PA1[22]	83	L1HS|Ta1|5prime-truncated	0	L1HS|Ta1|5prime-truncated	0	mrip6889	0	.	.	.	.	.	.	.
chr6	77980642	77980642	H1_3ATLAS_3117	328	-	57	112	159	0	0	6576	3204	2106	.	.	RB3PA1(14)[8]	6	.	.	.	.	mrip6901	0	.	.	.	.	.	.	.
chr6	81458278	81458278	H1_3ATLAS_3122	4	-	0	2	2	0	0	4	2	26	.	.	.	.	.	.	.	.	.	.	.	.	.	.	.	.	.
chr6	84794617	84794617	H1_3ATLAS_3128	60	-	51	9	0	0	0	212	103	385	.	.	.	.	.	.	L1PA8	73	.	.	.	.	MRAP2	0	MRAP2:intron	NM_138409_exon_3_0_chr6_84798810_f	4192
chr6	88114274	88114274	H1_3ATLAS_3134	6	-	0	6	0	0	0	10	5	39	.	.	.	.	.	.	.	.	.	.	.	.	C6orf165	3415	.	NM_001031743_exon_0_0_chr6_88117690_f	3415
chr6	91669524	91669524	H1_3ATLAS_3142	292	-	113	68	110	1	0	3788	1845	1875	.	.	.	.	.	.	L1MEc	0	mrip6946	2	.	.	.	.	.	.	.
chr6	94575468	94575468	H1_3ATLAS_3146	314	-	29	115	170	0	0	6553	3192	2016	.	.	RB3PA1[22]	106	L1HS|Ta0|full-length	2	L1HS|Ta0|full-length	2	mrip6959	0	L1HS463|L1HS|Ta0|full-length	2	.	.	.	.	.
chr6	100343093	100343093	H1_3ATLAS_3157	317	-	118	66	130	0	3	6330	3084	2036	.	.	RB3PA1[22]	102	L1HS|Ta|5prime-truncated	0	L1HS|Ta|5prime-truncated	0	mrip6978	58	L1HS455|L1HS|Ta|5prime-truncated	0	.	.	.	.	.
chr6	102283772	102283772	H1_3ATLAS_3161	132	-	2	101	29	0	0	509	248	848	.	.	.	.	.	.	HAL1	0	mrip6982	0	.	.	GRIK2	0	GRIK2:intron	.	.
chr6	110476746	110476746	H1_3ATLAS_3172	323	-	11	172	140	0	0	6243	3041	2074	.	.	RB3PA1[22]	113	L1HS|Ta1|5prime-truncated	9	L1HS|Ta1|5prime-truncated	9	mrip7007	53	.	.	WASF1	0	WASF1:intron	.	.
chr6	113030983	113030983	H1_3ATLAS_3177	334	+	113	110	111	0	0	8141	3966	2145	.	.	RB3PA1[22]	106	L1HS|Ta1-noncanonic|full-length	3	L1HS|Ta1-noncanonic|full-length	3	mrip7016	0	L1HS469|L1HS|Ta1-noncanonic|full-length	3	.	.	.	.	.
chr6	113927065	113927065	H1_3ATLAS_3180	341	-	72	64	205	0	0	5530	2694	2190	.	.	RB3PA1[22]	4	L1HS|Ta1|5prime-truncated	0	L1HS|Ta1|5prime-truncated	0	mrip7020	36	L1HS238|L1HS|Ta1|5prime-truncated	0	.	.	.	.	.
chr6	115350720	115350720	H1_3ATLAS_3184	267	+	0	98	169	0	0	1879	915	1714	.	.	.	.	.	.	L1ME1	24	mrip7024	0	.	.	.	.	.	.	.
chr6	115899999	115899999	H1_3ATLAS_3186	268	-	65	110	92	1	0	2245	1094	1721	.	.	RB3PA1[22]	122	L1HS|Ta0|5prime-truncated	21	L1HS|Ta0|5prime-truncated	21	mrip7027	0	.	.	.	.	.	.	.
chr6	125610640	125610640	H1_3ATLAS_3208	277	+	35	150	92	0	0	2469	1203	1779	.	.	RB3PA1[22]	104	L1HS|Ta0|5prime-truncated	0	L1HS|Ta0|5prime-truncated	0	mrip7053	50	.	.	HDDC2	0	HDDC2:intron	NM_016063_exon_2_0_chr6_125613987_r	3346
chr6	129325567	129325567	H1_3ATLAS_3215	307	+	20	75	212	0	0	3003	1463	1971	H1_5ATLAS_0426	6036	RB3PA1[22]	110	L1HS|Ta1-d|full-length	6	L1HS|Ta1-d|full-length	6	mrip7067	58	.	.	LAMA2	0	LAMA2:intron	.	.
chr6	133341835	133341835	H1_3ATLAS_3223	276	-	0	145	131	0	0	2109	1027	1772	H1_5ATLAS_0428	6050	RB3PA1[22]	124	L1HS|Ta1-d|full-length	20	L1ME3B	0	mrip7079	0	.	.	.	.	.	.	.
chr6	136712608	136712608	H1_3ATLAS_3230	290	+	81	104	79	26	0	4575	2229	1862	.	.	RB3PA1[22]	10	L1HS|Ta|5prime-truncated	0	L1HS|Ta|5prime-truncated	0	mrip7088	52	L1HS95|L1HS|Ta|5prime-truncated	0	MAP7	0	MAP7:intron	NM_003980_exon_14_0_chr6_136710492_r	1953
chr6	157968747	157968747	H1_3ATLAS_3259	146	-	10	16	120	0	0	898	437	937	.	.	.	.	.	.	.	.	mrip7144	0	.	.	ZDHHC14	0	ZDHHC14:intron	NM_153746_exon_1_0_chr6_157963617_f	4970
chr6	160830057	160830057	H1_3ATLAS_3263	330	-	20	155	155	0	0	5960	2904	2119	.	.	RB3PA1[22]	99	L1HS|Ta1|5prime-truncated	0	L1HS|Ta1|5prime-truncated	0	mrip7153	47	.	.	SLC22A3	0	SLC22A3:intron	NM_021977_exon_3_0_chr6_160829785_f	104
chr6	162181255	162181255	H1_3ATLAS_3265	256	+	40	141	75	0	0	5879	2864	1644	.	.	.	.	.	.	.	.	mrip7159	0	.	.	PARK2	0	PARK2:intron	.	.
chr6	162404932	162404932	H1_3ATLAS_3266	335	+	159	114	58	4	0	5482	2671	2151	.	.	RB3PA1[22]	85	L1HS|Ta1|5prime-truncated	0	L1HS|Ta1|5prime-truncated	0	mrip7161	0	.	.	PARK2	0	PARK2:intron	.	.
chr7	9787097	9787097	H1_3ATLAS_3281	7	+	6	1	0	0	0	9	4	45	.	.	.	.	.	.	L1PA5	0	.	.	.	.	.	.	.	.	.
chr7	25081479	25081479	H1_3ATLAS_3302	273	-	148	65	60	0	0	3873	1887	1753	.	.	RB3PA1[22]	103	L1HS|Ta1-nd|full-length	0	L1HS|Ta1-nd|full-length	0	mrip7257	0	L1HS9|L1HS|Ta1-nd|full-length	0	.	.	.	.	.
chr7	28783467	28783467	H1_3ATLAS_3305	317	-	26	157	134	0	0	5301	2583	2036	.	.	RB3PA1[22]	103	L1HS|Ta|5prime-truncated	0	L1HS|Ta|5prime-truncated	0	mrip7267	0	L1HS48|L1HS|Ta|5prime-truncated	0	CREB5	0	CREB5:intron	.	.
chr7	30484912	30484912	H1_3ATLAS_3307	288	+	1	163	124	0	0	5369	2616	1849	.	.	RB3PA1[22]	126	L1HS|Ta1-nd|full-length	22	L1HS|Ta1-nd|full-length	22	mrip7272	17	.	.	NOD1	0	NOD1:intron	NM_006092_exon_5_0_chr7_30485757_r	844
chr7	31523786	31523786	H1_3ATLAS_3308	253	-	0	108	145	0	0	4981	2427	1625	.	.	RB3PA1[22]	138	L1HS|Ta1|5prime-truncated	34	L1HS|Ta1|5prime-truncated	34	mrip7276	82	.	.	.	.	.	.	.
chr7	32390185	32390185	H1_3ATLAS_3311	148	-	3	28	117	0	0	302	147	950	.	.	RB3PA1[22]	125	L1HS|Ta1|5prime-truncated	21	L1HS|Ta1|5prime-truncated	21	mrip7278	0	.	.	.	.	.	.	.
chr7	45733721	45733721	H1_3ATLAS_3332	343	+	76	101	166	0	0	8412	4098	2202	.	.	RB3PA1[22]	98	L1HS|Ta|5prime-truncated	0	L1HS|Ta|5prime-truncated	0	mrip7317	0	.	.	ADCY1	0	ADCY1:intron	.	.
chr7	49719468	49719468	H1_3ATLAS_3337	22	-	10	4	8	0	0	25	12	141	H1_5ATLAS_0444	6428	.	.	.	.	L1PA3	0	.	.	.	.	.	.	.	.	.
chr7	49719858	49719858	H1_3ATLAS_3338	69	-	15	32	22	0	0	294	143	443	H1_5ATLAS_0444	6038	RB3PA1[22]	112	L1HS|Ta1-d|full-length	6	L1HS|Ta1-d|full-length	6	mrip7329	74	.	.	.	.	.	.	.
chr7	62492927	62492927	H1_3ATLAS_3357	302	+	1	85	216	0	0	3544	1727	1939	.	.	.	.	.	.	L1MEc	0	mrip7399	0	.	.	.	.	.	.	.
chr7	65751840	65751840	H1_3ATLAS_3360	233	-	31	70	132	0	0	2005	977	1496	.	.	RB3PA1[22]	104	L1HS|Ta1-nd|full-length	0	L1HS|Ta1-nd|full-length	0	mrip7410	25	L1HS479|L1HS|Ta1-nd|full-length	0	TPST1	0	TPST1:intron	NM_003596_exon_2_0_chr7_65751498_f	144
chr7	69668347	69668347	H1_3ATLAS_3365	3	+	2	0	1	0	0	64	31	19	.	.	RB3PA1[22]	108	L1HS|Ta1-nd|full-length	4	L1HS|Ta1-nd|full-length	4	mrip7423	10	.	.	AUTS2	0	AUTS2:intron	.	.
chr7	69828463	69828463	H1_3ATLAS_3366	306	+	8	161	137	0	0	5954	2901	1965	.	.	RB3PA1[22]	114	L1HS|Ta|5prime-truncated	10	L1HS|Ta|5prime-truncated	10	mrip7425	0	.	.	AUTS2	0	AUTS2:intron	.	.
chr7	70188692	70188692	H1_3ATLAS_3367	266	-	21	120	125	0	0	2910	1418	1708	.	.	.	.	.	.	.	.	mrip7429	0	.	.	AUTS2	0	AUTS2:intron	.	.
chr7	75335953	75335953	H1_3ATLAS_3372	211	-	28	102	81	0	0	1102	537	1355	.	.	RB3PA1[22]	100	L1HS|Ta0|5prime-truncated	0	L1HS|Ta0|5prime-truncated	0	mrip7439	31	.	.	HIP1	0	HIP1:intron	.	.
chr7	84901726	84901726	H1_3ATLAS_3383	314	-	1	192	119	2	0	4131	2013	2016	.	.	.	.	.	.	.	.	mrip7472	0	.	.	.	.	.	.	.
chr7	85044735	85044735	H1_3ATLAS_3384	294	+	3	118	173	0	0	2764	1347	1888	.	.	.	.	.	.	.	.	mrip7473	0	.	.	.	.	.	.	.
chr7	105530116	105530116	H1_3ATLAS_3406	4	-	1	3	0	0	0	5	2	26	.	.	.	.	.	.	L1M5	125	.	.	.	.	.	.	.	.	.
chr7	107829248	107829248	H1_3ATLAS_3409	278	+	162	40	76	0	0	2770	1349	1785	.	.	.	.	.	.	.	.	mrip7573	0	.	.	NRCAM	0	NRCAM:intron	NM_005010_exon_10_0_chr7_107830089_r	840
chr7	108325668	108325668	H1_3ATLAS_3410	311	+	20	65	225	1	0	5498	2678	1997	.	.	.	.	.	.	.	.	mrip7576	0	.	.	.	.	.	.	.
chr7	108738455	108738455	H1_3ATLAS_3411	59	+	8	37	14	0	0	157	76	379	.	.	RB3PA1[22]	123	L1HS|Ta0|5prime-truncated	20	L1HS|Ta0|5prime-truncated	20	mrip7581	60	.	.	.	.	.	.	.
chr7	109548699	109548699	H1_3ATLAS_3413	290	+	173	15	100	2	0	4565	2224	1862	.	.	RB3PA1[22]	105	L1HS|Ta1|5prime-truncated	1	L1HS|Ta1|5prime-truncated	1	mrip7586	0	.	.	.	.	.	.	.
chr7	110883636	110883636	H1_3ATLAS_3416	321	-	186	69	66	0	0	7178	3497	2061	H1_5ATLAS_0459	5965	RB3PA1[22]	39	L1HS|Ta1-d|full-length	0	L1HS|Ta1-d|full-length	0	mrip7596	3	.	.	IMMP2L	0	IMMP2L:intron	.	.
chr7	111232937	111232937	H1_3ATLAS_3417	238	-	5	85	148	0	0	1145	558	1528	.	.	.	.	.	.	.	.	mrip7599	1	.	.	.	.	.	.	.
chr7	111609279	111609279	H1_3ATLAS_3418	240	+	183	57	0	0	0	2081	1014	1541	H1_5ATLAS_0460	6036	RB3PA1[22]	105	L1HS|Ta0|full-length	1	L1HS|Ta0|full-length	1	mrip7601	14	.	.	DOCK4	0	DOCK4:intron	.	.
chr7	112021247	112021247	H1_3ATLAS_3422	7	-	2	5	0	0	0	14	7	45	.	.	.	.	.	.	L1PA16	0	.	.	.	.	.	.	.	.	.
chr7	113139411	113139411	H1_3ATLAS_3423	329	+	31	162	136	0	0	5512	2685	2113	.	.	RB3PA1[22]	105	L1HS|Ta0|5prime-truncated	1	L1HS|Ta0|5prime-truncated	1	mrip7604	16	L1HS405|L1HS|Ta0|5prime-truncated	1	.	.	.	.	.
chr7	122640351	122640351	H1_3ATLAS_3432	2	+	0	0	2	0	0	2	1	13	H1_5ATLAS_0463	9	.	.	.	.	.	.	.	.	.	.	TAS2R16	4597	.	NM_016945_exon_0_0_chr7_122634759_r	4597
chr7	127930867	127930867	H1_3ATLAS_3441	321	-	19	181	120	1	0	3896	1898	2061	.	.	.	.	.	.	L1MB4	0	mrip7658	0	.	.	.	.	.	.	.
chr7	129507564	129507564	H1_3ATLAS_3446	339	+	28	133	178	0	0	5265	2565	2177	.	.	RB3PA1[22]	116	L1HS|Ta|5prime-truncated	12	L1HS|Ta|5prime-truncated	12	mrip7662	0	L1HS216|L1HS|Ta|5prime-truncated	12	UBE2H	0	UBE2H:intron	.	.
chr7	130121240	130121240	H1_3ATLAS_3447	301	+	7	41	253	0	0	5901	2875	1933	.	.	RB3PA1[22]	99	L1HS|Ta1|5prime-truncated	0	L1HS|Ta1|5prime-truncated	0	mrip7664	0	.	.	MEST	4775	.	NM_177524_exon_0_0_chr7_130126016_f	4775
chr7	130386827	130386827	H1_3ATLAS_3448	308	-	27	189	92	0	0	3919	1909	1978	.	.	RB3PA1[22]	102	L1HS|Ta1|5prime-truncated	0	L1HS|Ta1|5prime-truncated	0	mrip7666	0	L1HS247|L1HS|Ta1|5prime-truncated	0	.	.	.	.	.
chr7	134350417	134350417	H1_3ATLAS_3453	190	+	23	69	98	0	0	1338	652	1220	.	.	RB3PA1[22]	142	L1HS|Ta|5prime-truncated	38	L1HS|Ta|5prime-truncated	38	mrip7678	64	.	.	BPGM	0	BPGM:intron	NM_199186_exon_2_0_chr7_134346199_f	3557
chr7	141620473	141620473	H1_3ATLAS_3462	334	-	75	100	159	0	0	4043	1970	2145	H1_5ATLAS_0468	6039	RB3PA1[22]	112	L1HS|Ta1-d|full-length	8	L1HS|Ta1-d|full-length	8	mrip7705	0	.	.	OR9A4	853	.	NM_001001656_exon_0_0_chr7_141618676_f	853
chr7	145063319	145063319	H1_3ATLAS_3465	343	+	214	36	93	0	0	6288	3063	2202	.	.	RB3PA1[22]	39	L1HS|Ta|5prime-truncated	0	L1HS|Ta|5prime-truncated	0	mrip7715	7	.	.	.	.	.	.	.
chr7	154154983	154154983	H1_3ATLAS_3472	271	+	54	52	165	0	0	2762	1346	1740	.	.	RB3PA1[22]	17	L1HS|Ta0|5prime-truncated	0	L1HS|Ta0|5prime-truncated	0	mrip7738	29	.	.	DPP6	0	DPP6:intron	.	.
chr8	5829283	5829283	H1_3ATLAS_3484	329	-	94	65	170	0	0	5375	2619	2113	.	.	.	.	.	.	.	.	mrip7769	0	.	.	.	.	.	.	.
chr8	9597578	9597578	H1_3ATLAS_3490	331	+	50	92	188	1	0	6237	3038	2125	.	.	RB3PA1[22]	104	L1HS|Ta1|5prime-truncated	0	L1HS|Ta1|5prime-truncated	0	mrip7774	10	.	.	TNKS	0	MIR597:up,TNKS:intron	NR_030327_exon_0_0_chr8_9599182_f	1603
chr8	17859569	17859569	H1_3ATLAS_3501	278	-	2	128	148	0	0	4109	2002	1785	.	.	RB3PA1[22]	117	L1HS|Ta1|5prime-truncated	13	L1HS|Ta1|5prime-truncated	13	mrip7799	70	.	.	PCM1	0	PCM1:intron	NM_006197_exon_29_0_chr8_17863772_f	4202
chr8	18768158	18768158	H1_3ATLAS_3503	275	+	80	153	42	0	0	6429	3132	1766	.	.	RB3PA1[22]	102	L1HS|Ta1|5prime-truncated	0	L1HS|Ta1|5prime-truncated	0	mrip7802	8	L1HS496|L1HS|Ta1|5prime-truncated	0	PSD3	0	PSD3:intron	.	.
chr8	24926546	24926546	H1_3ATLAS_3506	207	-	8	146	53	0	0	1003	489	1329	.	.	.	.	.	.	.	.	mrip7826	0	.	.	.	.	.	.	.
chr8	26977160	26977160	H1_3ATLAS_3509	343	+	120	155	68	0	0	6116	2980	2202	H1_5ATLAS_0474	6025	RB3PA1[22]	102	L1HS|Ta0|full-length	0	L1HS|Ta0|full-length	0	mrip7834	51	.	.	.	.	.	.	.
chr8	41361649	41361649	H1_3ATLAS_3524	331	+	69	183	79	0	0	6312	3075	2125	.	.	RB3PA1[22]	101	L1HS|Ta|5prime-truncated	0	L1HS|Ta|5prime-truncated	0	mrip7870	55	L1HS500|L1HS|Ta|5prime-truncated	0	GOLGA7	0	GOLGA7:intron	NM_016099_exon_3_0_chr8_41363430_f	1780
chr8	43784568	43784568	H1_3ATLAS_3529	4	+	0	1	3	0	0	9	4	26	.	.	.	.	.	.	.	.	mrip7878	99	.	.	.	.	.	.	.
chr8	48244563	48244563	H1_3ATLAS_3531	300	-	17	115	167	1	0	4436	2161	1926	.	.	RB3PA1[22]	105	L1HS|Ta1|5prime-truncated	1	L1HS|Ta1|5prime-truncated	1	mrip7893	53	.	.	SPIDR	0	SPIDR:intron	.	.
chr8	62633919	62633919	H1_3ATLAS_3550	3	+	0	1	2	0	0	3	1	19	.	.	.	.	.	.	.	.	.	.	.	.	.	.	.	.	.
chr8	66304279	66304279	H1_3ATLAS_3552	260	+	124	89	47	0	0	1945	948	1669	.	.	RB3PA1[22]	87	L1HS|Ta|5prime-truncated	0	L1HS|Ta|5prime-truncated	0	mrip7939	31	L1HS497|L1HS|Ta|5prime-truncated	0	.	.	.	.	.
chr8	67381883	67381883	H1_3ATLAS_3557	13	-	3	3	7	0	0	15	7	83	.	.	.	.	.	.	.	.	mrip7942	0	.	.	ADHFE1	839	.	NM_144650_exon_13_0_chr8_67380504_f	839
chr8	71583572	71583572	H1_3ATLAS_3559	319	-	87	92	138	2	0	3681	1793	2048	.	.	RB3PA1[22]	99	L1HS|Ta|5prime-truncated	0	L1HS|Ta|5prime-truncated	0	mrip7957	0	.	.	XKR9	0	XKR9:intron	NM_001287259_exon_0_0_chr8_71581600_f	1799
chr8	72399237	72399237	H1_3ATLAS_3560	293	-	5	106	179	3	0	4639	2260	1881	H1_5ATLAS_0484	0	.	.	.	.	.	.	mrip7964	0	.	.	.	.	.	.	.
chr8	75723720	75723720	H1_3ATLAS_3562	313	+	109	68	135	1	0	2988	1456	2010	.	.	.	.	.	.	.	.	mrip7976	0	.	.	.	.	.	.	.
chr8	80083986	80083986	H1_3ATLAS_3572	14	-	0	1	13	0	0	23	11	90	.	.	RB3PA1[22]	113	L1HS|Ta1|5prime-truncated	9	L1HS|Ta1|5prime-truncated	9	mrip7996	52	.	.	.	.	.	.	.
chr8	83740677	83740677	H1_3ATLAS_3577	282	+	80	98	104	0	0	2777	1353	1811	.	.	.	.	.	.	.	.	mrip8001	0	.	.	.	.	.	.	.
chr8	92577056	92577056	H1_3ATLAS_3587	8	+	1	4	3	0	0	10	5	51	.	.	.	.	.	.	L1PA2	141	mrip8034	34	.	.	.	.	.	.	.
chr8	96382312	96382312	H1_3ATLAS_3592	8	-	6	2	0	0	0	60	29	51	.	.	RB3PA1[22]	100	L1HS|Ta0|5prime-truncated	0	L1HS|Ta0|5prime-truncated	0	mrip8040	56	.	.	LOC100616530	0	LOC100616530:intron	.	.
chr8	97911013	97911013	H1_3ATLAS_3596	308	+	2	50	256	0	0	6268	3054	1978	.	.	RB3PA1[22]	100	L1HS|Ta|5prime-truncated	0	L1HS|Ta|5prime-truncated	0	mrip8045	4	L1HS241|L1HS|Ta|5prime-truncated	0	CPQ	0	CPQ:intron	.	.
chr8	100190398	100190398	H1_3ATLAS_3600	325	-	153	76	95	1	0	4974	2423	2087	.	.	RB3PA1[22]	90	L1HS|Ta|5prime-truncated	0	L1HS|Ta|5prime-truncated	0	mrip8052	46	.	.	VPS13B	0	VPS13B:intron	.	.
chr8	100233018	100233018	H1_3ATLAS_3601	343	-	44	98	201	0	0	6356	3096	2202	.	.	RB3PA1[22]	101	L1HS|Ta1|5prime-truncated	0	L1HS|Ta1|5prime-truncated	0	mrip8054	0	.	.	VPS13B	0	VPS13B:intron	.	.
chr8	107557032	107557032	H1_3ATLAS_3608	65	-	31	26	8	0	0	893	435	417	.	.	.	.	.	.	.	.	mrip8072	0	.	.	OXR1	0	OXR1:intron	.	.
chr8	114072296	114072296	H1_3ATLAS_3613	336	-	173	80	83	0	0	4036	1966	2158	.	.	RB3PA1[22]	29	L1HS|Ta|5prime-truncated	0	L1HS|Ta|5prime-truncated	0	mrip8094	19	L1HS350|L1HS|Ta|5prime-truncated	0	CSMD3	0	CSMD3:intron	.	.
chr8	115881774	115881774	H1_3ATLAS_3619	11	+	0	5	6	0	0	14	7	71	.	.	.	.	.	.	.	.	mrip8106	0	.	.	.	.	.	.	.
chr8	119721704	119721704	H1_3ATLAS_3625	299	-	41	113	145	0	0	2892	1409	1920	.	.	.	.	.	.	.	.	mrip8114	0	.	.	SAMD12-AS1	0	SAMD12-AS1:intron	.	.
chr8	121746171	121746171	H1_3ATLAS_3628	14	-	10	3	1	0	0	62	30	90	.	.	.	.	.	.	.	.	mrip8120	8	.	.	SNTB1	0	SNTB1:intron	.	.
chr8	126681409	126681409	H1_3ATLAS_3633	79	-	18	30	31	0	0	116	57	507	.	.	RB3PA1(1)[21]	105	L1HS|Ta|5prime-truncated	1	L1HS|Ta|5prime-truncated	1	mrip8136	54	.	.	.	.	.	.	.
chr8	135429833	135429833	H1_3ATLAS_3645	275	+	33	157	85	0	0	6574	3203	1766	.	.	RB3PA1[22]	108	L1HS|Ta0|5prime-truncated	6	L1HS|Ta0|5prime-truncated	6	mrip8165	65	.	.	.	.	.	.	.
chr8	137450324	137450324	H1_3ATLAS_3650	67	-	0	5	62	0	0	298	145	430	.	.	RB3PA1[22]	96	L1HS|Ta1-nd|full-length	0	L1HS|Ta1-nd|full-length	0	mrip8177	0	.	.	.	.	.	.	.
chr9	1338060	1338060	H1_3ATLAS_3662	259	-	26	97	72	64	0	1701	829	1663	.	.	RB3PA1[22]	75	L1HS|Ta1|5prime-truncated	0	L1HS|Ta1|5prime-truncated	0	mrip8207	10	L1HS224|L1HS|Ta1|5prime-truncated	0	.	.	.	.	.
chr9	5491405	5491405	H1_3ATLAS_3665	254	+	0	74	180	0	0	2432	1185	1631	H1_5ATLAS_0504	0	.	.	.	.	.	.	mrip8217	0	.	.	.	.	.	.	.
chr9	6290482	6290482	H1_3ATLAS_3667	285	+	0	15	270	0	0	5468	2664	1830	.	.	.	.	.	.	L1MC1	17	mrip8219	0	.	.	.	.	.	.	.
chr9	10137713	10137713	H1_3ATLAS_3672	347	+	69	84	194	0	0	7506	3657	2228	.	.	RB3PA1[22]	103	L1HS|Ta1|5prime-truncated	0	L1HS|Ta1|5prime-truncated	0	mrip8233	14	.	.	PTPRD	0	PTPRD:intron	.	.
chr9	12556861	12556861	H1_3ATLAS_3679	153	-	0	111	42	0	0	571	278	982	.	.	RB3PA1[22]	173	L1HS|Ta1|5prime-truncated	69	L1HS|Ta1|5prime-truncated	69	mrip8245	0	.	.	.	.	.	.	.
chr9	28111971	28111971	H1_3ATLAS_3697	314	-	79	8	165	62	0	3852	1877	2016	.	.	RB3PA1[22]	39	L1HS|Ta0|full-length	0	L1HS|Ta0|full-length	0	mrip8285	45	L1HS265|L1HS|Ta0|full-length	0	LINGO2	0	LINGO2:intron	.	.
chr9	32463887	32463887	H1_3ATLAS_3699	312	-	20	200	92	0	0	3260	1588	2003	.	.	.	.	.	.	.	.	mrip8302	0	.	.	DDX58	0	DDX58:intron	NM_014314_exon_2_0_chr9_32466288_r	2400
chr9	35883710	35883710	H1_3ATLAS_3700	260	+	156	24	80	0	0	4958	2415	1669	.	.	.	.	.	.	HAL1	0	mrip8313	0	.	.	.	.	.	.	.
chr9	66833797	66833797	H1_3ATLAS_3708	93	+	8	45	40	0	0	1443	703	597	.	.	.	.	.	.	.	.	mrip8327	30	.	.	.	.	.	.	.
chr9	66834476	66834476	H1_3ATLAS_3709	18	+	1	11	6	0	0	61	30	116	.	.	.	.	.	.	.	.	.	.	.	.	.	.	.	.	.
chr9	66836062	66836062	H1_3ATLAS_3710	4	-	0	2	2	0	0	5	2	26	.	.	.	.	.	.	.	.	.	.	.	.	.	.	.	.	.
chr9	67320548	67320548	H1_3ATLAS_3711	11	+	0	2	9	0	0	13	6	71	.	.	.	.	.	.	.	.	.	.	.	.	.	.	.	.	.
chr9	68782171	68782171	H1_3ATLAS_3712	148	-	1	0	17	130	0	527	257	950	.	.	RB3PA1[22]	83	L1HS|Ta0|5prime-truncated	0	L1HS|Ta0|5prime-truncated	0	mrip8340	10	.	.	.	.	.	.	.
chr9	73048262	73048262	H1_3ATLAS_3718	284	+	19	27	237	1	0	2467	1202	1824	.	.	RB3PA1[22]	96	L1HS|Ta0|5prime-truncated	0	L1HS|Ta0|5prime-truncated	0	mrip8354	0	.	.	.	.	.	.	.
chr9	73512835	73512835	H1_3ATLAS_3719	3	-	0	2	1	0	0	22	11	19	.	.	.	.	.	.	.	.	.	.	.	.	TRPM3	0	TRPM3:intron	.	.
chr9	75536438	75536438	H1_3ATLAS_3723	280	-	33	94	153	0	0	5874	2862	1798	.	.	RB3PA1[22]	105	L1HS|Ta|5prime-truncated	1	L1HS|Ta|5prime-truncated	1	mrip8371	50	L1HS489|L1HS|Ta|5prime-truncated	1	ALDH1A1	0	ALDH1A1:intron	NM_000689_exon_6_0_chr9_75538935_r	2496
chr9	80014101	80014101	H1_3ATLAS_3728	306	+	7	63	236	0	0	4755	2317	1965	.	.	RB3PA1[22]	109	L1HS|Ta|5prime-truncated	0	L1HS|Ta|5prime-truncated	0	mrip8380	0	L1HS209|L1HS|Ta|5prime-truncated	0	VPS13A	0	VPS13A:intron	NM_033305_exon_68_0_chr9_80018152_f	4050
chr9	86065274	86065274	H1_3ATLAS_3738	324	-	33	92	198	1	0	5220	2543	2080	.	.	RB3PA1[22]	102	L1HS|Ta|5prime-truncated	0	L1HS|Ta|5prime-truncated	0	mrip8402	0	L1HS264|L1HS|Ta|5prime-truncated	0	FRMD3	0	FRMD3:intron	.	.
chr9	92917904	92917904	H1_3ATLAS_3746	290	+	147	26	116	1	0	2024	986	1862	.	.	RB3PA1[22]	91	L1HS|Ta1-nd|full-length	0	L1HS|Ta1-nd|full-length	0	mrip8416	0	L1HS488|L1HS|Ta1-nd|full-length	0	.	.	.	.	.
chr9	98465866	98465866	H1_3ATLAS_3752	305	+	174	56	75	0	0	5507	2683	1958	.	.	RB3PA1[22]	84	L1HS|Ta1-nd|full-length	0	L1HS|Ta1-nd|full-length	0	mrip8427	0	L1HS207|L1HS|Ta1-nd|full-length	0	.	.	.	.	.
chr9	100675548	100675548	H1_3ATLAS_3754	42	-	0	28	14	0	0	74	36	270	.	.	.	.	.	.	.	.	mrip8435	5	.	.	C9orf156	0	C9orf156:intron	NM_016481_exon_2_0_chr9_100675683_r	134
chr9	102615666	102615666	H1_3ATLAS_3757	336	-	35	190	111	0	0	7598	3702	2158	.	.	RB3PA1[22]	47	L1HS|Ta1|5prime-truncated	0	L1HS|Ta1|5prime-truncated	0	mrip8442	4	L1HS490|L1HS|Ta1|5prime-truncated	0	NR4A3	0	NR4A3:intron	.	.
chr9	103749286	103749286	H1_3ATLAS_3758	343	+	26	53	263	1	0	8499	4140	2202	.	.	RB3PA1[22]	100	L1HS|Ta1|5prime-truncated	0	L1HS|Ta1|5prime-truncated	0	mrip8444	0	.	.	.	.	.	.	.
chr9	105162542	105162542	H1_3ATLAS_3760	253	-	75	82	96	0	0	1680	818	1625	.	.	RB3PA1[22]	101	L1HS|Ta|5prime-truncated	0	L1HS|Ta|5prime-truncated	0	mrip8449	0	.	.	.	.	.	.	.
chr9	106501715	106501715	H1_3ATLAS_3768	317	-	114	101	102	0	0	3859	1880	2036	.	.	RB3PA1[22]	106	L1HS|Ta0|5prime-truncated	2	L1HS|Ta0|5prime-truncated	2	mrip8455	0	L1HS334|L1HS|Ta0|5prime-truncated	2	.	.	.	.	.
chr9	113185461	113185461	H1_3ATLAS_3779	253	+	29	144	80	0	0	2052	1000	1625	.	.	RB3PA1[22]	152	L1HS|Ta0|full-length	55	L1HS|Ta0|full-length	55	mrip8471	0	.	.	SVEP1	0	SVEP1:intron	NM_153366_exon_12_0_chr9_113189871_r	4409
chr9	115560401	115560401	H1_3ATLAS_3782	227	-	46	134	47	0	0	3970	1934	1458	H1_5ATLAS_0517	6040	RB3PA1[22]	110	L1HS|Ta1-d|full-length	6	L1HS|Ta1-d|full-length	6	mrip8481	0	.	.	SNX30	0	SNX30:intron	.	.
chr9	118083881	118083881	H1_3ATLAS_3788	9	-	1	5	3	0	0	17	8	58	.	.	.	.	.	.	.	.	mrip8485	0	.	.	DEC1	0	DEC1:intron	.	.
chr9	139805942	139805942	H1_3ATLAS_3813	4	-	1	3	0	0	0	9	4	26	.	.	.	.	.	.	.	.	.	.	.	.	TRAF2	0	TRAF2:intron	NM_021138_exon_5_0_chr9_139804372_f	1496
chr9	141078405	141078405	H1_3ATLAS_3814	308	-	122	68	117	1	0	2940	1432	1978	.	.	RB3PA1[22]	75	L1HS|Ta1|5prime-truncated	0	L1HS|Ta1|5prime-truncated	0	mrip8551	29	.	.	.	.	.	.	.
chr9_gl000199_random	24065	24065	H1_3ATLAS_3815	3	+	0	1	2	0	0	4	2	19	.	.	.	.	.	.	.	.	.	.	.	.	.	.	.	.	.
chrUn_gl000225	50777	50777	H1_3ATLAS_3828	4	+	0	1	3	0	0	10	5	26	.	.	.	.	.	.	.	.	.	.	.	.	.	.	.	.	.
chrUn_gl000225	85722	85722	H1_3ATLAS_3829	69	-	0	48	21	0	0	747	364	443	.	.	.	.	.	.	.	.	.	.	.	.	.	.	.	.	.
chrX	6856812	6856812	H1_3ATLAS_3834	1	+	0	0	1	0	0	1	0	6	H1_5ATLAS_0524	6291	.	.	.	.	L1PA2	130	.	.	.	.	.	.	.	.	.
chrX	11731397	11731397	H1_3ATLAS_3835	315	+	14	119	182	0	0	3359	1636	2023	H1_5ATLAS_0525	6029	RB3PA1[22]	102	L1HS|Ta1-d|full-length	0	L1HS|Ta1-d|full-length	0	mrip8565	0	.	.	.	.	.	.	.
chrX	34837483	34837483	H1_3ATLAS_3855	330	-	107	76	147	0	0	4452	2169	2119	.	.	RB3PA1[22]	92	L1HS|Ta0|5prime-truncated	0	L1HS|Ta0|5prime-truncated	0	mrip8618	0	.	.	.	.	.	.	.
chrX	39604209	39604209	H1_3ATLAS_3859	3	-	3	0	0	0	0	3	1	19	.	.	.	.	.	.	.	.	.	.	.	.	.	.	.	.	.
chrX	43165439	43165439	H1_3ATLAS_3862	144	-	18	75	50	1	0	1527	744	925	.	.	RB3PA1[22]	113	L1HS|Ta1|5prime-truncated	7	L1HS|Ta1|5prime-truncated	7	mrip8625	12	.	.	.	.	.	.	.
chrX	45449422	45449422	H1_3ATLAS_3865	287	+	18	137	132	0	0	2713	1322	1843	.	.	RB3PA1[22]	107	L1HS|Ta|5prime-truncated	3	L1HS|Ta|5prime-truncated	3	mrip8630	0	.	.	.	.	.	.	.
chrX	49731204	49731204	H1_3ATLAS_3867	294	-	3	77	214	0	0	2368	1154	1888	.	.	RB3PA1[22]	127	L1HS|Ta1|5prime-truncated	23	L1M5	0	mrip8641	0	.	.	CLCN5	0	CLCN5:intron	.	.
chrX	49784085	49784085	H1_3ATLAS_3868	307	-	9	145	153	0	0	3266	1591	1971	.	.	RB3PA1[22]	104	L1HS|Ta0|full-length	0	L1HS|Ta0|full-length	0	mrip8642	0	.	.	CLCN5	0	CLCN5:intron	NR_030226_exon_0_0_chrX_49779206_f	4794
chrX	54145141	54145141	H1_3ATLAS_3872	284	-	15	88	181	0	0	2845	1386	1824	.	.	RB3PA1[22]	109	L1HS|Ta1-nd|full-length	5	L1HS|Ta1-nd|full-length	5	mrip8649	44	.	.	FAM120C	0	FAM120C:intron	NM_017848_exon_6_0_chrX_54142978_r	1914
chrX	56728344	56728344	H1_3ATLAS_3876	301	+	34	177	90	0	0	3213	1565	1933	.	.	RB3PA1[22]	99	L1HS|Ta1-nd|full-length	0	L1HS|Ta1-nd|full-length	0	mrip8661	51	L1HS208|L1HS|Ta1-nd|full-length	0	.	.	.	.	.
chrX	61729394	61729394	H1_3ATLAS_3880	3	+	1	1	1	0	0	4	2	19	.	.	.	.	.	.	.	.	.	.	.	.	.	.	.	.	.
chrX	63233133	63233133	H1_3ATLAS_3884	250	-	10	133	107	0	0	2282	1112	1605	.	.	RB3PA1[22]	105	L1HS|Ta0|full-length	2	L1HS|Ta0|full-length	2	mrip8687	0	.	.	.	.	.	.	.
chrX	63334128	63334128	H1_3ATLAS_3885	234	-	72	42	119	1	0	1675	816	1503	.	.	RB3PA1[22]	39	L1HS|Ta0|5prime-truncated	0	L1HS|Ta0|5prime-truncated	0	mrip8688	4	.	.	.	.	.	.	.
chrX	64430964	64430964	H1_3ATLAS_3886	230	+	6	138	86	0	0	1852	902	1477	.	.	RB3PA1[22]	105	L1HS|Ta0|5prime-truncated	1	L1HS|Ta0|5prime-truncated	1	mrip8692	23	.	.	.	.	.	.	.
chrX	65356820	65356820	H1_3ATLAS_3890	98	-	0	69	29	0	0	212	103	629	.	.	RB3PA1[22]	116	L1HS|Ta0|5prime-truncated	12	L1HS|Ta0|5prime-truncated	12	mrip8694	53	L1HS97|L1HS|Ta0|5prime-truncated	12	.	.	.	.	.
chrX	66389716	66389716	H1_3ATLAS_3893	75	+	45	26	4	0	0	622	303	482	.	.	RB3PA1[22]	98	L1HS|Ta0|5prime-truncated	0	L1HS|Ta0|5prime-truncated	0	mrip8700	0	.	.	.	.	.	.	.
chrX	67263222	67263222	H1_3ATLAS_3895	283	+	75	71	136	1	0	3487	1699	1817	.	.	RB3PA1[22]	100	L1HS|Ta1|5prime-truncated	0	L1HS|Ta1|5prime-truncated	0	mrip8703	0	L1HS212|L1HS|Ta1|5prime-truncated	0	OPHN1	0	OPHN1:utr3	NM_002547_exon_0_0_chrX_67262186_r	0
chrX	72606859	72606859	H1_3ATLAS_3900	270	+	10	169	91	0	0	3037	1480	1734	.	.	RB3PA1[22]	113	L1HS|Ta0|full-length	9	L1HS|Ta0|full-length	9	mrip8714	7	.	.	.	.	.	.	.
chrX	74730311	74730311	H1_3ATLAS_3903	5	-	2	1	2	0	0	6	3	32	.	.	.	.	.	.	L1PA2	112	.	.	.	.	ZDHHC15	0	ZDHHC15:intron	NM_144969_exon_10_0_chrX_74725656_r	4629
chrX	75543186	75543186	H1_3ATLAS_3906	302	-	57	142	103	0	0	3660	1783	1939	.	.	RB3PA1[22]	102	L1HS|Ta0|full-length	0	L1HS|Ta0|full-length	0	mrip8725	0	.	.	.	.	.	.	.
chrX	76425554	76425554	H1_3ATLAS_3908	299	-	6	122	170	0	1	3233	1575	1920	.	.	RB3PA1[22]	119	L1HS|Ta1|5prime-truncated	15	L1HS|Ta1|5prime-truncated	15	mrip8733	0	.	.	.	.	.	.	.
chrX	77696954	77696954	H1_3ATLAS_3912	347	-	0	33	145	43	126	3979	1938	2228	.	.	RB3PA1[22]	0	L1HS|Ta1|5prime-truncated	0	L1HS|Ta1|5prime-truncated	0	mrip8736	100	.	.	.	.	.	.	.
chrX	81102681	81102681	H1_3ATLAS_3918	318	+	32	118	168	0	0	3538	1724	2042	H1_5ATLAS_0541	6029	RB3PA1[22]	102	L1HS|Ta1-d|full-length	0	L1HS|Ta1-d|full-length	0	mrip8744	12	.	.	.	.	.	.	.
chrX	94857119	94857119	H1_3ATLAS_3938	187	+	8	127	51	1	0	944	460	1201	.	.	RB3PA1[22]	91	L1HS|Ta1|5prime-truncated	0	L1HS|Ta1|5prime-truncated	0	mrip8782	0	.	.	.	.	.	.	.
chrX	105718549	105718549	H1_3ATLAS_3951	251	+	12	107	132	0	0	1772	863	1612	.	.	RB3PA1[22]	104	L1HS|Ta0|full-length	0	L1HS|Ta0|full-length	0	mrip8811	3	.	.	.	.	.	.	.
chrX	111557760	111557760	H1_3ATLAS_3958	294	-	42	143	109	0	0	2415	1177	1888	.	.	.	.	.	.	.	.	mrip8826	5	.	.	ZCCHC16	0	ZCCHC16:intron	.	.
chrX	118569424	118569424	H1_3ATLAS_3968	284	-	26	151	106	1	0	2787	1358	1824	H1_5ATLAS_0550	6034	RB3PA1[22]	111	L1HS|Ta1-d|full-length	7	L1HS|Ta1-d|full-length	7	mrip8841	0	.	.	SLC25A43	0	SLC25A43:intron	.	.
chrX	120397650	120397650	H1_3ATLAS_3972	274	-	9	106	159	0	0	3290	1603	1759	.	.	RB3PA1[22]	100	L1HS|Ta0|5prime-truncated	0	L1HS|Ta0|5prime-truncated	0	mrip8846	0	.	.	.	.	.	.	.
chrX	122664871	122664871	H1_3ATLAS_3977	268	-	12	91	165	0	0	2045	996	1721	.	.	.	.	.	.	L1PA11	0	mrip8853	0	.	.	.	.	.	.	.
chrX	125077940	125077940	H1_3ATLAS_3979	322	+	17	167	138	0	0	3602	1755	2068	.	.	RB3PA1[22]	105	L1HS|Ta|5prime-truncated	1	L1HS|Ta|5prime-truncated	1	mrip8866	24	.	.	.	.	.	.	.
chrX	130082874	130082874	H1_3ATLAS_3986	301	-	157	12	129	3	0	3328	1621	1933	.	.	RB3PA1[22]	92	L1HS|Ta0|5prime-truncated	0	L1HS|Ta0|5prime-truncated	0	mrip8875	0	L1HS92|L1HS|Ta0|5prime-truncated	0	.	.	.	.	.
chrX	130140532	130140532	H1_3ATLAS_3987	22	+	11	3	8	0	0	27	13	141	.	.	RB3PA1(1)[21]	142	L1HS|Ta1|5prime-truncated	38	L1HS|Ta1|5prime-truncated	38	mrip8876	0	.	.	.	.	.	.	.
chrX	137146491	137146491	H1_3ATLAS_3994	299	+	12	37	250	0	0	3156	1538	1920	.	.	RB3PA1[22]	107	L1HS|Ta0|5prime-truncated	3	L1HS|Ta0|5prime-truncated	3	mrip8891	0	L1HS31|L1HS|Ta0|5prime-truncated	3	.	.	.	.	.
chrX	141571654	141571654	H1_3ATLAS_3998	226	+	33	130	63	0	0	1421	692	1451	.	.	RB3PA1[22]	99	L1HS|Ta1-nd|full-length	0	L1HS|Ta1-nd|full-length	0	mrip8902	0	L1HS94|L1HS|Ta1-nd|full-length	0	.	.	.	.	.
chrX	143409872	143409872	H1_3ATLAS_3999	199	+	26	72	101	0	0	2145	1045	1278	.	.	RB3PA1[22]	101	L1HS|Ta0|5prime-truncated	0	L1HS|Ta0|5prime-truncated	0	mrip8904	23	.	.	.	.	.	.	.
chrX	146741290	146741290	H1_3ATLAS_4003	223	+	44	107	72	0	0	1177	573	1432	.	.	RB3PA1[22]	110	L1HS|Ta1-nd|full-length	5	L1HS|Ta1-nd|full-length	5	mrip8909	0	L1HS12|L1HS|Ta1-nd|full-length	5	.	.	.	.	.
chrX	147251573	147251573	H1_3ATLAS_4004	252	-	57	137	58	0	0	2469	1203	1618	.	.	RB3PA1[22]	105	L1HS|Ta0|5prime-truncated	1	L1HS|Ta0|5prime-truncated	1	mrip8910	53	.	.	.	.	.	.	.
chrX	150504826	150504826	H1_3ATLAS_4010	293	+	21	117	153	2	0	2059	1003	1881	.	.	RB3PA1[22]	107	L1HS|Ta0|5prime-truncated	3	L1HS|Ta0|5prime-truncated	3	mrip8917	9	.	.	.	.	.	.	.
chrX	154745680	154745680	H1_3ATLAS_4015	324	-	41	82	201	0	0	3388	1651	2080	.	.	RB3PA1[22]	101	L1HS|Ta0|full-length	0	L1HS|Ta0|full-length	0	mrip8928	0	L1HS562|L1HS|Ta0|full-length	0	TMLHE	0	TMLHE:intron	NM_018196_exon_4_0_chrX_154743647_r	1754
chrX	154930384	154930384	H1_3ATLAS_4016	272	-	31	171	64	6	0	3026	1474	1747	.	.	RB3PA1[22]	0	L1HS|Ta1|5prime-truncated	0	L1HS|Ta1|5prime-truncated	0	mrip8930	21	.	.	.	.	.	.	.
chrY	4816963	4816963	H1_3ATLAS_4017	100	-	53	28	18	1	0	358	174	642	.	.	RB3PA1[22]	95	L1HS|Ta0|full-length	0	L1HS|Ta0|full-length	0	mrip8932	52	.	.	.	.	.	.	.
chrY	9429494	9429494	H1_3ATLAS_4022	21	+	14	2	5	0	0	264	129	135	.	.	RB3PA1[22]	105	L1HS|Ta0|5prime-truncated	1	L1HS|Ta0|5prime-truncated	1	mrip8937	71	.	.	.	.	.	.	.
chrY	9429690	9429690	H1_3ATLAS_4023	55	+	0	30	25	0	0	115	56	353	.	.	.	.	L1HS|Ta0|5prime-truncated	197	L1PA3	0	.	.	.	.	.	.	.	.	.
chrY	9784754	9784754	H1_3ATLAS_4024	292	+	162	92	37	1	0	2657	1294	1875	.	.	RB3PA1[22]	96	L1HS|Ta0|full-length	0	L1HS|Ta0|full-length	0	mrip8938	43	.	.	.	.	.	.	.
chrY	19486861	19486861	H1_3ATLAS_4032	233	-	16	119	96	2	0	1737	846	1496	.	.	RB3PA1[22]	183	L1HS|Ta0|5prime-truncated	59	L1HS|Ta0|5prime-truncated	59	mrip8984	0	.	.	.	.	.	.	.
chrY	22852235	22852235	H1_3ATLAS_4037	318	-	6	162	150	0	0	3850	1876	2042	.	.	RB3PA1[22]	69	L1HS|Ta0|5prime-truncated	0	L1HS|Ta0|5prime-truncated	0	mrip8987	0	.	.	.	.	.	.	.

## Sheet: HCT116
#CHR	INS_START	INS_END	CLUSTER_ID	NB_NRR	INS_STRAND	L1-pA-flank	pA-flank	flank	irregular	spurious	NB_READS	RPM	TPM	5ATLAS_name	5ATLAS_dist	RB3PA1_name	RB3PA1_dist	L1HS_name	L1HS_dist	L1_name	L1_dist	euL1db_name	euL1db_dist	fixed_L1_name	fixed_L1_dist	Gene_name	Gene_dist	Gene_Feature	Closest_Exon_name	Closest_Exon_dist
chr1	12876225	12876225	HCT116_3ATLAS_0006	130	-	37	69	24	0	0	1305	920	1154	.	.	.	.	.	.	L1PA4	0	.	.	.	.	.	.	.	.	.
chr1	31041658	31041658	HCT116_3ATLAS_0014	206	+	2	175	29	0	0	1586	1118	1829	.	.	RB3PA1[22]	149	L1HS|Ta1|5prime-truncated	61	L1HS|Ta1|5prime-truncated	61	mrip64	0	.	.	.	.	.	.	.
chr1	41674119	41674119	HCT116_3ATLAS_0022	99	+	14	43	42	0	0	1000	705	879	.	.	RB3PA1[22]	112	L1HS|Ta0|5prime-truncated	6	L1PA6	0	mrip95	5	.	.	SCMH1	0	SCMH1:intron	.	.
chr1	42320196	42320196	HCT116_3ATLAS_0023	250	-	27	23	179	21	0	3034	2140	2219	.	.	RB3PA1[22]	102	L1HS|Ta1|5prime-truncated	0	L1HS|Ta1|5prime-truncated	0	mrip99	0	L1HS262|L1HS|Ta1|5prime-truncated	0	HIVEP3	0	HIVEP3:intron	.	.
chr1	42483960	42483960	HCT116_3ATLAS_0024	264	+	162	21	81	0	0	2969	2094	2344	.	.	.	.	.	.	.	.	mrip100	0	.	.	HIVEP3	0	HIVEP3:intron	.	.
chr1	56834955	56834955	HCT116_3ATLAS_0035	227	+	97	68	61	1	0	4648	3278	2015	.	.	RB3PA1[22]	105	L1HS|Ta0|5prime-truncated	1	L1HS|Ta0|5prime-truncated	1	mrip132	17	.	.	.	.	.	.	.
chr1	58581664	58581664	HCT116_3ATLAS_0037	235	+	50	98	85	1	1	2322	1638	2086	.	.	RB3PA1[22]	95	L1HS|Ta1|5prime-truncated	0	L1HS|Ta1|5prime-truncated	0	mrip138	52	L1HS232|L1HS|Ta1|5prime-truncated	0	DAB1	0	DAB1:intron	.	.
chr1	65909743	65909743	HCT116_3ATLAS_0043	241	-	84	9	24	123	1	3082	2174	2139	.	.	RB3PA1[22]	0	L1HS|Ta|5prime-truncated	0	L1HS|Ta|5prime-truncated	0	mrip157	44	.	.	LEPR	0	LEPR:intron	.	.
chr1	67544565	67544565	HCT116_3ATLAS_0046	239	-	127	29	79	4	0	4266	3009	2122	HCT116_5ATLAS_0008	6035	RB3PA1[22]	103	L1HS|Ta1-d|full-length	0	L1HS|Ta1-d|full-length	0	mrip166	0	.	.	.	.	.	.	.
chr1	74984558	74984558	HCT116_3ATLAS_0053	125	-	6	24	95	0	0	1317	929	1110	.	.	RB3PA1[22]	111	L1HS|Ta1|5prime-truncated	7	L1HS|Ta1|5prime-truncated	7	mrip194	0	.	.	TNNI3K	0	FPGT-TNNI3K:intron,TNNI3K:intron	.	.
chr1	75192908	75192908	HCT116_3ATLAS_0054	229	-	115	44	70	0	0	2848	2008	2033	.	.	.	.	.	.	.	.	mrip195	0	.	.	CRYZ	0	CRYZ:intron	NM_001889_exon_7_0_chr1_75190395_r	2390
chr1	78709235	78709235	HCT116_3ATLAS_0058	110	-	9	60	41	0	0	718	506	976	.	.	RB3PA1[22]	99	L1HS|Ta0|5prime-truncated	0	L1HS|Ta0|5prime-truncated	0	mrip207	48	.	.	MGC27382	0	MGC27382:intron	.	.
chr1	86398778	86398778	HCT116_3ATLAS_0062	240	+	134	63	43	0	0	3256	2296	2130	.	.	RB3PA1[22]	99	L1HS|Ta1-nd|full-length	0	L1HS|Ta1-nd|full-length	0	mrip236	0	L1HS316|L1HS|Ta1-nd|full-length	0	COL24A1	0	COL24A1:intron	.	.
chr1	87144842	87144842	HCT116_3ATLAS_0064	267	-	155	10	90	12	0	11612	8189	2370	.	.	RB3PA1[22]	25	L1HS|Ta0|full-length	0	L1HS|Ta0|full-length	0	mrip240	18	.	.	.	.	.	.	.
chr1	95801857	95801857	HCT116_3ATLAS_0071	228	-	157	48	23	0	0	2273	1603	2024	HCT116_5ATLAS_0016	0	.	.	.	.	.	.	mrip262	0	.	.	.	.	.	.	.
chr1	99678976	99678976	HCT116_3ATLAS_0077	21	-	8	5	8	0	0	42	30	186	.	.	RB3PA1(1)[21]	118	L1HS|Ta0|5prime-truncated	17	L1HS|Ta0|5prime-truncated	17	mrip272	0	.	.	.	.	.	.	.
chr1	99854101	99854101	HCT116_3ATLAS_0078	256	-	104	113	38	1	0	4400	3103	2272	.	.	RB3PA1[22]	97	L1HS|Ta0|5prime-truncated	0	L1HS|Ta0|5prime-truncated	0	mrip275	0	.	.	.	.	.	.	.
chr1	101978988	101978988	HCT116_3ATLAS_0079	31	-	0	24	7	0	0	62	44	275	.	.	.	.	.	.	.	.	mrip281	0	.	.	.	.	.	.	.
chr1	102568911	102568911	HCT116_3ATLAS_0080	22	+	7	3	12	0	0	40	28	195	HCT116_5ATLAS_0018	0	.	.	.	.	.	.	mrip287	0	.	.	.	.	.	.	.
chr1	105386453	105386453	HCT116_3ATLAS_0087	254	-	208	2	43	1	0	4373	3084	2255	.	.	RB3PA1[22]	106	L1HS|Ta1-nd|full-length	2	L1HS|Ta1-nd|full-length	2	mrip300	0	.	.	.	.	.	.	.
chr1	106968931	106968931	HCT116_3ATLAS_0088	136	+	55	50	24	7	0	610	430	1207	.	.	RB3PA1[22]	92	L1HS|Ta0|5prime-truncated	0	L1HS|Ta0|5prime-truncated	0	mrip304	39	.	.	.	.	.	.	.
chr1	113888418	113888418	HCT116_3ATLAS_0093	3	+	1	0	2	0	0	9	6	27	.	.	RB3PA1[22]	112	L1HS|Ta0|5prime-truncated	6	L1PA4	0	mrip318	45	.	.	.	.	.	.	.
chr1	114045868	114045868	HCT116_3ATLAS_0094	247	+	15	111	121	0	0	4006	2825	2193	.	.	RB3PA1[22]	119	L1HS|Ta0|full-length	0	L1HS|Ta0|full-length	0	mrip321	57	.	.	MAGI3	0	MAGI3:intron	.	.
chr1	121355468	121355468	HCT116_3ATLAS_0102	9	+	0	2	7	0	0	14	10	80	.	.	.	.	.	.	.	.	.	.	.	.	.	.	.	.	.
chr1	121478362	121478362	HCT116_3ATLAS_0104	136	+	42	51	43	0	0	477	336	1207	.	.	RB3PA1[22]	101	L1HS|Ta1|5prime-truncated	0	L1HS|Ta1|5prime-truncated	0	mrip353	7	.	.	.	.	.	.	.
chr1	121484714	121484714	HCT116_3ATLAS_0107	142	+	19	66	57	0	0	1187	837	1261	.	.	.	.	.	.	.	.	mrip357	2	.	.	.	.	.	.	.
chr1	121485249	121485249	HCT116_3ATLAS_0109	12	+	2	8	2	0	0	137	97	107	.	.	.	.	.	.	.	.	mrip358	38	.	.	.	.	.	.	.
chr1	142544869	142544869	HCT116_3ATLAS_0110	19	-	0	3	15	1	0	55	39	169	.	.	.	.	.	.	.	.	mrip359	20	.	.	.	.	.	.	.
chr1	152462363	152462363	HCT116_3ATLAS_0118	197	-	122	23	52	0	0	2974	2097	1749	.	.	RB3PA1[22]	98	L1HS|Ta0|5prime-truncated	0	L1HS|Ta0|5prime-truncated	0	mrip379	0	.	.	.	.	.	.	.
chr1	153250962	153250962	HCT116_3ATLAS_0119	235	-	54	134	47	0	0	3421	2413	2086	.	.	RB3PA1[22]	102	L1HS|Ta0|5prime-truncated	0	L1HS|Ta0|5prime-truncated	0	mrip382	12	L1HS165|L1HS|Ta0|5prime-truncated	0	.	.	.	.	.
chr1	157732947	157732947	HCT116_3ATLAS_0127	106	+	53	42	11	0	0	541	382	941	.	.	.	.	.	.	L1M2	0	mrip394	0	.	.	FCRL2	0	FCRL2:intron	NM_030764_exon_5_0_chr1_157736645_r	3697
chr1	158238651	158238651	HCT116_3ATLAS_0128	227	+	55	99	73	0	0	2812	1983	2015	.	.	RB3PA1[22]	96	L1HS|Ta|5prime-truncated	0	L1HS|Ta|5prime-truncated	0	mrip396	0	L1HS164|L1HS|Ta|5prime-truncated	0	.	.	.	.	.
chr1	163231948	163231948	HCT116_3ATLAS_0134	273	-	62	113	97	1	0	4705	3318	2423	.	.	RB3PA1[22]	102	L1HS|Ta0|5prime-truncated	0	L1HS|Ta0|5prime-truncated	0	mrip415	0	L1HS303|L1HS|Ta0|5prime-truncated	0	RGS5	0	RGS5:intron	.	.
chr1	165940099	165940099	HCT116_3ATLAS_0135	205	-	94	50	61	0	0	4284	3021	1820	.	.	RB3PA1[22]	106	L1HS|Ta0|5prime-truncated	0	L1HS|Ta0|5prime-truncated	0	mrip426	4	L1HS305|L1HS|Ta0|5prime-truncated	0	.	.	.	.	.
chr1	166212301	166212301	HCT116_3ATLAS_0136	191	-	87	32	70	0	2	3813	2689	1695	.	.	RB3PA1[22]	93	L1HS|Ta0|full-length	0	L1HS|Ta0|full-length	0	mrip428	0	.	.	.	.	.	.	.
chr1	173895431	173895431	HCT116_3ATLAS_0141	4	-	2	0	2	0	0	4	3	36	.	.	.	.	.	.	.	.	.	.	.	.	RC3H1	4920	.	NM_172071_exon_0_0_chr1_173900352_r	4920
chr1	187312893	187312893	HCT116_3ATLAS_0148	210	-	63	83	63	1	0	1975	1393	1864	.	.	RB3PA1[22]	107	L1HS|Ta0|full-length	3	L1HS|Ta0|full-length	3	mrip484	61	L1HS326|L1HS|Ta0|full-length	3	.	.	.	.	.
chr1	192262268	192262268	HCT116_3ATLAS_0153	178	-	16	82	80	0	0	966	681	1580	.	.	.	.	.	.	.	.	mrip512	0	.	.	.	.	.	.	.
chr1	193836834	193836834	HCT116_3ATLAS_0156	271	+	58	75	136	2	0	4685	3304	2406	.	.	RB3PA1[22]	108	L1HS|Ta|5prime-truncated	7	L1HS|Ta|5prime-truncated	7	mrip523	6	L1HS185|L1HS|Ta|5prime-truncated	7	.	.	.	.	.
chr1	195894123	195894123	HCT116_3ATLAS_0157	218	-	67	74	77	0	0	2008	1416	1935	.	.	RB3PA1[22]	101	L1HS|Ta0|5prime-truncated	0	L1HS|Ta0|5prime-truncated	0	mrip530	44	L1HS327|L1HS|Ta0|5prime-truncated	0	.	.	.	.	.
chr1	196188508	196188508	HCT116_3ATLAS_0158	256	-	114	59	72	11	0	4961	3499	2272	.	.	RB3PA1[22]	96	L1HS|Ta0|full-length	0	L1HS|Ta0|full-length	0	mrip531	45	L1HS315|L1HS|Ta0|full-length	0	.	.	.	.	.
chr1	218182569	218182569	HCT116_3ATLAS_0173	172	-	76	57	39	0	0	1273	898	1527	.	.	RB3PA1[22]	103	L1HS|Ta0|full-length	0	L1HS|Ta0|full-length	0	mrip582	0	.	.	.	.	.	.	.
chr1	228058497	228058497	HCT116_3ATLAS_0181	260	-	45	151	63	1	0	4298	3031	2308	.	.	RB3PA1[22]	113	L1HS|Ta|5prime-truncated	9	L1HS|Ta|5prime-truncated	9	mrip614	16	L1HS317|L1HS|Ta|5prime-truncated	9	.	.	.	.	.
chr1	237244599	237244599	HCT116_3ATLAS_0187	266	+	52	84	130	0	0	3689	2602	2361	.	.	RB3PA1[22]	110	L1HS|Ta1-nd|full-length	6	L1HS|Ta1-nd|full-length	6	mrip635	54	.	.	RYR2	0	RYR2:intron	.	.
chr10	5293343	5293343	HCT116_3ATLAS_0198	168	+	54	22	92	0	0	2625	1851	1491	.	.	RB3PA1[22]	99	L1HS|Ta1-nd|full-length	0	L1HS|Ta1-nd|full-length	0	mrip685	7	.	.	.	.	.	.	.
chr10	13260729	13260729	HCT116_3ATLAS_0206	194	+	12	137	45	0	0	2028	1430	1722	.	.	RB3PA1[22]	133	L1HS|Ta0|5prime-truncated	29	L1HS|Ta0|5prime-truncated	29	mrip711	51	.	.	UCMA	3037	.	NM_145314_exon_0_0_chr10_13263767_r	3037
chr10	19450496	19450496	HCT116_3ATLAS_0213	131	+	15	44	72	0	0	825	582	1163	.	.	RB3PA1[22]	155	L1HS|Ta1|5prime-truncated	52	L1HS|Ta1|5prime-truncated	52	mrip735	102	.	.	MALRD1	0	MALRD1:intron	NM_001142308_exon_12_0_chr10_19454566_f	4069
chr10	23842058	23842058	HCT116_3ATLAS_0220	223	-	140	35	48	0	0	2344	1653	1980	.	.	.	.	.	.	L1M5	157	mrip749	0	.	.	.	.	.	.	.
chr10	25707700	25707700	HCT116_3ATLAS_0222	31	-	11	3	17	0	0	81	57	275	.	.	.	.	.	.	.	.	mrip758	0	.	.	GPR158	0	GPR158:intron	.	.
chr10	32929792	32929792	HCT116_3ATLAS_0228	26	-	3	11	12	0	0	41	29	231	.	.	RB3PA1[22]	114	L1HS|Ta|5prime-truncated	12	L1PA4	0	mrip779	0	.	.	CCDC7	0	CCDC7:intron	.	.
chr10	33799711	33799711	HCT116_3ATLAS_0231	183	-	22	110	51	0	0	1418	1000	1624	.	.	RB3PA1[22]	166	L1HS|Ta0|full-length	62	L1HS|Ta0|full-length	62	mrip782	0	.	.	.	.	.	.	.
chr10	38551880	38551880	HCT116_3ATLAS_0237	256	-	116	89	51	0	0	4480	3159	2272	.	.	RB3PA1[22]	118	L1HS|Ta0|5prime-truncated	12	L1HS|Ta0|5prime-truncated	12	mrip797	57	L1HS106|L1HS|Ta0|5prime-truncated	12	.	.	.	.	.
chr10	53941187	53941187	HCT116_3ATLAS_0243	235	-	36	98	101	0	0	3994	2817	2086	.	.	RB3PA1[22]	109	L1HS|Ta0|5prime-truncated	5	L1HS|Ta0|5prime-truncated	5	mrip836	50	L1HS274|L1HS|Ta0|5prime-truncated	5	PRKG1	0	PRKG1:intron	.	.
chr10	58863619	58863619	HCT116_3ATLAS_0246	236	-	172	10	54	0	0	2051	1446	2095	.	.	RB3PA1[22]	32	L1HS|Ta|5prime-truncated	0	L1HS|Ta|5prime-truncated	0	mrip851	8	.	.	.	.	.	.	.
chr10	87121372	87121372	HCT116_3ATLAS_0269	183	+	15	82	86	0	0	3509	2475	1624	.	.	RB3PA1[22]	182	L1HS|Ta0|full-length	78	L1M2	29	mrip922	0	L1HS268|L1HS|Ta0|full-length	78	.	.	.	.	.
chr10	91934117	91934117	HCT116_3ATLAS_0276	193	+	0	74	119	0	0	1246	879	1713	.	.	.	.	.	.	.	.	.	.	.	.	.	.	.	.	.
chr10	96584798	96584798	HCT116_3ATLAS_0280	26	-	2	7	10	0	7	63	44	231	.	.	.	.	.	.	L1PA2	0	mrip949	87	.	.	CYP2C19	0	CYP2C19:intron	NM_000769_exon_5_0_chr10_96580253_f	4404
chr10	100720458	100720458	HCT116_3ATLAS_0284	5	-	0	1	4	0	0	8	6	44	.	.	RB3PA1(2)[20]	141	L1HS|Ta0|5prime-truncated	39	L1HS|Ta0|5prime-truncated	39	mrip958	95	.	.	HPSE2	0	HPSE2:intron	.	.
chr10	107137108	107137108	HCT116_3ATLAS_0292	270	-	121	64	85	0	0	7598	5358	2397	HCT116_5ATLAS_0044	6027	RB3PA1[22]	100	L1HS|Ta1-d|full-length	0	L1HS|Ta1-d|full-length	0	mrip978	0	.	.	.	.	.	.	.
chr10	107535279	107535279	HCT116_3ATLAS_0293	259	-	126	28	104	1	0	6611	4662	2299	.	.	RB3PA1[22]	103	L1HS|Ta0|full-length	0	L1HS|Ta0|full-length	0	mrip980	40	.	.	.	.	.	.	.
chr10	110453465	110453465	HCT116_3ATLAS_0298	232	+	32	93	107	0	0	2242	1581	2059	.	.	.	.	.	.	L1M4c	0	mrip991	0	.	.	.	.	.	.	.
chr10	110846826	110846826	HCT116_3ATLAS_0299	246	+	184	13	49	0	0	4857	3425	2184	.	.	RB3PA1[22]	103	L1HS|Ta0|5prime-truncated	0	L1HS|Ta0|5prime-truncated	0	mrip994	11	L1HS272|L1HS|Ta0|5prime-truncated	0	.	.	.	.	.
chr10	111078245	111078245	HCT116_3ATLAS_0300	241	-	115	46	80	0	0	6057	4272	2139	.	.	RB3PA1[22]	104	L1HS|Ta|5prime-truncated	0	L1HS|Ta|5prime-truncated	0	mrip996	48	.	.	.	.	.	.	.
chr11	15380244	15380244	HCT116_3ATLAS_0323	65	+	0	52	13	0	0	202	142	577	.	.	.	.	.	.	L1MA8	0	mrip1097	0	.	.	.	.	.	.	.
chr11	15995926	15995926	HCT116_3ATLAS_0325	277	-	201	49	27	0	0	4390	3096	2459	.	.	RB3PA1[22]	113	L1HS|Ta|5prime-truncated	9	L1HS|Ta|5prime-truncated	9	mrip1100	0	.	.	SOX6	0	SOX6:intron	NM_033326_exon_0_0_chr11_15987995_r	1268
chr11	24355541	24355541	HCT116_3ATLAS_0332	223	+	23	67	132	1	0	3133	2209	1980	HCT116_5ATLAS_0052	6046	RB3PA1[22]	118	L1HS|Ta1-d|full-length	0	L1HS|Ta1-d|full-length	0	mrip1119	21	.	.	.	.	.	.	.
chr11	25123347	25123347	HCT116_3ATLAS_0333	9	-	5	2	2	0	0	16	11	80	.	.	.	.	.	.	.	.	mrip1125	0	.	.	.	.	.	.	.
chr11	31337207	31337207	HCT116_3ATLAS_0340	269	-	98	86	74	11	0	3918	2763	2388	.	.	RB3PA1[22]	98	L1HS|Ta0|full-length	0	L1HS|Ta0|full-length	0	mrip1156	19	L1HS135|L1HS|Ta0|full-length	0	DCDC1	0	DCDC1:intron	.	.
chr11	33670122	33670122	HCT116_3ATLAS_0342	178	+	15	63	100	0	0	992	700	1580	.	.	.	.	.	.	.	.	mrip1164	0	.	.	KIAA1549L	0	KIAA1549L:intron	NM_012194_exon_15_0_chr11_33667232_f	2540
chr11	36573156	36573156	HCT116_3ATLAS_0346	267	-	152	44	70	1	0	5274	3719	2370	.	.	RB3PA1[22]	104	L1HS|Ta1-nd|full-length	0	L1HS|Ta1-nd|full-length	0	mrip1177	54	.	.	.	.	.	.	.
chr11	48755847	48755847	HCT116_3ATLAS_0352	235	+	62	142	31	0	0	2011	1418	2086	.	.	.	.	.	.	L1PA4	0	mrip1211	0	.	.	.	.	.	.	.
chr11	51573168	51573168	HCT116_3ATLAS_0357	5	+	4	1	0	0	0	55	39	44	.	.	.	.	.	.	.	.	.	.	.	.	.	.	.	.	.
chr11	54949140	54949140	HCT116_3ATLAS_0358	3	+	1	0	2	0	0	7	5	27	.	.	.	.	.	.	.	.	.	.	.	.	.	.	.	.	.
chr11	54965808	54965808	HCT116_3ATLAS_0360	154	-	22	29	102	1	0	1766	1245	1367	.	.	RB3PA1[22]	120	L1HS|Ta0|5prime-truncated	16	L1HS|Ta0|5prime-truncated	16	mrip1240	0	.	.	.	.	.	.	.
chr11	58171836	58171836	HCT116_3ATLAS_0361	246	+	122	69	49	6	0	2179	1537	2184	.	.	.	.	.	.	.	.	mrip1261	0	.	.	OR5B3	954	OR5B3:up	NM_001005469_exon_0_0_chr11_58169938_r	954
chr11	59816136	59816136	HCT116_3ATLAS_0363	222	-	115	42	65	0	0	2459	1734	1971	.	.	RB3PA1[22]	143	L1HS|Ta1|5prime-truncated	39	L1HS|Ta1|5prime-truncated	39	mrip1268	39	.	.	OOSP2	620	.	NM_173801_exon_3_0_chr11_59814417_f	620
chr11	60853848	60853848	HCT116_3ATLAS_0364	193	+	123	46	24	0	0	1609	1135	1713	.	.	RB3PA1[22]	110	L1HS|Ta1|5prime-truncated	6	L1HS|Ta1|5prime-truncated	6	mrip1275	34	.	.	.	.	.	.	.
chr11	67599048	67599048	HCT116_3ATLAS_0370	107	+	31	40	36	0	0	774	546	950	HCT116_5ATLAS_0057	0	.	.	.	.	.	.	mrip1292	0	.	.	.	.	.	.	.
chr11	78388823	78388823	HCT116_3ATLAS_0377	223	-	50	22	151	0	0	4274	3014	1980	.	.	RB3PA1[22]	98	L1HS|Ta1-nd|full-length	0	L1HS|Ta1-nd|full-length	0	mrip1312	28	.	.	TENM4	0	TENM4:intron	NM_001098816_exon_4_0_chr11_78387197_r	1391
chr11	85211584	85211584	HCT116_3ATLAS_0384	159	+	47	50	62	0	0	1510	1065	1411	.	.	RB3PA1[22]	90	L1HS|Ta|5prime-truncated	0	L1HS|Ta|5prime-truncated	0	mrip1341	0	.	.	DLG2	0	DLG2:intron	.	.
chr11	90699444	90699444	HCT116_3ATLAS_0391	108	-	28	21	59	0	0	506	357	959	.	.	RB3PA1[22]	99	L1HS|Ta0|full-length	0	L1HS|Ta0|full-length	0	mrip1363	31	L1HS282|L1HS|Ta0|full-length	0	.	.	.	.	.
chr11	94684380	94684380	HCT116_3ATLAS_0396	255	+	81	83	91	0	0	2626	1852	2264	.	.	.	.	.	.	.	.	mrip1375	0	.	.	.	.	.	.	.
chr11	95175417	95175417	HCT116_3ATLAS_0397	168	+	27	97	44	0	0	1159	817	1491	HCT116_5ATLAS_0062	6036	RB3PA1[22]	111	L1HS|Ta1-d|full-length	7	L1HS|Ta1-d|full-length	7	mrip1376	0	.	.	.	.	.	.	.
chr11	99478838	99478838	HCT116_3ATLAS_0402	265	+	103	77	83	2	0	4770	3364	2352	.	.	RB3PA1[22]	98	L1HS|Ta0|5prime-truncated	0	L1HS|Ta0|5prime-truncated	0	mrip1390	0	.	.	CNTN5	0	CNTN5:intron	.	.
chr11	111995142	111995142	HCT116_3ATLAS_0417	12	+	8	3	1	0	0	184	130	107	.	.	.	.	.	.	.	.	.	.	.	.	.	.	.	.	.
chr11	123241792	123241792	HCT116_3ATLAS_0426	25	+	3	15	7	0	0	55	39	222	.	.	.	.	.	.	.	.	mrip1470	0	.	.	.	.	.	.	.
chr11	125412535	125412535	HCT116_3ATLAS_0427	182	+	2	19	161	0	0	2399	1692	1616	HCT116_5ATLAS_0066	6034	RB3PA1[22]	103	L1HS|Ta1-nd|full-length	0	L1HS|Ta1-nd|full-length	0	mrip1476	9	.	.	.	.	.	.	.
chr11	134305642	134305642	HCT116_3ATLAS_0430	21	-	6	11	4	0	0	51	36	186	.	.	.	.	.	.	.	.	mrip1515	0	.	.	LOC283177	733	LOC283177:up	NR_033852_exon_0_0_chr11_134306376_f	733
chr12	3608359	3608359	HCT116_3ATLAS_0434	221	-	12	100	109	0	0	2813	1984	1962	.	.	RB3PA1[22]	106	L1HS|Ta0|full-length	2	L1HS|Ta0|full-length	2	mrip1522	58	L1HS56|L1HS|Ta0|full-length	2	PRMT8	0	PRMT8:intron	.	.
chr12	12933696	12933696	HCT116_3ATLAS_0439	170	-	18	96	56	0	0	1787	1260	1509	.	.	.	.	.	.	.	.	mrip1544	0	.	.	APOLD1	0	APOLD1:intron	NM_030817_exon_0_0_chr12_12938541_f	4844
chr12	14335373	14335373	HCT116_3ATLAS_0440	111	+	66	36	9	0	0	1283	905	985	.	.	RB3PA1[22]	105	L1HS|Ta|5prime-truncated	1	L1HS|Ta|5prime-truncated	1	mrip1546	11	.	.	.	.	.	.	.
chr12	19919688	19919688	HCT116_3ATLAS_0447	261	+	188	35	37	1	0	5504	3882	2317	.	.	RB3PA1[22]	53	L1HS|Ta|5prime-truncated	0	L1HS|Ta|5prime-truncated	0	mrip1567	0	.	.	.	.	.	.	.
chr12	27464705	27464705	HCT116_3ATLAS_0450	199	-	3	90	106	0	0	1579	1114	1766	.	.	.	.	.	.	.	.	mrip1588	192	.	.	STK38L	0	STK38L:intron	NM_015000_exon_5_0_chr12_27465482_f	776
chr12	28226425	28226425	HCT116_3ATLAS_0451	10	-	4	4	2	0	0	17	12	89	.	.	.	.	.	.	.	.	mrip1591	0	.	.	.	.	.	.	.
chr12	34017322	34017322	HCT116_3ATLAS_0457	1	-	0	1	0	0	0	1	1	9	HCT116_5ATLAS_0076	2	.	.	.	.	L1M3de	0	mrip1604	0	.	.	.	.	.	.	.
chr12	40195073	40195073	HCT116_3ATLAS_0464	96	+	13	50	33	0	0	672	474	852	.	.	RB3PA1[22]	116	L1HS|Ta0|5prime-truncated	14	L1HS|Ta0|5prime-truncated	14	mrip1635	6	.	.	SLC2A13	0	SLC2A13:intron	.	.
chr12	43256984	43256984	HCT116_3ATLAS_0465	262	-	135	28	99	0	0	4889	3448	2326	.	.	.	.	.	.	L1M6	35	mrip1648	0	.	.	.	.	.	.	.
chr12	44502106	44502106	HCT116_3ATLAS_0468	233	-	23	8	190	12	0	3482	2456	2068	.	.	RB3PA1[22]	5	L1HS|Ta0|full-length	0	L1HS|Ta0|full-length	0	mrip1655	55	L1HS294|L1HS|Ta0|full-length	0	TMEM117	0	TMEM117:intron	.	.
chr12	48929050	48929050	HCT116_3ATLAS_0472	134	+	8	71	55	0	0	771	544	1190	.	.	.	.	.	.	.	.	mrip1668	0	.	.	.	.	.	.	.
chr12	55490040	55490040	HCT116_3ATLAS_0475	228	-	121	75	32	0	0	3646	2571	2024	.	.	RB3PA1[22]	103	L1HS|Ta0|full-length	0	L1HS|Ta0|full-length	0	mrip1691	44	L1HS501|L1HS|Ta0|full-length	0	.	.	.	.	.
chr12	60402605	60402605	HCT116_3ATLAS_0478	17	-	0	3	14	0	0	23	16	151	.	.	.	.	L1HS|Ta0|5prime-truncated	0	L1HS|Ta0|5prime-truncated	0	mrip1705	76	.	.	.	.	.	.	.
chr12	61767017	61767017	HCT116_3ATLAS_0481	223	-	79	9	133	2	0	1840	1298	1980	.	.	RB3PA1[22]	74	L1HS|Ta|5prime-truncated	0	L1HS|Ta|5prime-truncated	0	mrip1711	1	L1HS297|L1HS|Ta|5prime-truncated	0	.	.	.	.	.
chr12	62295048	62295048	HCT116_3ATLAS_0482	222	-	16	43	162	1	0	2163	1525	1971	.	.	RB3PA1[22]	113	L1HS|Ta|5prime-truncated	9	L1HS|Ta|5prime-truncated	9	mrip1714	54	.	.	FAM19A2	0	FAM19A2:intron	.	.
chr12	70167187	70167187	HCT116_3ATLAS_0489	253	-	28	126	99	0	0	4666	3291	2246	.	.	RB3PA1[22]	107	L1HS|Ta1-nd|full-length	3	L1MA6	0	mrip1738	0	.	.	RAB3IP	0	RAB3IP:intron	.	.
chr12	76199587	76199587	HCT116_3ATLAS_0498	43	+	42	1	0	0	0	148	104	382	.	.	.	.	.	.	.	.	.	.	.	.	.	.	.	.	.
chr12	83844603	83844603	HCT116_3ATLAS_0505	237	+	56	100	81	0	0	4493	3169	2104	.	.	RB3PA1[22]	114	L1HS|Ta|5prime-truncated	10	L1HS|Ta|5prime-truncated	10	mrip1787	52	.	.	.	.	.	.	.
chr12	95808524	95808524	HCT116_3ATLAS_0522	11	-	5	2	3	1	0	12	8	98	.	.	.	.	.	.	.	.	mrip1824	0	.	.	.	.	.	.	.
chr12	97365546	97365546	HCT116_3ATLAS_0523	249	-	95	92	62	0	0	2447	1726	2210	.	.	.	.	.	.	.	.	mrip1831	0	.	.	.	.	.	.	.
chr12	98672944	98672944	HCT116_3ATLAS_0526	186	+	118	9	59	0	0	3966	2797	1651	.	.	RB3PA1[22]	101	L1HS|Ta1|5prime-truncated	0	L1HS|Ta1|5prime-truncated	0	mrip1838	30	L1HS51|L1HS|Ta1|5prime-truncated	0	.	.	.	.	.
chr12	102842478	102842478	HCT116_3ATLAS_0527	237	+	137	32	67	1	0	4523	3190	2104	.	.	RB3PA1[22]	102	L1HS|Ta0|5prime-truncated	0	L1HS|Ta0|5prime-truncated	0	mrip1856	0	.	.	IGF1	0	IGF1:intron	.	.
chr12	126783529	126783529	HCT116_3ATLAS_0541	203	-	4	71	128	0	0	1783	1257	1802	HCT116_5ATLAS_0088	6062	RB3PA1[22]	131	L1HS|Ta1-d|full-length	27	L1HS|Ta1-d|full-length	27	mrip1905	57	.	.	.	.	.	.	.
chr12	126802944	126802944	HCT116_3ATLAS_0542	251	-	134	68	49	0	0	2190	1544	2228	.	.	.	.	.	.	.	.	mrip1907	0	.	.	.	.	.	.	.
chr13	22489788	22489788	HCT116_3ATLAS_0544	14	+	1	8	5	0	0	22	16	124	.	.	.	.	.	.	.	.	mrip1932	0	.	.	.	.	.	.	.
chr13	30215839	30215839	HCT116_3ATLAS_0550	229	-	15	81	132	1	0	2137	1507	2033	.	.	RB3PA1[22]	108	L1HS|Ta1-d|full-length	4	L1HS|Ta1-d|full-length	4	mrip1950	5	.	.	.	.	.	.	.
chr13	31882465	31882465	HCT116_3ATLAS_0553	254	+	161	57	36	0	0	3817	2692	2255	.	.	RB3PA1[22]	87	L1HS|Ta0|full-length	0	L1HS|Ta0|full-length	0	mrip1954	31	.	.	B3GALTL	0	B3GALTL:intron	.	.
chr13	33441842	33441842	HCT116_3ATLAS_0555	231	-	132	7	90	2	0	4085	2881	2051	.	.	RB3PA1[22]	95	L1HS|Ta1|5prime-truncated	0	L1HS|Ta1|5prime-truncated	0	mrip1962	0	L1HS91|L1HS|Ta1|5prime-truncated	0	LINC00423	0	LINC00423:intron	.	.
chr13	35054394	35054394	HCT116_3ATLAS_0557	265	-	129	27	109	0	0	5158	3638	2352	.	.	RB3PA1[22]	109	L1HS|Ta1-nd|full-length	5	L1HS|Ta1-nd|full-length	5	mrip1968	56	L1HS514|L1HS|Ta1-nd|full-length	5	LINC00457	0	LINC00457:intron	.	.
chr13	42771411	42771411	HCT116_3ATLAS_0566	5	+	0	3	2	0	0	6	4	44	.	.	.	.	.	.	.	.	mrip1991	0	.	.	DGKH	0	DGKH:intron	NM_178009_exon_17_0_chr13_42772614_f	1202
chr13	48856542	48856542	HCT116_3ATLAS_0570	207	+	192	6	8	1	0	2121	1496	1838	.	.	.	.	.	.	.	.	mrip2003	0	.	.	.	.	.	.	.
chr13	57793468	57793468	HCT116_3ATLAS_0575	253	-	79	62	112	0	0	4365	3078	2246	.	.	RB3PA1[22]	98	L1HS|Ta1|5prime-truncated	0	L1HS|Ta1|5prime-truncated	0	mrip2029	0	.	.	.	.	.	.	.
chr13	59088388	59088388	HCT116_3ATLAS_0578	151	+	17	40	93	1	0	1818	1282	1340	.	.	RB3PA1[22]	104	L1HS|Ta|5prime-truncated	0	L1HS|Ta|5prime-truncated	0	mrip2035	0	.	.	.	.	.	.	.
chr13	61221171	61221171	HCT116_3ATLAS_0580	117	-	21	81	15	0	0	714	504	1039	.	.	.	.	.	.	.	.	mrip2039	0	.	.	.	.	.	.	.
chr13	61462346	61462346	HCT116_3ATLAS_0581	256	-	130	39	87	0	0	5052	3563	2272	.	.	.	.	.	.	.	.	mrip2041	0	.	.	.	.	.	.	.
chr13	61734484	61734484	HCT116_3ATLAS_0583	223	+	99	50	74	0	0	2025	1428	1980	.	.	.	.	.	.	.	.	mrip2044	0	.	.	.	.	.	.	.
chr13	79259773	79259773	HCT116_3ATLAS_0593	8	-	3	1	4	0	0	19	13	71	.	.	.	.	.	.	.	.	mrip2094	0	.	.	.	.	.	.	.
chr13	85871609	85871609	HCT116_3ATLAS_0599	186	-	16	71	99	0	0	2082	1468	1651	.	.	.	.	.	.	.	.	mrip2109	0	.	.	.	.	.	.	.
chr13	86502081	86502081	HCT116_3ATLAS_0600	255	+	57	144	54	0	0	3961	2793	2264	.	.	RB3PA1[22]	105	L1HS|Ta1|5prime-truncated	1	L1HS|Ta1|5prime-truncated	1	mrip2115	0	L1HS250|L1HS|Ta1|5prime-truncated	1	.	.	.	.	.
chr13	88851213	88851213	HCT116_3ATLAS_0603	229	-	132	27	70	0	0	3216	2268	2033	.	.	RB3PA1[22]	97	L1HS|Ta0|5prime-truncated	0	L1HS|Ta0|5prime-truncated	0	mrip2128	0	.	.	.	.	.	.	.
chr13	92855892	92855892	HCT116_3ATLAS_0607	213	+	101	67	37	8	0	1264	891	1891	.	.	RB3PA1[22]	93	L1HS|Ta|5prime-truncated	0	L1HS|Ta|5prime-truncated	0	mrip2142	0	L1HS204|L1HS|Ta|5prime-truncated	0	GPC5	0	GPC5:intron	.	.
chr13	104296233	104296233	HCT116_3ATLAS_0616	10	-	0	5	5	0	0	16	11	89	.	.	.	.	.	.	L1MA4A	0	mrip2169	0	.	.	.	.	.	.	.
chr13	104395942	104395942	HCT116_3ATLAS_0617	9	-	9	0	0	0	0	23	16	80	.	.	.	.	.	.	.	.	mrip2170	0	.	.	.	.	.	.	.
chr13	104704067	104704067	HCT116_3ATLAS_0618	266	+	181	18	64	3	0	5486	3869	2361	.	.	RB3PA1[22]	0	L1HS|Ta1|5prime-truncated	0	L1HS|Ta1|5prime-truncated	0	mrip2173	56	L1HS295|L1HS|Ta1|5prime-truncated	0	.	.	.	.	.
chr14	19000968	19000968	HCT116_3ATLAS_0630	9	+	5	2	2	0	0	10	7	80	.	.	.	.	.	.	.	.	mrip2198	0	.	.	.	.	.	.	.
chr14	19060337	19060337	HCT116_3ATLAS_0631	89	-	21	8	59	1	0	703	496	790	.	.	RB3PA1[22]	62	L1HS|Ta0|full-length	0	L1HS|Ta0|full-length	0	mrip2202	12	.	.	.	.	.	.	.
chr14	28301252	28301252	HCT116_3ATLAS_0638	8	+	1	2	5	0	0	14	10	71	.	.	.	.	.	.	.	.	mrip2234	0	.	.	.	.	.	.	.
chr14	36548788	36548788	HCT116_3ATLAS_0644	89	+	0	39	50	0	0	666	470	790	.	.	.	.	.	.	L1MEg	0	.	.	.	.	LINC00609	0	LINC00609:intron	.	.
chr14	36674750	36674750	HCT116_3ATLAS_0645	6	+	2	2	2	0	0	12	8	53	.	.	.	.	.	.	.	.	mrip2267	0	.	.	.	.	.	.	.
chr14	37769603	37769603	HCT116_3ATLAS_0646	157	-	5	79	73	0	0	1740	1227	1394	.	.	.	.	.	.	L1MC3	0	mrip2271	0	.	.	MIPOL1	0	MIPOL1:intron	.	.
chr14	39765841	39765841	HCT116_3ATLAS_0648	214	-	127	60	27	0	0	2250	1587	1900	.	.	RB3PA1[22]	101	L1HS|Ta|5prime-truncated	0	L1HS|Ta|5prime-truncated	0	mrip2276	0	.	.	CTAGE5	0	CTAGE5:intron	NM_203356_exon_7_0_chr14_39764129_f	1608
chr14	39875083	39875083	HCT116_3ATLAS_0649	215	+	4	126	84	1	0	2790	1968	1909	.	.	.	.	.	.	L1M5	69	mrip2277	0	.	.	FBXO33	0	FBXO33:intron	NM_203301_exon_2_0_chr14_39871605_r	3368
chr14	41197903	41197903	HCT116_3ATLAS_0651	241	-	55	138	48	0	0	3757	2650	2139	.	.	RB3PA1[22]	109	L1HS|Ta1|5prime-truncated	5	L1MA2	0	mrip2289	0	.	.	.	.	.	.	.
chr14	45946337	45946337	HCT116_3ATLAS_0654	118	-	36	67	15	0	0	691	487	1047	.	.	RB3PA1[22]	107	L1HS|Ta1-nd|full-length	3	L1HS|Ta1-nd|full-length	3	mrip2309	44	.	.	.	.	.	.	.
chr14	47195682	47195682	HCT116_3ATLAS_0656	224	-	65	120	38	1	0	4302	3034	1988	.	.	RB3PA1[22]	100	L1HS|Ta1|5prime-truncated	0	L1HS|Ta1|5prime-truncated	0	mrip2318	41	.	.	.	.	.	.	.
chr14	48662324	48662324	HCT116_3ATLAS_0658	235	+	37	119	79	0	0	3611	2547	2086	.	.	RB3PA1[22]	112	L1HS|Ta0|full-length	8	L1HS|Ta0|full-length	8	mrip2327	0	L1HS186|L1HS|Ta0|full-length	8	.	.	.	.	.
chr14	54536601	54536601	HCT116_3ATLAS_0669	3	-	0	3	0	0	0	11	8	27	.	.	.	.	.	.	L1MA1	0	.	.	.	.	.	.	.	.	.
chr14	59220383	59220383	HCT116_3ATLAS_0673	259	+	61	115	83	0	0	3919	2764	2299	HCT116_5ATLAS_0113	0	.	.	.	.	.	.	mrip2356	0	.	.	.	.	.	.	.
chr14	63583427	63583427	HCT116_3ATLAS_0677	268	-	93	81	93	1	0	5488	3870	2379	.	.	RB3PA1[22]	101	L1HS|Ta0|full-length	0	L1HS|Ta0|full-length	0	mrip2381	52	L1HS109|L1HS|Ta0|full-length	0	.	.	.	.	.
chr14	71020042	71020042	HCT116_3ATLAS_0682	194	+	124	19	49	2	0	4364	3078	1722	.	.	RB3PA1[22]	107	L1HS|Ta0|full-length	3	L1HS|Ta0|full-length	3	mrip2407	0	.	.	.	.	.	.	.
chr14	86381811	86381811	HCT116_3ATLAS_0691	273	-	178	8	83	4	0	4581	3231	2423	.	.	.	.	.	.	L1MC1	0	mrip2450	0	.	.	.	.	.	.	.
chr14	95605312	95605312	HCT116_3ATLAS_0696	243	+	160	42	41	0	0	3152	2223	2157	.	.	RB3PA1[22]	99	L1HS|Ta|5prime-truncated	0	L1HS|Ta|5prime-truncated	0	mrip2475	0	L1HS509|L1HS|Ta|5prime-truncated	0	DICER1	0	DICER1:intron,MIR3173:up	NR_036131_exon_0_0_chr14_95604256_r	989
chr15	20022207	20022207	HCT116_3ATLAS_0704	154	-	7	114	33	0	0	1023	721	1367	.	.	RB3PA1[22]	122	L1HS|Ta1|5prime-truncated	18	L1HS|Ta1|5prime-truncated	18	mrip2500	0	.	.	.	.	.	.	.
chr15	24383916	24383916	HCT116_3ATLAS_0707	78	+	7	31	40	0	0	555	391	692	.	.	RB3PA1[22]	107	L1HS|Ta0|5prime-truncated	3	L1HS|Ta0|5prime-truncated	3	mrip2518	15	L1HS521|L1HS|Ta0|5prime-truncated	3	.	.	.	.	.
chr15	37707885	37707885	HCT116_3ATLAS_0716	181	-	7	37	137	0	0	1255	885	1607	.	.	.	.	.	.	.	.	mrip2556	0	.	.	.	.	.	.	.
chr15	47507342	47507342	HCT116_3ATLAS_0721	4	-	0	0	4	0	0	11	8	36	HCT116_5ATLAS_0123	0	.	.	.	.	.	.	mrip2588	0	.	.	SEMA6D	0	SEMA6D:intron	.	.
chr15	51875306	51875306	HCT116_3ATLAS_0726	171	-	86	49	36	0	0	5481	3865	1518	.	.	RB3PA1[22]	120	L1HS|Ta0|5prime-truncated	16	L1MC4a	0	mrip2603	0	.	.	DMXL2	0	DMXL2:intron	.	.
chr15	53448045	53448045	HCT116_3ATLAS_0727	261	-	74	110	77	0	0	4829	3406	2317	.	.	RB3PA1[22]	105	L1HS|Ta0|5prime-truncated	1	L1HS|Ta0|5prime-truncated	1	mrip2604	0	L1HS195|L1HS|Ta0|5prime-truncated	1	.	.	.	.	.
chr15	58012031	58012031	HCT116_3ATLAS_0732	279	-	111	98	70	0	0	4550	3209	2477	.	.	RB3PA1[22]	106	L1HS|Ta|5prime-truncated	2	L1HS|Ta|5prime-truncated	2	mrip2626	0	L1HS523|L1HS|Ta|5prime-truncated	2	GCOM1	2276	.	NR_104371_exon_16_0_chr15_58006734_f	2276
chr15	83551640	83551640	HCT116_3ATLAS_0748	270	-	116	65	87	2	0	2545	1795	2397	HCT116_5ATLAS_0126	6031	RB3PA1[22]	109	L1HS|Ta1-d|full-length	5	L1HS|Ta1-d|full-length	5	mrip2680	7	.	.	HOMER2	0	HOMER2:intron	.	.
chr15	100931161	100931161	HCT116_3ATLAS_0755	225	-	76	71	78	0	0	2774	1956	1997	.	.	.	.	.	.	.	.	mrip2728	0	.	.	.	.	.	.	.
chr16	7925393	7925393	HCT116_3ATLAS_0758	229	+	147	42	40	0	0	2971	2095	2033	.	.	RB3PA1[22]	87	L1HS|Ta|5prime-truncated	0	L1HS|Ta|5prime-truncated	0	mrip2760	0	.	.	.	.	.	.	.
chr16	16934382	16934382	HCT116_3ATLAS_0761	241	-	54	66	120	1	0	2671	1884	2139	.	.	RB3PA1[22]	115	L1HS|Ta0|full-length	11	L1HS|Ta0|full-length	11	mrip2782	0	.	.	.	.	.	.	.
chr16	22711286	22711286	HCT116_3ATLAS_0764	216	-	101	60	55	0	0	2789	1967	1917	.	.	RB3PA1[22]	94	L1HS|Ta0|5prime-truncated	0	L1HS|Ta0|5prime-truncated	0	mrip2798	36	L1HS528|L1HS|Ta0|5prime-truncated	0	.	.	.	.	.
chr16	25514394	25514394	HCT116_3ATLAS_0767	278	-	150	69	58	1	0	4458	3144	2468	.	.	RB3PA1[22]	99	L1HS|Ta|5prime-truncated	0	L1HS|Ta|5prime-truncated	0	mrip2810	0	L1HS134|L1HS|Ta|5prime-truncated	0	.	.	.	.	.
chr16	32523885	32523885	HCT116_3ATLAS_0772	17	-	7	7	3	0	0	33	23	151	HCT116_5ATLAS_0128	1725	.	.	.	.	.	.	mrip2829	0	.	.	.	.	.	.	.
chr16	32525619	32525619	HCT116_3ATLAS_0773	10	-	3	6	1	0	0	23	16	89	HCT116_5ATLAS_0128	0	.	.	.	.	.	.	mrip2831	0	.	.	.	.	.	.	.
chr16	33755036	33755036	HCT116_3ATLAS_0774	55	-	0	48	7	0	0	262	185	488	HCT116_5ATLAS_0129	6043	RB3PA1[22]	112	L1HS|Ta1-d|full-length	8	L1HS|Ta1-d|full-length	8	mrip2837	24	.	.	.	.	.	.	.
chr16	61079187	61079187	HCT116_3ATLAS_0791	57	+	29	19	9	0	0	263	185	506	.	.	.	.	.	.	.	.	mrip2895	0	.	.	.	.	.	.	.
chr16	65729918	65729918	HCT116_3ATLAS_0794	276	+	179	17	79	1	0	4301	3033	2450	.	.	RB3PA1[22]	99	L1HS|Ta1-nd|full-length	0	L1HS|Ta1-nd|full-length	0	mrip2909	10	L1HS529|L1HS|Ta1-nd|full-length	0	.	.	.	.	.
chr16	83676903	83676903	HCT116_3ATLAS_0804	270	+	141	55	73	1	0	5116	3608	2397	HCT116_5ATLAS_0135	6052	RB3PA1[22]	106	L1HS|Ta1-d|full-length	2	L1HS|Ta1-d|full-length	2	mrip2959	56	.	.	CDH13	0	CDH13:intron	.	.
chr17	28398319	28398319	HCT116_3ATLAS_0827	193	+	32	63	98	0	0	2395	1689	1713	.	.	.	.	.	.	L1MA5	0	mrip3024	0	.	.	EFCAB5	0	EFCAB5:intron	NR_026738_exon_14_0_chr17_28400101_f	1781
chr17	32192778	32192778	HCT116_3ATLAS_0830	254	+	17	109	127	1	0	3710	2616	2255	.	.	RB3PA1[22]	102	L1HS|Ta|5prime-truncated	0	L1HS|Ta|5prime-truncated	0	mrip3040	0	L1HS116|L1HS|Ta|5prime-truncated	0	ASIC2	0	ASIC2:intron	.	.
chr17	65321033	65321033	HCT116_3ATLAS_0845	50	+	8	34	8	0	0	414	292	444	.	.	RB3PA1[22]	108	L1HS|Ta|5prime-truncated	0	L1HS|Ta|5prime-truncated	0	mrip3107	43	.	.	.	.	.	.	.
chr17	68357398	68357398	HCT116_3ATLAS_0850	198	+	50	130	18	0	0	3248	2291	1758	.	.	.	.	.	.	.	.	mrip3113	0	.	.	.	.	.	.	.
chr17	68461161	68461161	HCT116_3ATLAS_0851	234	+	4	144	86	0	0	4328	3052	2077	HCT116_5ATLAS_0138	6062	RB3PA1[22]	137	L1HS|Ta1-d|full-length	33	L1HS|Ta1-d|full-length	33	mrip3114	82	.	.	.	.	.	.	.
chr18	5332455	5332455	HCT116_3ATLAS_0872	206	-	140	35	31	0	0	1481	1044	1829	.	.	RB3PA1[22]	101	L1HS|Ta0|5prime-truncated	13	L1HS|Ta0|5prime-truncated	13	mrip3171	0	L1HS557|L1HS|Ta0|5prime-truncated	13	.	.	.	.	.
chr18	18512811	18512811	HCT116_3ATLAS_0883	126	+	39	63	23	1	0	2203	1554	1118	.	.	.	.	.	.	.	.	mrip3195	0	.	.	.	.	.	.	.
chr18	18518097	18518097	HCT116_3ATLAS_0884	42	+	16	18	8	0	0	451	318	373	.	.	.	.	.	.	.	.	mrip3200	82	.	.	.	.	.	.	.
chr18	23067418	23067418	HCT116_3ATLAS_0888	200	+	68	100	32	0	0	2570	1812	1775	.	.	RB3PA1[22]	123	L1HS|Ta1|5prime-truncated	21	L1HS|Ta1|5prime-truncated	21	mrip3215	18	L1HS545|L1HS|Ta1|5prime-truncated	21	.	.	.	.	.
chr18	30185630	30185630	HCT116_3ATLAS_0893	198	-	88	92	11	7	0	1994	1406	1758	.	.	RB3PA1[22]	94	L1HS|Ta|5prime-truncated	0	L1HS|Ta|5prime-truncated	0	mrip3233	0	.	.	.	.	.	.	.
chr18	45192792	45192792	HCT116_3ATLAS_0909	164	+	67	77	20	0	0	1989	1403	1456	.	.	RB3PA1[22]	123	L1HS|Ta0|full-length	19	L1HS|Ta0|full-length	19	mrip3276	0	.	.	.	.	.	.	.
chr18	51762746	51762746	HCT116_3ATLAS_0915	232	-	136	35	61	0	0	2657	1874	2059	.	.	.	.	.	.	.	.	mrip3305	0	.	.	.	.	.	.	.
chr18	59763751	59763751	HCT116_3ATLAS_0923	247	-	72	88	86	1	0	4642	3274	2193	.	.	RB3PA1[22]	116	L1HS|Ta|5prime-truncated	12	L1HS|Ta|5prime-truncated	12	mrip3339	0	.	.	PIGN	0	PIGN:intron	NM_176787_exon_8_0_chr18_59763081_r	568
chr18	61030458	61030458	HCT116_3ATLAS_0926	260	-	87	77	95	1	0	5261	3710	2308	.	.	RB3PA1[22]	99	L1HS|Ta|5prime-truncated	0	L1HS|Ta|5prime-truncated	0	mrip3346	0	L1HS543|L1HS|Ta|5prime-truncated	0	KDSR	0	KDSR:intron	NM_002035_exon_8_0_chr18_61030012_r	357
chr18	68413858	68413858	HCT116_3ATLAS_0931	269	-	172	20	76	1	0	3908	2756	2388	.	.	RB3PA1[22]	31	L1HS|Ta0|full-length	0	L1HS|Ta0|full-length	0	mrip3365	87	.	.	.	.	.	.	.
chr18	69024734	69024734	HCT116_3ATLAS_0934	243	+	187	9	47	0	0	4571	3224	2157	.	.	RB3PA1[22]	101	L1HS|Ta0|5prime-truncated	0	L1HS|Ta0|5prime-truncated	0	mrip3370	6	.	.	.	.	.	.	.
chr18	69322868	69322868	HCT116_3ATLAS_0935	257	-	32	88	137	0	0	3943	2781	2281	.	.	RB3PA1[22]	108	L1HS|Ta0|5prime-truncated	4	L1HS|Ta0|5prime-truncated	4	mrip3373	50	.	.	.	.	.	.	.
chr18	72711328	72711328	HCT116_3ATLAS_0941	206	+	51	32	123	0	0	4288	3024	1829	.	.	RB3PA1[22]	115	L1HS|Ta1|5prime-truncated	11	L1HS|Ta1|5prime-truncated	11	mrip3386	42	.	.	ZNF407	0	ZNF407:intron	.	.
chr18	73564843	73564843	HCT116_3ATLAS_0943	33	+	22	10	1	0	0	284	200	293	.	.	RB3PA1(1)[21]	109	L1HS|Ta0|full-length	5	L1HS|Ta0|full-length	5	mrip3390	63	.	.	.	.	.	.	.
chr19	22196492	22196492	HCT116_3ATLAS_0957	95	-	0	57	38	0	0	473	334	843	.	.	.	.	.	.	L1PB	137	.	.	.	.	ZNF208	2747	.	NM_007153_exon_3_0_chr19_22193594_r	2747
chr19	27731891	27731891	HCT116_3ATLAS_0960	16	+	1	11	4	0	0	47	33	142	.	.	.	.	.	.	.	.	.	.	.	.	.	.	.	.	.
chr19	27732808	27732808	HCT116_3ATLAS_0962	24	-	7	2	15	0	0	247	174	213	.	.	.	.	.	.	.	.	.	.	.	.	.	.	.	.	.
chr19	27733384	27733384	HCT116_3ATLAS_0963	4	+	1	3	0	0	0	8	6	36	.	.	.	.	.	.	.	.	.	.	.	.	.	.	.	.	.
chr19	27734292	27734292	HCT116_3ATLAS_0964	11	-	9	2	0	0	0	176	124	98	.	.	.	.	.	.	.	.	mrip3451	0	.	.	.	.	.	.	.
chr19	43556799	43556799	HCT116_3ATLAS_0978	200	+	47	115	38	0	0	2861	2018	1775	.	.	RB3PA1[22]	134	L1HS|Ta0|5prime-truncated	30	L1HS|Ta0|5prime-truncated	30	mrip3494	93	.	.	.	.	.	.	.
chr19	55091667	55091667	HCT116_3ATLAS_0994	246	-	31	89	126	0	0	4324	3049	2184	.	.	RB3PA1[22]	104	L1HS|Ta1-d|full-length	0	L1HS|Ta1-d|full-length	0	mrip3518	0	.	.	LILRA2	0	LILRA2:intron	NM_006866_exon_5_0_chr19_55087274_f	4091
chr19_gl000208_random	15804	15804	HCT116_3ATLAS_0997	5	-	0	1	4	0	0	5	4	44	.	.	.	.	.	.	.	.	.	.	.	.	.	.	.	.	.
chr2	11136237	11136237	HCT116_3ATLAS_1003	266	-	131	98	36	1	0	4970	3505	2361	.	.	RB3PA1[22]	98	L1HS|Ta1-nd|full-length	0	L1HS|Ta1-nd|full-length	0	mrip3552	35	L1HS243|L1HS|Ta1-nd|full-length	0	.	.	.	.	.
chr2	16774989	16774989	HCT116_3ATLAS_1008	234	-	123	71	40	0	0	4047	2854	2077	.	.	RB3PA1[22]	108	L1HS|Ta0|full-length	4	L1HS|Ta0|full-length	4	mrip3576	14	.	.	FAM49A	0	FAM49A:intron	.	.
chr2	23191018	23191018	HCT116_3ATLAS_1012	213	-	23	87	103	0	0	1661	1171	1891	HCT116_5ATLAS_0156	0	.	.	.	.	.	.	mrip3592	0	.	.	.	.	.	.	.
chr2	34801503	34801503	HCT116_3ATLAS_1021	268	+	160	67	40	1	0	3701	2610	2379	.	.	RB3PA1[22]	29	L1HS|Ta1|5prime-truncated	0	L1HS|Ta1|5prime-truncated	0	mrip3623	17	.	.	.	.	.	.	.
chr2	36570256	36570256	HCT116_3ATLAS_1024	148	-	4	51	93	0	0	1163	820	1314	HCT116_5ATLAS_0158	0	.	.	.	.	L1PA16	12	mrip3633	0	.	.	.	.	.	.	.
chr2	41777151	41777151	HCT116_3ATLAS_1027	233	-	29	73	131	0	0	4491	3167	2068	.	.	RB3PA1[22]	102	L1HS|Ta1|5prime-truncated	0	L1HS|Ta1|5prime-truncated	0	mrip3644	0	L1HS1|L1HS|Ta1|5prime-truncated	0	.	.	.	.	.
chr2	42051405	42051405	HCT116_3ATLAS_1028	255	+	152	59	43	0	1	4360	3075	2264	.	.	.	.	.	.	L1MD1	0	mrip3646	0	.	.	.	.	.	.	.
chr2	53460050	53460050	HCT116_3ATLAS_1033	252	+	179	20	53	0	0	4959	3497	2237	.	.	.	.	.	.	.	.	mrip3679	0	.	.	.	.	.	.	.
chr2	53627978	53627978	HCT116_3ATLAS_1035	228	+	38	62	128	0	0	5068	3574	2024	.	.	RB3PA1[22]	104	L1HS|Ta0|5prime-truncated	0	L1HS|Ta0|5prime-truncated	0	mrip3682	39	.	.	.	.	.	.	.
chr2	62206943	62206943	HCT116_3ATLAS_1040	270	-	132	44	84	10	0	6952	4903	2397	.	.	RB3PA1[22]	43	L1HS|Ta1|5prime-truncated	0	L1HS|Ta1|5prime-truncated	0	mrip3708	0	.	.	COMMD1	0	COMMD1:intron	.	.
chr2	69168746	69168746	HCT116_3ATLAS_1044	1	-	0	1	0	0	0	1	1	9	HCT116_5ATLAS_0161	149	.	.	.	.	L1PA16	0	mrip3719	101	.	.	GKN2	3617	.	NM_182536_exon_0_0_chr2_69172364_r	3617
chr2	73354428	73354428	HCT116_3ATLAS_1049	224	-	41	42	141	0	0	2276	1605	1988	.	.	RB3PA1[22]	105	L1HS|Ta|5prime-truncated	1	L1HS|Ta|5prime-truncated	1	mrip3733	0	L1HS363|L1HS|Ta|5prime-truncated	1	.	.	.	.	.
chr2	80728052	80728052	HCT116_3ATLAS_1052	5	-	1	1	3	0	0	6	4	44	.	.	.	.	.	.	.	.	.	.	.	.	CTNNA2	0	CTNNA2:intron	.	.
chr2	81834781	81834781	HCT116_3ATLAS_1053	221	-	47	104	70	0	0	1593	1123	1962	.	.	RB3PA1[22]	110	L1HS|Ta0|5prime-truncated	9	L1HS|Ta0|5prime-truncated	9	mrip3762	0	.	.	.	.	.	.	.
chr2	82098025	82098025	HCT116_3ATLAS_1054	197	+	65	42	90	0	0	1226	865	1749	HCT116_5ATLAS_0165	0	.	.	.	.	.	.	mrip3763	0	.	.	.	.	.	.	.
chr2	83068228	83068228	HCT116_3ATLAS_1055	278	+	147	61	70	0	0	4907	3461	2468	.	.	RB3PA1[22]	102	L1HS|Ta1|5prime-truncated	0	L1HS|Ta1|5prime-truncated	0	mrip3765	11	.	.	.	.	.	.	.
chr2	89032278	89032278	HCT116_3ATLAS_1060	201	+	7	82	112	0	0	1486	1048	1784	.	.	RB3PA1[22]	123	L1HS|Ta1|5prime-truncated	0	L1HS|Ta1|5prime-truncated	0	mrip3784	59	.	.	RPIA	0	RPIA:intron	NM_144563_exon_4_0_chr2_89034069_f	1790
chr2	92309022	92309022	HCT116_3ATLAS_1063	37	-	6	20	11	0	0	323	228	328	.	.	.	.	.	.	.	.	.	.	.	.	.	.	.	.	.
chr2	92319776	92319776	HCT116_3ATLAS_1064	4	-	0	4	0	0	0	4	3	36	.	.	.	.	.	.	.	.	mrip3805	13	.	.	.	.	.	.	.
chr2	108632012	108632012	HCT116_3ATLAS_1074	250	-	126	74	50	0	0	2455	1731	2219	.	.	RB3PA1[22]	103	L1HS|Ta|5prime-truncated	0	L1HS|Ta|5prime-truncated	0	mrip3840	0	.	.	SLC5A7	1569	.	NM_021815_exon_8_0_chr2_108626688_f	1569
chr2	109074747	109074747	HCT116_3ATLAS_1076	161	-	24	75	62	0	0	824	581	1429	HCT116_5ATLAS_0166	0	.	.	.	.	L1MA4A	0	.	.	.	.	GCC2	0	GCC2:intron	.	.
chr2	113261382	113261382	HCT116_3ATLAS_1078	94	-	15	56	23	0	0	251	177	834	.	.	RB3PA1[22]	111	L1HS|Ta1-nd|full-length	7	L1HS|Ta1-nd|full-length	7	mrip3851	27	.	.	TTL	0	TTL:intron	NM_153712_exon_4_0_chr2_113260489_f	624
chr2	116246471	116246471	HCT116_3ATLAS_1080	201	+	52	54	94	1	0	3911	2758	1784	.	.	RB3PA1[22]	106	L1HS|Ta1|5prime-truncated	2	L1HS|Ta1|5prime-truncated	2	mrip3860	0	L1HS245|L1HS|Ta1|5prime-truncated	2	DPP10	0	DPP10:intron	.	.
chr2	118667189	118667189	HCT116_3ATLAS_1082	280	-	144	41	94	1	0	4896	3453	2486	.	.	RB3PA1[22]	109	L1HS|Ta|5prime-truncated	5	L1HS|Ta|5prime-truncated	5	mrip3870	5	.	.	.	.	.	.	.
chr2	119363755	119363755	HCT116_3ATLAS_1083	102	+	1	50	51	0	0	364	257	905	.	.	.	.	.	.	.	.	mrip3875	2	.	.	LOC101927709	3213	.	NR_110272_exon_2_0_chr2_119360157_r	3213
chr2	126510594	126510594	HCT116_3ATLAS_1087	209	+	27	110	72	0	0	1897	1338	1855	.	.	RB3PA1[22]	118	L1HS|Ta|5prime-truncated	14	L1HS|Ta|5prime-truncated	14	mrip3894	22	.	.	.	.	.	.	.
chr2	130168199	130168199	HCT116_3ATLAS_1091	7	-	1	0	5	1	0	8	6	62	.	.	.	.	.	.	L1PA3	0	.	.	.	.	.	.	.	.	.
chr2	130168639	130168639	HCT116_3ATLAS_1092	128	-	119	7	2	0	0	1153	813	1136	.	.	RB3PA1[22]	91	L1HS|Ta0|5prime-truncated	0	L1HS|Ta0|5prime-truncated	0	mrip3909	51	L1HS155|L1HS|Ta0|5prime-truncated	0	.	.	.	.	.
chr2	130440030	130440030	HCT116_3ATLAS_1093	156	-	54	76	24	2	0	749	528	1385	.	.	RB3PA1[22]	74	L1HS|Ta0|5prime-truncated	0	L1HS|Ta0|5prime-truncated	0	mrip3911	0	.	.	.	.	.	.	.
chr2	134060348	134060348	HCT116_3ATLAS_1094	196	+	21	36	139	0	0	1759	1240	1740	.	.	RB3PA1[22]	86	L1HS|Ta0|5prime-truncated	0	L1HS|Ta0|5prime-truncated	0	mrip3940	31	.	.	NCKAP5	0	MIR7853:intron,NCKAP5:intron	NM_207481_exon_14_0_chr2_134060609_r	260
chr2	139785303	139785303	HCT116_3ATLAS_1101	123	-	15	82	26	0	0	681	480	1092	.	.	RB3PA1[22]	114	L1HS|Ta0|5prime-truncated	0	L1HS|Ta0|5prime-truncated	0	mrip3960	48	.	.	.	.	.	.	.
chr2	142788905	142788905	HCT116_3ATLAS_1103	255	-	138	33	83	1	0	4512	3182	2264	.	.	RB3PA1[22]	103	L1HS|Ta|5prime-truncated	0	L1HS|Ta|5prime-truncated	0	mrip3978	0	.	.	LRP1B	0	LRP1B:intron	.	.
chr2	144624546	144624546	HCT116_3ATLAS_1106	226	+	131	32	61	2	0	3731	2631	2006	.	.	RB3PA1[22]	94	L1HS|Ta1-nd|full-length	0	L1HS|Ta1-nd|full-length	0	mrip3990	11	L1HS218|L1HS|Ta1-nd|full-length	0	.	.	.	.	.
chr2	147020924	147020924	HCT116_3ATLAS_1109	185	+	73	79	33	0	0	1846	1302	1642	.	.	.	.	.	.	.	.	mrip3998	0	.	.	.	.	.	.	.
chr2	153864278	153864278	HCT116_3ATLAS_1112	242	-	126	96	20	0	0	4049	2855	2148	.	.	RB3PA1[22]	106	L1HS|Ta1-nd|full-length	2	L1HS|Ta1-nd|full-length	2	mrip4024	0	.	.	.	.	.	.	.
chr2	156527897	156527897	HCT116_3ATLAS_1115	120	+	0	9	111	0	0	729	514	1065	HCT116_5ATLAS_0174	41	.	.	.	.	.	.	mrip4031	8	.	.	.	.	.	.	.
chr2	167851221	167851221	HCT116_3ATLAS_1125	3	+	0	2	1	0	0	3	2	27	.	.	.	.	.	.	L1MC4	0	mrip4066	30	.	.	XIRP2	0	XIRP2:intron	.	.
chr2	170111167	170111167	HCT116_3ATLAS_1127	244	+	129	21	94	0	0	5402	3810	2166	HCT116_5ATLAS_0177	6034	RB3PA1[22]	105	L1HS|Ta1-d|full-length	1	L1HS|Ta1-d|full-length	1	mrip4074	11	.	.	LRP2	0	LRP2:intron	NM_004525_exon_60_0_chr2_170112616_r	1448
chr2	176346683	176346683	HCT116_3ATLAS_1131	214	-	115	19	80	0	0	2364	1667	1900	HCT116_5ATLAS_0178	6038	RB3PA1[22]	114	L1HS|Ta1-d|full-length	10	L1HS|Ta1-d|full-length	10	mrip4089	0	.	.	.	.	.	.	.
chr2	178843821	178843821	HCT116_3ATLAS_1132	135	+	70	22	43	0	0	1327	936	1198	.	.	RB3PA1[22]	108	L1HS|Ta0|full-length	4	L1HS|Ta0|full-length	4	mrip4097	13	L1HS361|L1HS|Ta0|full-length	4	PDE11A	0	PDE11A:intron	.	.
chr2	197776352	197776352	HCT116_3ATLAS_1143	264	+	34	105	120	5	0	5376	3791	2344	.	.	RB3PA1[22]	113	L1HS|Ta1-nd|full-length	9	L1HS|Ta1-nd|full-length	9	mrip4162	55	.	.	PGAP1	0	PGAP1:intron	NM_024989_exon_23_0_chr2_197777606_r	1253
chr2	197933133	197933133	HCT116_3ATLAS_1144	18	+	0	11	7	0	0	27	19	160	.	.	RB3PA1[22]	139	L1HS|Ta0|full-length	35	L1HS|Ta0|full-length	35	mrip4165	0	.	.	ANKRD44	0	ANKRD44:intron	.	.
chr2	199779897	199779897	HCT116_3ATLAS_1145	204	+	4	70	130	0	0	1322	932	1811	HCT116_5ATLAS_0188	0	.	.	.	.	.	.	mrip4173	0	.	.	.	.	.	.	.
chr2	205631713	205631713	HCT116_3ATLAS_1147	187	-	97	46	44	0	0	1427	1006	1660	.	.	RB3PA1[22]	112	L1HS|Ta0|5prime-truncated	8	L1HS|Ta0|5prime-truncated	8	mrip4190	0	L1HS27|L1HS|Ta0|5prime-truncated	8	PARD3B	0	PARD3B:intron	.	.
chr2	214431955	214431955	HCT116_3ATLAS_1150	222	-	37	98	87	0	0	3290	2320	1971	HCT116_5ATLAS_0192	6031	RB3PA1[22]	104	L1HS|Ta0|full-length	0	L1HS|Ta0|full-length	0	mrip4226	44	L1HS356|L1HS|Ta0|full-length	0	SPAG16	0	SPAG16:intron	.	.
chr2	218176416	218176416	HCT116_3ATLAS_1153	284	+	138	30	104	12	0	5634	3973	2521	.	.	RB3PA1[22]	10	L1HS|Ta1|5prime-truncated	0	L1HS|Ta1|5prime-truncated	0	mrip4234	28	L1HS168|L1HS|Ta1|5prime-truncated	0	DIRC3	0	DIRC3:intron	.	.
chr2	230341556	230341556	HCT116_3ATLAS_1159	22	+	5	8	9	0	0	41	29	195	.	.	.	.	.	.	.	.	mrip4268	0	.	.	DNER	0	DNER:intron	NM_139072_exon_6_0_chr2_230341856_r	299
chr2	235519793	235519793	HCT116_3ATLAS_1162	162	+	125	35	2	0	0	1018	718	1438	.	.	.	.	.	.	.	.	mrip4283	0	.	.	.	.	.	.	.
chr2	239626209	239626209	HCT116_3ATLAS_1164	276	-	167	42	67	0	0	2985	2105	2450	.	.	RB3PA1[22]	97	L1HS|Ta|5prime-truncated	0	L1HS|Ta|5prime-truncated	0	mrip4291	50	.	.	.	.	.	.	.
chr2	239902425	239902425	HCT116_3ATLAS_1165	133	-	75	52	6	0	0	1239	874	1181	.	.	RB3PA1[22]	90	L1HS|Ta|5prime-truncated	0	L1HS|Ta|5prime-truncated	0	mrip4293	0	.	.	.	.	.	.	.
chr20	7096799	7096799	HCT116_3ATLAS_1173	249	-	27	120	102	0	0	3426	2416	2210	.	.	RB3PA1[22]	133	L1HS|Ta0|full-length	29	L1HS|Ta0|full-length	29	mrip4307	0	.	.	.	.	.	.	.
chr20	12781721	12781721	HCT116_3ATLAS_1177	249	-	113	29	105	2	0	3508	2474	2210	.	.	RB3PA1[22]	46	L1HS|Ta0|full-length	0	L1HS|Ta0|full-length	0	mrip4335	29	.	.	.	.	.	.	.
chr20	16479503	16479503	HCT116_3ATLAS_1179	230	-	96	115	16	2	1	1980	1396	2042	.	.	.	.	.	.	.	.	mrip4344	0	.	.	KIF16B	0	KIF16B:intron	NM_024704_exon_15_0_chr20_16478258_r	1180
chr20	17860925	17860925	HCT116_3ATLAS_1180	241	+	116	75	50	0	0	2301	1623	2139	.	.	.	.	.	.	.	.	mrip4348	0	.	.	.	.	.	.	.
chr20	23412770	23412770	HCT116_3ATLAS_1186	185	+	128	34	23	0	0	2086	1471	1642	.	.	RB3PA1[22]	97	L1HS|Ta0|full-length	0	L1HS|Ta0|full-length	0	mrip4369	0	L1HS102|L1HS|Ta0|full-length	0	.	.	.	.	.
chr20	51779968	51779968	HCT116_3ATLAS_1204	188	-	20	105	63	0	0	2098	1480	1669	.	.	RB3PA1[22]	127	L1HS|Ta|5prime-truncated	2	L1HS|Ta|5prime-truncated	2	mrip4444	3	L1HS124|L1HS|Ta|5prime-truncated	2	TSHZ2	0	TSHZ2:intron	.	.
chr20	54440564	54440564	HCT116_3ATLAS_1206	192	+	13	71	108	0	0	2332	1645	1704	.	.	RB3PA1[22]	91	L1HS|Ta0|full-length	0	L1HS|Ta0|full-length	0	mrip4452	36	.	.	.	.	.	.	.
chr21	14390195	14390195	HCT116_3ATLAS_1211	3	-	2	0	1	0	0	3	2	27	.	.	.	.	.	.	.	.	mrip4499	0	.	.	.	.	.	.	.
chr21	17916703	17916703	HCT116_3ATLAS_1213	118	-	45	27	46	0	0	418	295	1047	.	.	RB3PA1[22]	105	L1HS|Ta0|5prime-truncated	1	L1HS|Ta0|5prime-truncated	1	mrip4510	59	L1HS81|L1HS|Ta0|5prime-truncated	1	LINC00478	0	LINC00478:intron	NR_029480_exon_0_0_chr21_17912148_f	4472
chr21	19517313	19517313	HCT116_3ATLAS_1217	231	-	125	26	74	6	0	3582	2526	2051	.	.	.	.	.	.	.	.	mrip4518	0	.	.	CHODL	0	CHODL:intron	.	.
chr21	24125154	24125154	HCT116_3ATLAS_1221	255	+	116	46	93	0	0	3889	2743	2264	.	.	RB3PA1[22]	108	L1HS|Ta|5prime-truncated	4	L1HS|Ta|5prime-truncated	4	mrip4536	16	L1HS150|L1HS|Ta|5prime-truncated	4	.	.	.	.	.
chr21	29069170	29069170	HCT116_3ATLAS_1223	233	+	46	98	89	0	0	2198	1550	2068	.	.	.	.	.	.	.	.	mrip4552	0	.	.	MIR5009	0	MIR5009:intron	.	.
chr21	29292978	29292978	HCT116_3ATLAS_1224	24	+	1	11	12	0	0	33	23	213	.	.	.	.	.	.	.	.	mrip4555	118	.	.	.	.	.	.	.
chr22	22715587	22715587	HCT116_3ATLAS_1236	259	+	64	135	58	2	0	4573	3225	2299	HCT116_5ATLAS_0207	0	.	.	.	.	.	.	mrip4601	0	.	.	.	.	.	.	.
chr22	29065297	29065297	HCT116_3ATLAS_1240	269	+	144	42	83	0	0	5434	3832	2388	.	.	RB3PA1[22]	98	L1HS|Ta1-nd|full-length	0	L1HS|Ta1-nd|full-length	0	mrip4613	9	.	.	TTC28	0	TTC28:intron	.	.
chr3	2050195	2050195	HCT116_3ATLAS_1255	273	+	157	19	97	0	0	4849	3420	2423	.	.	RB3PA1[22]	108	L1HS|Ta0|5prime-truncated	4	L1HS|Ta0|5prime-truncated	4	mrip4743	16	L1HS389|L1HS|Ta0|5prime-truncated	4	.	.	.	.	.
chr3	4010801	4010801	HCT116_3ATLAS_1257	267	+	37	105	124	1	0	4799	3384	2370	.	.	RB3PA1[22]	111	L1HS|Ta1-noncanonic|full-length	7	L1HS|Ta1-noncanonic|full-length	7	mrip4757	26	L1HS193|L1HS|Ta1-noncanonic|full-length	7	.	.	.	.	.
chr3	4080902	4080902	HCT116_3ATLAS_1258	251	-	8	99	143	1	0	4522	3189	2228	.	.	RB3PA1[22]	107	L1HS|Ta|5prime-truncated	3	L1HS|Ta|5prime-truncated	3	mrip4761	14	.	.	.	.	.	.	.
chr3	26439504	26439504	HCT116_3ATLAS_1269	271	-	175	36	60	0	0	4373	3084	2406	HCT116_5ATLAS_0213	6032	RB3PA1[22]	108	L1HS|Ta0|full-length	4	L1HS|Ta0|full-length	4	mrip4821	0	.	.	.	.	.	.	.
chr3	27135210	27135210	HCT116_3ATLAS_1271	211	+	79	67	65	0	0	2274	1604	1873	.	.	RB3PA1[22]	155	L1HS|Ta1|5prime-truncated	52	L1HS|Ta1|5prime-truncated	52	mrip4825	0	.	.	.	.	.	.	.
chr3	33554073	33554073	HCT116_3ATLAS_1277	251	+	81	103	67	0	0	3604	2542	2228	.	.	RB3PA1[22]	115	L1HS|Ta0|5prime-truncated	11	L1HS|Ta0|5prime-truncated	11	mrip4840	0	.	.	CLASP2	0	CLASP2:intron	NM_015097_exon_2_0_chr3_33552050_r	1817
chr3	34694384	34694384	HCT116_3ATLAS_1278	225	-	98	25	99	3	0	2126	1499	1997	.	.	RB3PA1[22]	76	L1HS|Ta0|5prime-truncated	0	L1HS|Ta0|5prime-truncated	0	mrip4844	24	.	.	.	.	.	.	.
chr3	41821490	41821490	HCT116_3ATLAS_1283	259	+	57	79	116	7	0	3267	2304	2299	.	.	RB3PA1[22]	104	L1HS|Ta0|5prime-truncated	0	L1HS|Ta0|5prime-truncated	0	mrip4875	12	.	.	ULK4	0	ULK4:intron	.	.
chr3	46824586	46824586	HCT116_3ATLAS_1287	244	-	83	84	77	0	0	5450	3844	2166	.	.	RB3PA1[22]	113	L1HS|Ta0|full-length	9	L1HS|Ta0|full-length	9	mrip4885	0	.	.	.	.	.	.	.
chr3	51058978	51058978	HCT116_3ATLAS_1291	169	-	0	72	97	0	0	1051	741	1500	.	.	.	.	.	.	L1MEg	0	.	.	.	.	DOCK3	0	DOCK3:intron	.	.
chr3	55788586	55788586	HCT116_3ATLAS_1296	1	+	0	0	1	0	0	1	1	9	HCT116_5ATLAS_0217	5	.	.	.	.	.	.	mrip4908	0	.	.	ERC2	0	ERC2:intron	.	.
chr3	81770407	81770407	HCT116_3ATLAS_1321	198	+	17	56	125	0	0	2028	1430	1758	.	.	RB3PA1[22]	146	L1HS|Ta|5prime-truncated	1	L1HS|Ta|5prime-truncated	1	mrip4998	57	.	.	GBE1	0	GBE1:intron	.	.
chr3	84433383	84433383	HCT116_3ATLAS_1323	171	+	9	85	76	1	0	1712	1207	1518	HCT116_5ATLAS_0219	0	.	.	.	.	.	.	mrip5011	0	.	.	.	.	.	.	.
chr3	84593289	84593289	HCT116_3ATLAS_1324	174	-	25	100	49	0	0	1867	1317	1545	.	.	.	.	.	.	L1PA16	0	mrip5014	0	.	.	.	.	.	.	.
chr3	85576551	85576551	HCT116_3ATLAS_1326	251	+	97	68	86	0	0	4527	3193	2228	HCT116_5ATLAS_0220	0	.	.	.	.	.	.	mrip5016	0	.	.	CADM2	0	CADM2:intron	.	.
chr3	89022346	89022346	HCT116_3ATLAS_1327	101	-	48	27	26	0	0	642	453	897	.	.	.	.	.	.	.	.	mrip5031	0	.	.	.	.	.	.	.
chr3	89510034	89510034	HCT116_3ATLAS_1329	1	-	0	0	1	0	0	1	1	9	HCT116_5ATLAS_0221	5970	RB3PA1[22]	45	L1HS|Ta1-d|full-length	0	L1HS|Ta1-d|full-length	0	mrip5035	0	.	.	EPHA3	0	EPHA3:intron	.	.
chr3	90389257	90389257	HCT116_3ATLAS_1332	168	+	116	28	24	0	0	2174	1533	1491	.	.	RB3PA1[22]	108	L1HS|Ta1-nd|full-length	4	L1HS|Ta1-nd|full-length	4	mrip5040	60	.	.	.	.	.	.	.
chr3	101279643	101279643	HCT116_3ATLAS_1341	226	+	124	37	65	0	0	3549	2503	2006	HCT116_5ATLAS_0227	0	.	.	.	.	.	.	mrip5074	0	.	.	TRMT10C	1036	TRMT10C:up	NM_017819_exon_0_0_chr3_101280680_f	1036
chr3	101763374	101763374	HCT116_3ATLAS_1343	6	-	0	4	2	0	0	15	11	53	.	.	.	.	.	.	.	.	.	.	.	.	.	.	.	.	.
chr3	103275388	103275388	HCT116_3ATLAS_1344	213	-	119	61	33	0	0	2478	1748	1891	.	.	RB3PA1[22]	97	L1HS|Ta0|full-length	0	L1HS|Ta0|full-length	0	mrip5083	0	L1HS383|L1HS|Ta0|full-length	0	.	.	.	.	.
chr3	105306166	105306166	HCT116_3ATLAS_1345	84	-	3	67	14	0	0	525	370	746	.	.	RB3PA1[22]	121	L1HS|Ta0|5prime-truncated	17	L1HS|Ta0|5prime-truncated	17	mrip5087	84	.	.	.	.	.	.	.
chr3	105473979	105473979	HCT116_3ATLAS_1346	295	-	83	42	150	10	10	5507	3884	2619	.	.	RB3PA1[22]	0	L1HS|Ta|5prime-truncated	0	L1HS|Ta|5prime-truncated	0	mrip5091	43	.	.	CBLB	0	CBLB:intron	NM_170662_exon_14_0_chr3_105470306_r	3517
chr3	108924746	108924746	HCT116_3ATLAS_1351	264	+	123	63	69	9	0	5835	4115	2344	HCT116_5ATLAS_0229	6025	RB3PA1[22]	100	L1HS|Ta1-d|full-length	0	L1HS|Ta1-d|full-length	0	mrip5106	8	.	.	.	.	.	.	.
chr3	109836412	109836412	HCT116_3ATLAS_1353	235	-	119	60	56	0	0	3784	2669	2086	.	.	RB3PA1[22]	103	L1HS|Ta1|5prime-truncated	0	L1HS|Ta1|5prime-truncated	0	mrip5110	0	L1HS370|L1HS|Ta1|5prime-truncated	0	.	.	.	.	.
chr3	116084884	116084884	HCT116_3ATLAS_1357	230	+	47	135	48	0	0	2819	1988	2042	HCT116_5ATLAS_0233	6038	RB3PA1[22]	115	L1HS|Ta1-d|full-length	11	L1P3	0	mrip5126	3	L1HS367|L1HS|Ta1-d|full-length	11	LSAMP	0	LSAMP-AS1:intron,LSAMP:intron	NR_109998_exon_1_0_chr3_116086789_f	1904
chr3	119581388	119581388	HCT116_3ATLAS_1359	228	+	118	30	80	0	0	4437	3129	2024	.	.	RB3PA1[22]	108	L1HS|Ta|5prime-truncated	4	L1HS|Ta|5prime-truncated	4	mrip5133	0	L1HS377|L1HS|Ta|5prime-truncated	4	GSK3B	0	GSK3B:intron	NM_002093_exon_2_0_chr3_119582266_r	877
chr3	123590711	123590711	HCT116_3ATLAS_1366	235	+	62	107	66	0	0	4826	3403	2086	HCT116_5ATLAS_0234	0	.	.	.	.	L1M5	0	mrip5147	0	.	.	MYLK	0	MYLK:intron	NM_053028_exon_30_0_chr3_123595406_r	4694
chr3	126043649	126043649	HCT116_3ATLAS_1368	131	-	33	86	11	1	0	1127	795	1163	.	.	RB3PA1[22]	106	L1HS|Ta1|5prime-truncated	2	L1HS|Ta1|5prime-truncated	2	mrip5154	60	.	.	.	.	.	.	.
chr3	129972757	129972757	HCT116_3ATLAS_1374	104	+	75	15	13	1	0	3331	2349	923	.	.	RB3PA1[22]	93	L1HS|Ta|5prime-truncated	0	L1HS|Ta|5prime-truncated	0	mrip5162	7	.	.	COL6A4P2	0	COL6A4P2:intron	NR_027898_exon_18_0_chr3_129969660_f	2605
chr3	130353105	130353105	HCT116_3ATLAS_1375	52	+	0	40	12	0	0	110	78	462	HCT116_5ATLAS_0235	5537	.	.	L1HS|Ta1|5prime-truncated	196	L1HS|Ta1|5prime-truncated	196	.	.	.	.	COL6A6	0	COL6A6:intron	NM_001102608_exon_25_0_chr3_130353434_f	328
chr3	132525939	132525939	HCT116_3ATLAS_1382	248	-	201	18	29	0	0	4536	3199	2201	.	.	RB3PA1[22]	97	L1HS|Ta1|5prime-truncated	0	L1HS|Ta1|5prime-truncated	0	mrip5182	0	L1HS382|L1HS|Ta1|5prime-truncated	0	NPHP3-AS1	0	NPHP3-AS1:intron	.	.
chr3	132664856	132664856	HCT116_3ATLAS_1383	244	-	181	27	36	0	0	3989	2813	2166	.	.	RB3PA1[22]	96	L1HS|Ta1-nd|full-length	0	L1HS|Ta1-nd|full-length	0	mrip5185	0	.	.	.	.	.	.	.
chr3	137073445	137073445	HCT116_3ATLAS_1390	251	+	126	25	100	0	0	5043	3556	2228	.	.	RB3PA1[22]	106	L1HS|Ta1|5prime-truncated	2	L1HS|Ta1|5prime-truncated	2	mrip5200	0	.	.	.	.	.	.	.
chr3	137590041	137590041	HCT116_3ATLAS_1391	7	+	0	3	4	0	0	10	7	62	.	.	.	.	.	.	L1M1	0	.	.	.	.	.	.	.	.	.
chr3	139044426	139044426	HCT116_3ATLAS_1393	226	+	3	0	216	7	0	2207	1556	2006	HCT116_5ATLAS_0237	0	.	.	.	.	.	.	mrip5209	0	.	.	.	.	.	.	.
chr3	151148555	151148555	HCT116_3ATLAS_1401	12	-	2	7	3	0	0	17	12	107	HCT116_5ATLAS_0242	0	.	.	.	.	.	.	mrip5243	0	.	.	MED12L	0	MED12L:intron	NM_053002_exon_41_0_chr3_151148087_f	387
chr3	154632628	154632628	HCT116_3ATLAS_1406	20	+	0	9	11	0	0	46	32	178	.	.	RB3PA1(1)[21]	139	L1HS|Ta0|5prime-truncated	38	L1MA3	0	mrip5256	37	.	.	.	.	.	.	.
chr3	158813272	158813272	HCT116_3ATLAS_1411	255	-	151	11	91	2	0	3909	2757	2264	HCT116_5ATLAS_0245	5910	RB3PA1[22]	0	L1HS|Ta1-d|full-length	0	L1HS|Ta1-d|full-length	0	mrip5274	94	.	.	IQCJ-SCHIP1	0	IQCJ-SCHIP1:intron,IQCJ:intron	.	.
chr3	161625881	161625881	HCT116_3ATLAS_1415	237	+	165	20	52	0	0	3794	2676	2104	.	.	RB3PA1[22]	92	L1HS|Ta0|5prime-truncated	0	L1HS|Ta0|5prime-truncated	0	mrip5285	0	L1HS258|L1HS|Ta0|5prime-truncated	0	.	.	.	.	.
chr3	166922014	166922014	HCT116_3ATLAS_1419	206	-	51	91	64	0	0	1667	1176	1829	.	.	RB3PA1[22]	118	L1HS|Ta1|5prime-truncated	14	L1HS|Ta1|5prime-truncated	14	mrip5302	0	.	.	.	.	.	.	.
chr3	169269951	169269951	HCT116_3ATLAS_1421	247	+	88	8	89	62	0	2859	2016	2193	.	.	.	.	.	.	L1MB7	0	mrip5311	0	.	.	MECOM	0	MECOM:intron	.	.
chr3	172749134	172749134	HCT116_3ATLAS_1423	90	-	30	54	6	0	0	1277	901	799	.	.	.	.	.	.	.	.	mrip5316	2	.	.	SPATA16	0	SPATA16:intron	.	.
chr3	176091316	176091316	HCT116_3ATLAS_1426	230	+	24	115	91	0	0	2281	1609	2042	.	.	.	.	.	.	L1MA5A	0	mrip5329	0	.	.	.	.	.	.	.
chr3	181192826	181192826	HCT116_3ATLAS_1428	188	+	79	76	33	0	0	3180	2243	1669	.	.	.	.	.	.	.	.	mrip5346	0	.	.	SOX2-OT	0	SOX2-OT:intron	.	.
chr3	182952480	182952480	HCT116_3ATLAS_1429	233	-	72	42	119	0	0	5679	4005	2068	.	.	RB3PA1[22]	108	L1HS|Ta0|5prime-truncated	4	L1HS|Ta0|5prime-truncated	4	mrip5350	0	.	.	MCF2L2	0	MCF2L2:intron	NM_015078_exon_14_0_chr3_182948739_r	3675
chr3	187835309	187835309	HCT116_3ATLAS_1433	262	-	182	55	25	0	0	4507	3178	2326	.	.	.	.	.	.	.	.	mrip5361	0	.	.	.	.	.	.	.
chr3	193354176	193354176	HCT116_3ATLAS_1439	216	-	151	15	35	15	0	2633	1857	1917	.	.	.	.	.	.	.	.	mrip5375	0	.	.	OPA1	0	OPA1:intron	NM_130837_exon_9_0_chr3_193354984_f	807
chr4	14762773	14762773	HCT116_3ATLAS_1446	210	+	36	82	92	0	0	3637	2565	1864	.	.	RB3PA1[22]	109	L1HS|Ta1-nd|full-length	5	L1HS|Ta1-nd|full-length	5	mrip5420	25	.	.	.	.	.	.	.
chr4	15849236	15849236	HCT116_3ATLAS_1448	163	+	25	64	74	0	0	2675	1886	1447	.	.	RB3PA1[22]	145	L1HS|Ta1-nd|full-length	41	L1HS|Ta1-nd|full-length	41	mrip5422	31	.	.	CD38	0	CD38:intron	NM_001775_exon_7_0_chr4_15850162_f	925
chr4	16950741	16950741	HCT116_3ATLAS_1450	278	+	198	21	59	0	0	4035	2846	2468	HCT116_5ATLAS_0251	6342	RB3PA1[22]	108	L1HS|Ta1|5prime-truncated	5	L1HS|Ta1|5prime-truncated	5	mrip5425	15	.	.	.	.	.	.	.
chr4	18162689	18162689	HCT116_3ATLAS_1451	222	-	93	91	38	0	0	3499	2468	1971	.	.	.	.	.	.	.	.	mrip5432	0	.	.	.	.	.	.	.
chr4	19170933	19170933	HCT116_3ATLAS_1453	237	+	94	69	74	0	0	4283	3020	2104	.	.	RB3PA1[22]	126	L1HS|Ta1|5prime-truncated	22	L1HS|Ta1|5prime-truncated	22	mrip5438	0	.	.	.	.	.	.	.
chr4	21167053	21167053	HCT116_3ATLAS_1455	177	+	25	84	68	0	0	1705	1202	1571	HCT116_5ATLAS_0253	6039	RB3PA1[22]	113	L1HS|Ta1-d|full-length	9	L1HS|Ta1-d|full-length	9	mrip5444	0	.	.	KCNIP4	0	KCNIP4:intron	.	.
chr4	24187385	24187385	HCT116_3ATLAS_1459	320	-	0	12	85	18	205	5124	3614	2841	.	.	RB3PA1[22]	0	L1HS|Ta|5prime-truncated	0	L1HS|Ta|5prime-truncated	0	.	.	L1HS407|L1HS|Ta|5prime-truncated	0	.	.	.	.	.
chr4	26929323	26929323	HCT116_3ATLAS_1461	132	+	15	84	32	1	0	1349	951	1172	.	.	RB3PA1[22]	112	L1HS|Ta0|5prime-truncated	8	L1HS|Ta0|5prime-truncated	8	mrip5463	0	.	.	STIM2	0	STIM2:intron	.	.
chr4	27851012	27851012	HCT116_3ATLAS_1464	34	+	3	10	21	0	0	68	48	302	.	.	.	.	.	.	.	.	.	.	.	.	.	.	.	.	.
chr4	29321846	29321846	HCT116_3ATLAS_1465	208	+	112	42	53	1	0	2209	1558	1846	.	.	.	.	.	.	.	.	mrip5471	0	.	.	.	.	.	.	.
chr4	29533233	29533233	HCT116_3ATLAS_1466	200	-	49	27	124	0	0	2653	1871	1775	.	.	RB3PA1[22]	101	L1HS|Ta0|5prime-truncated	1	L1HS|Ta0|5prime-truncated	1	mrip5477	48	.	.	.	.	.	.	.
chr4	46058197	46058197	HCT116_3ATLAS_1476	139	+	0	13	126	0	0	755	532	1234	.	.	RB3PA1[22]	167	L1HS|Ta0|5prime-truncated	63	L1HS|Ta0|5prime-truncated	63	mrip5527	2	.	.	GABRG1	0	GABRG1:intron	NM_173536_exon_2_0_chr4_46060234_r	2036
chr4	46799006	46799006	HCT116_3ATLAS_1477	279	+	133	19	121	6	0	4130	2913	2477	.	.	RB3PA1[22]	0	L1HS|Ta1|5prime-truncated	0	L1HS|Ta1|5prime-truncated	0	mrip5528	70	.	.	COX7B2	0	COX7B2:intron	.	.
chr4	46883021	46883021	HCT116_3ATLAS_1478	220	+	71	77	72	0	0	3497	2466	1953	.	.	RB3PA1[22]	102	L1HS|Ta|5prime-truncated	0	L1HS|Ta|5prime-truncated	0	mrip5531	0	.	.	COX7B2	0	COX7B2:intron	.	.
chr4	47007783	47007783	HCT116_3ATLAS_1479	267	-	47	154	66	0	0	4700	3315	2370	.	.	.	.	.	.	.	.	mrip5537	0	.	.	.	.	.	.	.
chr4	48416567	48416567	HCT116_3ATLAS_1482	16	-	14	1	1	0	0	25	18	142	.	.	RB3PA1[22]	111	L1HS|Ta0|5prime-truncated	7	L1HS|Ta0|5prime-truncated	7	mrip5546	0	.	.	SLAIN2	0	SLAIN2:intron	.	.
chr4	48738006	48738006	HCT116_3ATLAS_1483	257	+	120	102	35	0	0	4336	3058	2281	.	.	RB3PA1[22]	109	L1HS|Ta0|5prime-truncated	5	L1HS|Ta0|5prime-truncated	5	mrip5549	0	.	.	FRYL	0	FRYL:intron	.	.
chr4	49057942	49057942	HCT116_3ATLAS_1484	244	-	209	18	16	1	0	3922	2766	2166	.	.	RB3PA1[22]	93	L1HS|Ta|5prime-truncated	0	L1HS|Ta|5prime-truncated	0	mrip5552	0	.	.	CWH43	0	CWH43:intron	.	.
chr4	58428474	58428474	HCT116_3ATLAS_1492	161	-	36	91	34	0	0	1519	1071	1429	.	.	RB3PA1[22]	112	L1HS|Ta1-noncanonic|full-length	8	L1HS|Ta1-noncanonic|full-length	8	mrip5590	61	.	.	.	.	.	.	.
chr4	58888335	58888335	HCT116_3ATLAS_1493	208	+	85	58	65	0	0	2305	1626	1846	.	.	RB3PA1[22]	138	L1HS|Ta1|5prime-truncated	34	L1HS|Ta1|5prime-truncated	34	mrip5591	0	.	.	.	.	.	.	.
chr4	59442451	59442451	HCT116_3ATLAS_1494	271	-	181	34	56	0	0	4903	3458	2406	.	.	RB3PA1[22]	103	L1HS|Ta0|5prime-truncated	0	L1HS|Ta0|5prime-truncated	0	mrip5595	0	L1HS408|L1HS|Ta0|5prime-truncated	0	.	.	.	.	.
chr4	59950600	59950600	HCT116_3ATLAS_1495	3	+	0	2	1	0	0	6	4	27	.	.	RB3PA1(1)[21]	109	L1HS|Ta0|full-length	5	L1HS|Ta0|full-length	5	mrip5599	0	.	.	.	.	.	.	.
chr4	62805660	62805660	HCT116_3ATLAS_1498	228	-	69	17	57	85	0	3827	2699	2024	.	.	RB3PA1[22]	91	L1HS|Ta0|full-length	0	L1HS|Ta0|full-length	0	mrip5617	41	.	.	LPHN3	0	LPHN3:intron	NM_015236_exon_11_0_chr4_62801641_f	3897
chr4	66274687	66274687	HCT116_3ATLAS_1501	15	+	7	7	1	0	0	43	30	133	.	.	.	.	.	.	L1PA3	0	.	.	.	.	EPHA5	0	EPHA5:intron	NM_001281767_exon_9_0_chr4_66270092_r	4490
chr4	71093299	71093299	HCT116_3ATLAS_1506	253	+	109	55	87	2	0	2516	1774	2246	.	.	.	.	.	.	.	.	mrip5643	0	.	.	FDCSP	0	FDCSP:intron	NM_152997_exon_0_0_chr4_71091788_f	1400
chr4	71200059	71200059	HCT116_3ATLAS_1507	213	+	64	86	63	0	0	2109	1487	1891	.	.	RB3PA1[22]	139	L1HS|Ta1|5prime-truncated	35	L1HS|Ta1|5prime-truncated	35	mrip5644	0	.	.	CABS1	611	CABS1:up	NM_033122_exon_0_0_chr4_71200671_f	611
chr4	76021050	76021050	HCT116_3ATLAS_1511	4	-	2	2	0	0	0	4	3	36	.	.	.	.	.	.	L1PA7	0	.	.	.	.	.	.	.	.	.
chr4	79032835	79032835	HCT116_3ATLAS_1513	243	+	123	69	50	1	0	4470	3152	2157	.	.	RB3PA1[22]	20	L1HS|Ta0|full-length	0	L1HS|Ta0|full-length	0	mrip5667	31	.	.	FRAS1	0	FRAS1:intron	.	.
chr4	80631745	80631745	HCT116_3ATLAS_1515	250	+	87	68	86	9	0	3093	2181	2219	.	.	RB3PA1[22]	114	L1HS|Ta0|full-length	10	L1HS|Ta0|full-length	10	mrip5676	70	.	.	.	.	.	.	.
chr4	80768542	80768542	HCT116_3ATLAS_1516	144	+	35	52	57	0	0	1184	835	1278	.	.	.	.	.	.	.	.	mrip5678	0	.	.	PCAT4	0	PCAT4:intron	.	.
chr4	80894075	80894075	HCT116_3ATLAS_1517	131	+	36	47	48	0	0	1041	734	1163	HCT116_5ATLAS_0249	6014	RB3PA1[22]	92	L1HS|Ta1-d|full-length	0	L1HS|Ta1-d|full-length	0	mrip5680	0	.	.	ANTXR2	0	ANTXR2:intron	NM_001145794_exon_0_0_chr4_80898662_r	4586
chr4	82931393	82931393	HCT116_3ATLAS_1519	227	+	109	45	73	0	0	2176	1535	2015	.	.	RB3PA1[22]	104	L1HS|Ta1|5prime-truncated	0	L1HS|Ta1|5prime-truncated	0	mrip5693	15	.	.	.	.	.	.	.
chr4	88268268	88268268	HCT116_3ATLAS_1525	241	-	118	67	56	0	0	3853	2717	2139	HCT116_5ATLAS_0266	6028	RB3PA1[22]	111	L1HS|Ta1-d|full-length	7	L1HS|Ta1-d|full-length	7	mrip5716	50	.	.	HSD17B11	0	HSD17B11:intron	.	.
chr4	88486300	88486300	HCT116_3ATLAS_1526	156	+	18	33	105	0	0	2468	1741	1385	.	.	RB3PA1[22]	110	L1HS|Ta0|5prime-truncated	6	L1HS|Ta0|5prime-truncated	6	mrip5719	24	.	.	.	.	.	.	.
chr4	92905402	92905402	HCT116_3ATLAS_1531	41	+	8	22	11	0	0	80	56	364	.	.	RB3PA1(1)[21]	112	L1HS|Ta0|full-length	0	L1HS|Ta0|full-length	0	mrip5729	25	.	.	.	.	.	.	.
chr4	94559469	94559469	HCT116_3ATLAS_1535	215	-	132	35	47	1	0	1819	1283	1909	HCT116_5ATLAS_0267	6019	RB3PA1[22]	93	L1HS|Ta1-d|full-length	0	L1HS|Ta1-d|full-length	0	mrip5737	44	.	.	GRID2	0	GRID2:intron	.	.
chr4	99513579	99513579	HCT116_3ATLAS_1542	31	-	13	14	4	0	0	108	76	275	.	.	RB3PA1(1)[21]	111	L1HS|Ta1-nd|full-length	7	L1HS|Ta1-nd|full-length	7	mrip5754	0	.	.	TSPAN5	0	TSPAN5:intron	.	.
chr4	102788349	102788349	HCT116_3ATLAS_1544	182	+	29	93	60	0	0	2161	1524	1616	.	.	RB3PA1[22]	118	L1HS|Ta0|5prime-truncated	19	L1MCa	0	mrip5756	67	.	.	BANK1	0	BANK1:intron	NM_017935_exon_4_0_chr4_102791662_f	3312
chr4	103343743	103343743	HCT116_3ATLAS_1545	228	+	24	110	94	0	0	3311	2335	2024	.	.	.	.	.	.	.	.	mrip5759	0	.	.	.	.	.	.	.
chr4	103873117	103873117	HCT116_3ATLAS_1546	18	-	0	2	16	0	0	45	32	160	.	.	RB3PA1[22]	111	L1HS|Ta1|5prime-truncated	7	L1HS|Ta1|5prime-truncated	7	mrip5761	61	.	.	SLC9B1	0	SLC9B1:intron	NR_047513_exon_7_0_chr4_103870414_r	2533
chr4	105724265	105724265	HCT116_3ATLAS_1548	34	-	2	23	9	0	0	165	116	302	.	.	RB3PA1[22]	116	L1HS|Ta0|5prime-truncated	8	L1HS|Ta0|5prime-truncated	8	mrip5766	66	.	.	.	.	.	.	.
chr4	107492214	107492214	HCT116_3ATLAS_1552	129	-	44	49	35	1	0	429	303	1145	.	.	RB3PA1(1)[21]	88	L1HS|Ta1-nd|full-length	0	L1HS|Ta1-nd|full-length	0	mrip5773	0	.	.	.	.	.	.	.
chr4	108277772	108277772	HCT116_3ATLAS_1553	11	+	1	5	5	0	0	14	10	98	.	.	RB3PA1[22]	90	L1HS|Ta1|5prime-truncated	0	L1HS|Ta1|5prime-truncated	0	mrip5777	0	.	.	.	.	.	.	.
chr4	110248333	110248333	HCT116_3ATLAS_1554	247	-	18	83	146	0	0	4885	3445	2193	HCT116_5ATLAS_0272	0	.	.	.	.	L1ME3C	0	mrip5779	0	.	.	.	.	.	.	.
chr4	112821990	112821990	HCT116_3ATLAS_1556	24	+	0	5	19	0	0	94	66	213	.	.	RB3PA1[22]	107	L1HS|Ta0|full-length	3	L1HS|Ta0|full-length	3	mrip5791	52	.	.	.	.	.	.	.
chr4	115132692	115132692	HCT116_3ATLAS_1560	256	+	72	92	92	0	0	2158	1522	2272	.	.	.	.	.	.	.	.	mrip5797	0	.	.	.	.	.	.	.
chr4	117124996	117124996	HCT116_3ATLAS_1563	180	-	8	23	149	0	0	1578	1113	1598	.	.	RB3PA1(1)[21]	117	L1HS|Ta1|5prime-truncated	13	L1HS|Ta1|5prime-truncated	13	mrip5807	0	L1HS411|L1HS|Ta1|5prime-truncated	13	.	.	.	.	.
chr4	120869874	120869874	HCT116_3ATLAS_1570	102	-	7	29	66	0	0	975	688	905	.	.	RB3PA1[22]	111	L1HS|Ta0|full-length	7	L1HS|Ta0|full-length	7	mrip5824	0	L1HS396|L1HS|Ta0|full-length	7	.	.	.	.	.
chr4	122232277	122232277	HCT116_3ATLAS_1571	139	+	15	61	63	0	0	1542	1087	1234	.	.	.	.	L1HS|Ta|5prime-truncated	106	L1HS|Ta|5prime-truncated	106	mrip5831	25	L1HS416|L1HS|Ta|5prime-truncated	106	.	.	.	.	.
chr4	136006516	136006516	HCT116_3ATLAS_1585	236	+	62	112	62	0	0	4269	3011	2095	.	.	RB3PA1[22]	87	L1HS|Ta1|5prime-truncated	0	L1HS|Ta1|5prime-truncated	0	mrip5891	0	.	.	.	.	.	.	.
chr4	137214682	137214682	HCT116_3ATLAS_1586	225	-	37	65	123	0	0	4174	2944	1997	HCT116_5ATLAS_0279	6019	RB3PA1[22]	94	L1HS|Ta1-d|full-length	0	L1HS|Ta1-d|full-length	0	mrip5895	34	L1HS192|L1HS|Ta1-d|full-length	0	.	.	.	.	.
chr4	141817843	141817843	HCT116_3ATLAS_1588	236	+	44	83	109	0	0	4033	2844	2095	.	.	RB3PA1[22]	93	L1HS|Ta0|5prime-truncated	0	L1HS|Ta0|5prime-truncated	0	mrip5907	47	.	.	RNF150	0	RNF150:intron	.	.
chr4	147225280	147225280	HCT116_3ATLAS_1593	234	+	114	19	101	0	0	2145	1513	2077	HCT116_5ATLAS_0280	0	.	.	.	.	.	.	mrip5922	0	.	.	SLC10A7	0	SLC10A7:intron	NM_001029998_exon_5_0_chr4_147227078_r	1797
chr4	147543190	147543190	HCT116_3ATLAS_1594	280	+	116	104	60	0	0	5605	3953	2486	.	.	RB3PA1[22]	104	L1HS|Ta1|5prime-truncated	0	L1HS|Ta1|5prime-truncated	0	mrip5923	0	.	.	.	.	.	.	.
chr4	152732823	152732823	HCT116_3ATLAS_1599	185	-	4	77	104	0	0	1436	1013	1642	HCT116_5ATLAS_0283	0	.	.	.	.	.	.	mrip5940	0	.	.	.	.	.	.	.
chr4	158907286	158907286	HCT116_3ATLAS_1606	6	-	2	2	2	0	0	10	7	53	.	.	.	.	.	.	.	.	mrip5955	0	.	.	.	.	.	.	.
chr4	167369081	167369081	HCT116_3ATLAS_1613	283	-	149	51	83	0	0	7365	5194	2512	.	.	RB3PA1[22]	99	L1HS|Ta1|5prime-truncated	0	L1HS|Ta1|5prime-truncated	0	mrip5982	0	.	.	.	.	.	.	.
chr4	167497084	167497084	HCT116_3ATLAS_1614	257	+	163	14	80	0	0	4307	3037	2281	HCT116_5ATLAS_0286	5956	RB3PA1[22]	29	L1HS|Ta0|full-length	0	L1HS|Ta0|full-length	0	mrip5984	15	.	.	.	.	.	.	.
chr4	170436654	170436654	HCT116_3ATLAS_1618	265	-	143	70	52	0	0	5418	3821	2352	.	.	RB3PA1[22]	102	L1HS|Ta0|full-length	0	L1HS|Ta0|full-length	0	mrip5998	0	.	.	NEK1	0	NEK1:intron	.	.
chr4	174035594	174035594	HCT116_3ATLAS_1620	19	+	6	3	10	0	0	27	19	169	.	.	.	.	.	.	L1PA13	0	mrip6007	0	.	.	.	.	.	.	.
chr4	182695162	182695162	HCT116_3ATLAS_1624	260	-	127	43	90	0	0	4770	3364	2308	.	.	RB3PA1[22]	110	L1HS|Ta0|5prime-truncated	6	L1HS|Ta0|5prime-truncated	6	mrip6028	0	.	.	.	.	.	.	.
chr4	190659692	190659692	HCT116_3ATLAS_1628	243	+	98	55	88	2	0	2325	1640	2157	.	.	.	.	.	.	.	.	mrip6047	0	.	.	.	.	.	.	.
chr5	7603899	7603899	HCT116_3ATLAS_1637	272	-	27	117	128	0	0	3874	2732	2415	.	.	RB3PA1[22]	133	L1HS|Ta1|5prime-truncated	29	L1HS|Ta1|5prime-truncated	29	mrip6086	87	L1HS434|L1HS|Ta1|5prime-truncated	29	ADCY2	0	ADCY2:intron	.	.
chr5	8749513	8749513	HCT116_3ATLAS_1638	188	+	15	102	71	0	0	2491	1757	1669	.	.	.	.	.	.	.	.	mrip6090	0	.	.	.	.	.	.	.
chr5	12197454	12197454	HCT116_3ATLAS_1641	192	-	32	139	21	0	0	1199	846	1704	.	.	RB3PA1[22]	156	L1HS|Ta1|5prime-truncated	4	L1HS|Ta1|5prime-truncated	4	mrip6110	13	L1HS119|L1HS|Ta1|5prime-truncated	4	.	.	.	.	.
chr5	15906702	15906702	HCT116_3ATLAS_1646	199	-	45	106	48	0	0	3095	2183	1766	.	.	RB3PA1[22]	26	L1HS|Ta1-nd|full-length	0	L1HS|Ta1-nd|full-length	0	mrip6122	17	.	.	FBXL7	0	FBXL7:intron	.	.
chr5	20644383	20644383	HCT116_3ATLAS_1650	255	-	97	90	66	2	0	4369	3081	2264	.	.	RB3PA1[22]	109	L1HS|Ta0|5prime-truncated	5	L1HS|Ta0|5prime-truncated	5	mrip6143	0	.	.	.	.	.	.	.
chr5	34153980	34153980	HCT116_3ATLAS_1659	154	+	68	65	21	0	0	2993	2111	1367	HCT116_5ATLAS_0299	6033	RB3PA1[22]	110	L1HS|Ta1-d|full-length	0	L1HS|Ta1-d|full-length	0	mrip6198	24	.	.	.	.	.	.	.
chr5	41403519	41403519	HCT116_3ATLAS_1670	126	-	5	78	43	0	0	1038	732	1118	.	.	RB3PA1[22]	90	L1HS|Ta|5prime-truncated	0	L1HS|Ta|5prime-truncated	0	mrip6222	0	L1HS443|L1HS|Ta|5prime-truncated	0	PLCXD3	0	PLCXD3:intron	.	.
chr5	45977585	45977585	HCT116_3ATLAS_1675	160	-	30	84	46	0	0	1490	1051	1420	.	.	RB3PA1[22]	105	L1HS|Ta|5prime-truncated	1	L1HS|Ta|5prime-truncated	1	mrip6249	48	.	.	.	.	.	.	.
chr5	51488419	51488419	HCT116_3ATLAS_1679	208	-	59	70	79	0	0	3870	2729	1846	.	.	RB3PA1[22]	0	L1HS|Ta1|5prime-truncated	0	L1HS|Ta1|5prime-truncated	0	mrip6270	60	.	.	.	.	.	.	.
chr5	57686102	57686102	HCT116_3ATLAS_1681	134	+	1	23	110	0	0	991	699	1190	.	.	RB3PA1[22]	173	L1HS|Ta0|full-length	69	L1HS|Ta0|full-length	69	mrip6289	0	.	.	.	.	.	.	.
chr5	68263475	68263475	HCT116_3ATLAS_1688	13	-	8	4	1	0	0	36	25	115	.	.	.	.	.	.	.	.	mrip6312	0	.	.	.	.	.	.	.
chr5	84239612	84239612	HCT116_3ATLAS_1697	27	-	6	16	5	0	0	53	37	240	.	.	.	.	.	.	L1ME1	0	mrip6350	0	.	.	.	.	.	.	.
chr5	84654527	84654527	HCT116_3ATLAS_1698	28	-	26	2	0	0	0	209	147	249	.	.	RB3PA1[22]	105	L1HS|Ta0|5prime-truncated	1	L1HS|Ta0|5prime-truncated	1	mrip6354	49	.	.	.	.	.	.	.
chr5	85812536	85812536	HCT116_3ATLAS_1700	253	+	129	66	58	0	0	3705	2613	2246	.	.	RB3PA1[22]	103	L1HS|Ta0|full-length	0	L1HS|Ta0|full-length	0	mrip6362	60	.	.	.	.	.	.	.
chr5	89450768	89450768	HCT116_3ATLAS_1705	20	+	9	6	5	0	0	38	27	178	.	.	.	.	.	.	.	.	mrip6372	0	.	.	.	.	.	.	.
chr5	99981623	99981623	HCT116_3ATLAS_1710	232	+	139	54	38	1	0	4367	3080	2059	.	.	RB3PA1[22]	100	L1HS|Ta|5prime-truncated	0	L1HS|Ta|5prime-truncated	0	mrip6401	11	L1HS444|L1HS|Ta|5prime-truncated	0	.	.	.	.	.
chr5	105483637	105483637	HCT116_3ATLAS_1716	229	-	133	70	26	0	0	5576	3932	2033	.	.	RB3PA1[22]	108	L1HS|Ta1|5prime-truncated	4	L1HS|Ta1|5prime-truncated	4	mrip6417	0	.	.	.	.	.	.	.
chr5	108601120	108601120	HCT116_3ATLAS_1719	235	+	117	36	82	0	0	2140	1509	2086	HCT116_5ATLAS_0313	6033	RB3PA1[22]	105	L1HS|Ta1-d|full-length	1	L1HS|Ta1-d|full-length	1	mrip6424	0	.	.	.	.	.	.	.
chr5	109480269	109480269	HCT116_3ATLAS_1721	182	-	78	44	60	0	0	1234	870	1616	HCT116_5ATLAS_0314	0	.	.	.	.	.	.	mrip6435	0	.	.	.	.	.	.	.
chr5	110474822	110474822	HCT116_3ATLAS_1722	78	+	12	59	7	0	0	212	150	692	.	.	RB3PA1[22]	123	L1HS|Ta|5prime-truncated	19	L1HS|Ta|5prime-truncated	19	mrip6439	21	L1HS3|L1HS|Ta|5prime-truncated	19	.	.	.	.	.
chr5	118941173	118941173	HCT116_3ATLAS_1728	97	+	17	45	31	2	2	1345	949	861	.	.	RB3PA1[22]	118	L1HS|Ta0|full-length	14	L1PA4	0	mrip6470	0	.	.	.	.	.	.	.
chr5	125040039	125040039	HCT116_3ATLAS_1734	172	+	41	64	67	0	0	776	547	1527	.	.	.	.	.	.	L1M4c	0	mrip6495	0	.	.	.	.	.	.	.
chr5	133893065	133893065	HCT116_3ATLAS_1741	194	-	62	111	21	0	0	2475	1745	1722	.	.	RB3PA1[22]	108	L1HS|Ta0|5prime-truncated	4	L1HS|Ta0|5prime-truncated	4	mrip6519	62	L1HS438|L1HS|Ta0|5prime-truncated	4	JADE2	0	JADE2:intron	NM_015288_exon_4_0_chr5_133895520_f	2454
chr5	135747161	135747161	HCT116_3ATLAS_1742	249	+	94	70	85	0	0	2218	1564	2210	.	.	RB3PA1[22]	103	L1HS|Ta|5prime-truncated	0	L1HS|Ta|5prime-truncated	0	mrip6523	62	L1HS69|L1HS|Ta|5prime-truncated	0	.	.	.	.	.
chr5	137014790	137014790	HCT116_3ATLAS_1745	231	-	65	90	76	0	0	2200	1552	2051	HCT116_5ATLAS_0319	0	.	.	.	.	.	.	mrip6525	0	.	.	KLHL3	0	KLHL3:intron	NM_017415_exon_9_0_chr5_137013234_r	1447
chr5	137130160	137130160	HCT116_3ATLAS_1746	193	-	15	12	166	0	0	1895	1336	1713	.	.	.	.	.	.	.	.	mrip6526	0	.	.	.	.	.	.	.
chr5	138420484	138420484	HCT116_3ATLAS_1747	249	+	132	63	54	0	0	4603	3246	2210	.	.	RB3PA1[22]	102	L1HS|Ta0|5prime-truncated	0	L1HS|Ta0|5prime-truncated	0	mrip6528	19	L1HS449|L1HS|Ta0|5prime-truncated	0	SIL1	0	SIL1:intron	.	.
chr5	143930617	143930617	HCT116_3ATLAS_1749	231	-	87	124	20	0	0	1811	1277	2051	.	.	RB3PA1[22]	108	L1HS|Ta0|5prime-truncated	4	L1HS|Ta0|5prime-truncated	4	mrip6542	48	L1HS133|L1HS|Ta0|5prime-truncated	4	.	.	.	.	.
chr5	144473635	144473635	HCT116_3ATLAS_1750	254	+	122	56	76	0	0	5018	3539	2255	.	.	RB3PA1[22]	102	L1HS|Ta|5prime-truncated	0	L1HS|Ta|5prime-truncated	0	mrip6548	0	.	.	.	.	.	.	.
chr5	147338100	147338100	HCT116_3ATLAS_1754	63	-	12	41	10	0	0	131	92	559	.	.	RB3PA1(1)[21]	106	L1HS|Ta1|5prime-truncated	2	L1HS|Ta1|5prime-truncated	2	mrip6562	0	.	.	.	.	.	.	.
chr5	151476366	151476366	HCT116_3ATLAS_1755	192	+	166	5	21	0	0	963	679	1704	.	.	RB3PA1(1)[21]	104	L1HS|Ta|5prime-truncated	0	L1HS|Ta|5prime-truncated	0	mrip6569	0	.	.	CTB-12O2.1	0	CTB-12O2.1:intron	.	.
chr5	155333908	155333908	HCT116_3ATLAS_1760	249	-	58	101	90	0	0	2330	1643	2210	.	.	.	.	.	.	.	.	mrip6581	0	.	.	.	.	.	.	.
chr5	155488936	155488936	HCT116_3ATLAS_1761	216	-	12	109	94	1	0	2091	1475	1917	HCT116_5ATLAS_0321	6041	RB3PA1[22]	109	L1HS|Ta0|full-length	5	L1HS|Ta0|full-length	5	mrip6584	17	.	.	.	.	.	.	.
chr5	155619864	155619864	HCT116_3ATLAS_1762	231	+	55	118	58	0	0	2438	1719	2051	.	.	.	.	.	.	L1MA4A	79	mrip6585	0	.	.	.	.	.	.	.
chr5	157867314	157867314	HCT116_3ATLAS_1764	122	-	13	77	32	0	0	1076	759	1083	.	.	.	.	.	.	L1PA6	0	mrip6594	1	.	.	.	.	.	.	.
chr5	159351199	159351199	HCT116_3ATLAS_1766	187	-	67	49	71	0	0	2264	1597	1660	.	.	.	.	.	.	.	.	mrip6598	0	.	.	ADRA1B	0	ADRA1B:intron	.	.
chr5	160435679	160435679	HCT116_3ATLAS_1770	59	-	1	41	17	0	0	138	97	524	.	.	.	.	.	.	.	.	mrip6602	4	.	.	.	.	.	.	.
chr5	165848564	165848564	HCT116_3ATLAS_1775	235	+	134	41	59	1	0	3675	2592	2086	.	.	RB3PA1[22]	105	L1HS|Ta1|5prime-truncated	1	L1HS|Ta1|5prime-truncated	1	mrip6629	0	L1HS292|L1HS|Ta1|5prime-truncated	1	.	.	.	.	.
chr5	172829805	172829805	HCT116_3ATLAS_1780	210	-	73	49	88	0	0	4412	3111	1864	.	.	RB3PA1[22]	98	L1HS|Ta1-nd|full-length	0	L1HS|Ta1-nd|full-length	0	mrip6651	0	.	.	.	.	.	.	.
chr5	177205287	177205287	HCT116_3ATLAS_1783	9	+	1	2	6	0	0	30	21	80	.	.	RB3PA1[22]	116	L1HS|Ta1-nd|full-length	12	L1HS|Ta1-nd|full-length	12	mrip6659	2	.	.	FAM153A	0	FAM153A:intron	NM_173663_exon_19_0_chr5_177207450_r	2162
chr6	2418009	2418009	HCT116_3ATLAS_1787	253	-	94	31	128	0	0	5538	3906	2246	.	.	RB3PA1[22]	100	L1HS|Ta0|full-length	0	L1HS|Ta0|full-length	0	mrip6673	0	.	.	GMDS-AS1	4184	.	NR_046229_exon_6_0_chr6_2413014_f	4184
chr6	13503034	13503034	HCT116_3ATLAS_1795	265	+	109	63	89	3	1	5242	3697	2352	.	.	.	.	.	.	L1ME3C	125	mrip6703	0	.	.	.	.	.	.	.
chr6	17435952	17435952	HCT116_3ATLAS_1798	58	+	8	34	16	0	0	130	92	515	.	.	RB3PA1(1)[21]	131	L1HS|Ta1|5prime-truncated	27	L1HS|Ta1|5prime-truncated	27	mrip6712	77	.	.	CAP2	0	CAP2:intron	.	.
chr6	18910874	18910874	HCT116_3ATLAS_1799	257	-	154	55	48	0	0	4230	2983	2281	.	.	RB3PA1[22]	84	L1HS|Ta0|5prime-truncated	0	L1HS|Ta0|5prime-truncated	0	mrip6718	0	L1HS206|L1HS|Ta0|5prime-truncated	0	.	.	.	.	.
chr6	19771152	19771152	HCT116_3ATLAS_1800	198	+	112	70	16	0	0	2361	1665	1758	.	.	RB3PA1[22]	107	L1HS|Ta0|full-length	3	L1HS|Ta0|full-length	3	mrip6721	62	.	.	.	.	.	.	.
chr6	32378638	32378638	HCT116_3ATLAS_1806	241	+	118	14	99	10	0	2391	1686	2139	.	.	RB3PA1[22]	96	L1HS|Ta|5prime-truncated	0	L1HS|Ta|5prime-truncated	0	mrip6755	0	.	.	BTNL2	3738	.	NM_019602_exon_5_0_chr6_32374822_r	3738
chr6	32676667	32676667	HCT116_3ATLAS_1807	110	-	33	44	33	0	0	458	323	976	.	.	RB3PA1[22]	116	L1HS|Ta|5prime-truncated	12	L1HS|Ta|5prime-truncated	12	mrip6763	72	.	.	.	.	.	.	.
chr6	39645318	39645318	HCT116_3ATLAS_1813	216	-	0	31	181	4	0	1672	1179	1917	.	.	RB3PA1[22]	93	L1HS|Ta|5prime-truncated	0	L1HS|Ta|5prime-truncated	0	mrip6784	10	L1HS397|L1HS|Ta|5prime-truncated	0	KIF6	0	KIF6:intron	.	.
chr6	46310291	46310291	HCT116_3ATLAS_1822	211	+	18	32	161	0	0	1501	1059	1873	.	.	.	.	.	.	.	.	mrip6792	0	.	.	RCAN2	0	RCAN2:intron	.	.
chr6	48868613	48868613	HCT116_3ATLAS_1823	241	-	109	70	62	0	0	2557	1803	2139	.	.	RB3PA1[22]	111	L1HS|Ta0|5prime-truncated	7	L1HS|Ta0|5prime-truncated	7	mrip6797	0	L1HS98|L1HS|Ta0|5prime-truncated	7	.	.	.	.	.
chr6	50611733	50611733	HCT116_3ATLAS_1824	140	-	32	44	64	0	0	1108	781	1243	.	.	RB3PA1[22]	106	L1HS|Ta0|5prime-truncated	2	L1HS|Ta0|5prime-truncated	2	mrip6801	0	.	.	.	.	.	.	.
chr6	54702973	54702973	HCT116_3ATLAS_1827	248	-	90	34	123	0	1	2923	2061	2201	.	.	RB3PA1[22]	99	L1HS|Ta0|5prime-truncated	0	L1HS|Ta0|5prime-truncated	0	mrip6809	36	L1HS456|L1HS|Ta0|5prime-truncated	0	.	.	.	.	.
chr6	55512561	55512561	HCT116_3ATLAS_1828	150	-	41	61	48	0	0	1190	839	1332	.	.	RB3PA1[22]	109	L1HS|Ta1|5prime-truncated	6	L1HS|Ta1|5prime-truncated	6	mrip6811	57	.	.	.	.	.	.	.
chr6	55594956	55594956	HCT116_3ATLAS_1829	214	-	120	67	27	0	0	2584	1822	1900	.	.	RB3PA1[22]	106	L1HS|Ta|5prime-truncated	2	L1HS|Ta|5prime-truncated	2	mrip6812	0	L1HS113|L1HS|Ta|5prime-truncated	2	.	.	.	.	.
chr6	63368195	63368195	HCT116_3ATLAS_1832	228	+	41	34	153	0	0	4479	3159	2024	HCT116_5ATLAS_0333	0	.	.	.	.	.	.	mrip6839	0	.	.	.	.	.	.	.
chr6	66787596	66787596	HCT116_3ATLAS_1834	134	-	35	79	20	0	0	884	623	1190	.	.	RB3PA1[22]	139	L1HS|Ta1|5prime-truncated	35	L1HS|Ta1|5prime-truncated	35	mrip6856	0	.	.	.	.	.	.	.
chr6	70726294	70726294	HCT116_3ATLAS_1837	53	+	1	1	51	0	0	174	123	470	HCT116_5ATLAS_0335	6052	RB3PA1[22]	127	L1HS|Ta1-d|full-length	0	L1HS|Ta1-d|full-length	0	mrip6871	28	.	.	COL19A1	0	COL19A1:intron	.	.
chr6	72799501	72799501	HCT116_3ATLAS_1838	16	+	0	11	5	0	0	198	140	142	HCT116_5ATLAS_0336	0	.	.	.	.	L1PA2	0	mrip6875	1	.	.	RIMS1	0	RIMS1:intron	.	.
chr6	73698425	73698425	HCT116_3ATLAS_1840	254	-	156	54	44	0	0	4433	3126	2255	.	.	RB3PA1[22]	56	L1HS|Ta0|full-length	0	L1HS|Ta0|full-length	0	mrip6880	18	L1HS248|L1HS|Ta0|full-length	0	KCNQ5	0	KCNQ5:intron	.	.
chr6	73995379	73995379	HCT116_3ATLAS_1841	241	-	172	30	39	0	0	3949	2785	2139	.	.	RB3PA1[22]	100	L1HS|Ta|5prime-truncated	0	L1HS|Ta|5prime-truncated	0	mrip6884	0	L1HS151|L1HS|Ta|5prime-truncated	0	C6orf147	0	C6orf147:intron,KHDC1:intron	.	.
chr6	74865470	74865470	HCT116_3ATLAS_1843	215	-	76	22	117	0	0	1962	1384	1909	.	.	RB3PA1[22]	89	L1HS|Ta1|5prime-truncated	0	L1HS|Ta1|5prime-truncated	0	mrip6889	0	.	.	.	.	.	.	.
chr6	76201524	76201524	HCT116_3ATLAS_1844	157	+	13	78	66	0	0	639	451	1394	.	.	.	.	.	.	.	.	.	.	.	.	FILIP1	0	FILIP1:intron	NM_015687_exon_5_0_chr6_76203130_r	1605
chr6	77980641	77980641	HCT116_3ATLAS_1845	270	-	144	44	81	1	0	4573	3225	2397	.	.	RB3PA1(14)[8]	7	.	.	.	.	mrip6901	0	.	.	.	.	.	.	.
chr6	78749391	78749391	HCT116_3ATLAS_1846	202	+	15	33	154	0	0	1666	1175	1793	.	.	.	.	.	.	.	.	mrip6907	0	.	.	.	.	.	.	.
chr6	81621898	81621898	HCT116_3ATLAS_1849	4	-	2	1	1	0	0	15	11	36	.	.	.	.	.	.	L1PA3	0	.	.	.	.	.	.	.	.	.
chr6	94575462	94575462	HCT116_3ATLAS_1858	217	-	41	45	130	1	0	3873	2731	1926	.	.	RB3PA1[22]	112	L1HS|Ta0|full-length	8	L1HS|Ta0|full-length	8	mrip6959	0	L1HS463|L1HS|Ta0|full-length	8	.	.	.	.	.
chr6	100343092	100343092	HCT116_3ATLAS_1863	259	-	144	33	81	1	0	4605	3248	2299	.	.	RB3PA1[22]	103	L1HS|Ta|5prime-truncated	0	L1HS|Ta|5prime-truncated	0	mrip6978	59	L1HS455|L1HS|Ta|5prime-truncated	0	.	.	.	.	.
chr6	102283768	102283768	HCT116_3ATLAS_1866	102	-	0	87	15	0	0	481	339	905	.	.	.	.	.	.	HAL1	0	mrip6982	0	.	.	GRIK2	0	GRIK2:intron	.	.
chr6	102846095	102846095	HCT116_3ATLAS_1867	189	-	7	36	146	0	0	2741	1933	1678	HCT116_5ATLAS_0346	0	.	.	.	.	.	.	mrip6985	0	.	.	.	.	.	.	.
chr6	110476750	110476750	HCT116_3ATLAS_1870	224	-	38	94	92	0	0	2268	1599	1988	.	.	RB3PA1[22]	109	L1HS|Ta1|5prime-truncated	5	L1HS|Ta1|5prime-truncated	5	mrip7007	49	.	.	WASF1	0	WASF1:intron	.	.
chr6	113030981	113030981	HCT116_3ATLAS_1872	240	+	117	38	84	1	0	4558	3214	2130	.	.	RB3PA1[22]	104	L1HS|Ta1-noncanonic|full-length	1	L1HS|Ta1-noncanonic|full-length	1	mrip7016	0	L1HS469|L1HS|Ta1-noncanonic|full-length	1	.	.	.	.	.
chr6	113926971	113926971	HCT116_3ATLAS_1873	270	-	90	52	128	0	0	3852	2717	2397	.	.	RB3PA1[22]	98	L1HS|Ta1|5prime-truncated	0	L1HS|Ta1|5prime-truncated	0	mrip7020	56	L1HS238|L1HS|Ta1|5prime-truncated	0	.	.	.	.	.
chr6	115900015	115900015	HCT116_3ATLAS_1874	181	-	43	102	32	4	0	1465	1033	1607	.	.	RB3PA1[22]	106	L1HS|Ta0|5prime-truncated	5	L1HS|Ta0|5prime-truncated	5	mrip7027	0	.	.	.	.	.	.	.
chr6	125610640	125610640	HCT116_3ATLAS_1883	233	+	54	132	47	0	0	3463	2442	2068	.	.	RB3PA1[22]	104	L1HS|Ta0|5prime-truncated	0	L1HS|Ta0|5prime-truncated	0	mrip7053	50	.	.	HDDC2	0	HDDC2:intron	NM_016063_exon_2_0_chr6_125613987_r	3346
chr6	129325568	129325568	HCT116_3ATLAS_1889	249	+	63	55	129	1	1	4253	2999	2210	HCT116_5ATLAS_0354	6037	RB3PA1[22]	111	L1HS|Ta1-d|full-length	7	L1HS|Ta1-d|full-length	7	mrip7067	59	.	.	LAMA2	0	LAMA2:intron	.	.
chr6	130107440	130107440	HCT116_3ATLAS_1890	112	+	37	13	62	0	0	671	473	994	.	.	.	.	.	.	HAL1	33	mrip7069	0	.	.	.	.	.	.	.
chr6	133341842	133341842	HCT116_3ATLAS_1893	232	-	61	110	61	0	0	3938	2777	2059	HCT116_5ATLAS_0357	6043	RB3PA1[22]	117	L1HS|Ta1-d|full-length	13	L1ME3B	0	mrip7079	0	.	.	.	.	.	.	.
chr6	136712598	136712598	HCT116_3ATLAS_1898	207	+	50	117	28	11	1	2202	1553	1838	.	.	RB3PA1[22]	0	L1HS|Ta|5prime-truncated	0	L1HS|Ta|5prime-truncated	0	mrip7088	62	L1HS95|L1HS|Ta|5prime-truncated	0	MAP7	0	MAP7:intron	NM_003980_exon_14_0_chr6_136710492_r	1943
chr6	142450110	142450110	HCT116_3ATLAS_1901	228	-	140	14	74	0	0	2629	1854	2024	.	.	.	.	.	.	.	.	mrip7103	0	.	.	.	.	.	.	.
chr6	148163570	148163570	HCT116_3ATLAS_1906	183	+	20	77	86	0	0	1989	1403	1624	.	.	.	.	.	.	.	.	mrip7109	0	.	.	.	.	.	.	.
chr6	148195788	148195788	HCT116_3ATLAS_1907	233	+	82	83	68	0	0	2209	1558	2068	.	.	.	.	.	.	.	.	mrip7110	0	.	.	.	.	.	.	.
chr6	157968748	157968748	HCT116_3ATLAS_1915	95	-	27	5	63	0	0	425	300	843	.	.	.	.	.	.	.	.	mrip7144	0	.	.	ZDHHC14	0	ZDHHC14:intron	NM_153746_exon_1_0_chr6_157963617_f	4971
chr6	160830054	160830054	HCT116_3ATLAS_1917	228	-	30	86	112	0	0	3914	2760	2024	.	.	RB3PA1[22]	102	L1HS|Ta1|5prime-truncated	0	L1HS|Ta1|5prime-truncated	0	mrip7153	50	.	.	SLC22A3	0	SLC22A3:intron	NM_021977_exon_3_0_chr6_160829785_f	101
chr6	162181256	162181256	HCT116_3ATLAS_1919	184	+	86	53	45	0	0	1947	1373	1633	.	.	.	.	.	.	.	.	mrip7159	0	.	.	PARK2	0	PARK2:intron	.	.
chr6	162404952	162404952	HCT116_3ATLAS_1920	230	+	187	23	20	0	0	1680	1185	2042	.	.	RB3PA1[22]	105	L1HS|Ta1|5prime-truncated	1	L1HS|Ta1|5prime-truncated	1	mrip7161	0	.	.	PARK2	0	PARK2:intron	.	.
chr7	7886753	7886753	HCT116_3ATLAS_1928	111	+	35	36	40	0	0	208	147	985	.	.	RB3PA1[22]	157	L1HS|Ta|5prime-truncated	53	L1HS|Ta|5prime-truncated	53	mrip7193	106	L1HS60|L1HS|Ta|5prime-truncated	53	RPA3-AS1	0	RPA3-AS1:intron	.	.
chr7	9635933	9635933	HCT116_3ATLAS_1930	172	+	13	49	92	18	0	1175	829	1527	.	.	RB3PA1[22]	88	L1HS|Ta1|5prime-truncated	0	L1HS|Ta1|5prime-truncated	0	mrip7205	9	.	.	.	.	.	.	.
chr7	9787100	9787100	HCT116_3ATLAS_1931	3	+	1	1	1	0	0	3	2	27	.	.	.	.	.	.	L1PA5	0	.	.	.	.	.	.	.	.	.
chr7	25081475	25081475	HCT116_3ATLAS_1944	223	-	51	106	57	9	0	5959	4202	1980	.	.	RB3PA1[22]	107	L1HS|Ta1-nd|full-length	4	L1HS|Ta1-nd|full-length	4	mrip7257	0	L1HS9|L1HS|Ta1-nd|full-length	4	.	.	.	.	.
chr7	28783462	28783462	HCT116_3ATLAS_1948	259	-	147	63	49	0	0	3991	2815	2299	.	.	RB3PA1[22]	108	L1HS|Ta|5prime-truncated	4	L1HS|Ta|5prime-truncated	4	mrip7267	0	L1HS48|L1HS|Ta|5prime-truncated	4	CREB5	0	CREB5:intron	.	.
chr7	30484904	30484904	HCT116_3ATLAS_1950	255	+	58	135	62	0	0	5039	3554	2264	.	.	RB3PA1[22]	118	L1HS|Ta1-nd|full-length	14	L1HS|Ta1-nd|full-length	14	mrip7272	9	.	.	NOD1	0	NOD1:intron	NM_006092_exon_5_0_chr7_30485757_r	852
chr7	31523805	31523805	HCT116_3ATLAS_1951	216	-	36	120	59	1	0	3948	2784	1917	.	.	RB3PA1[22]	119	L1HS|Ta1|5prime-truncated	15	L1HS|Ta1|5prime-truncated	15	mrip7276	63	.	.	.	.	.	.	.
chr7	45733731	45733731	HCT116_3ATLAS_1959	238	+	142	31	65	0	0	5734	4044	2113	.	.	RB3PA1[22]	108	L1HS|Ta|5prime-truncated	4	L1M4	0	mrip7317	0	.	.	ADCY1	0	ADCY1:intron	.	.
chr7	49719462	49719462	HCT116_3ATLAS_1962	1	-	0	1	0	0	0	1	1	9	HCT116_5ATLAS_0365	6434	.	.	.	.	L1PA3	1	.	.	.	.	.	.	.	.	.
chr7	49719846	49719846	HCT116_3ATLAS_1963	11	-	6	5	0	0	0	14	10	98	HCT116_5ATLAS_0365	6050	RB3PA1[22]	124	L1HS|Ta1-d|full-length	18	L1PA3	0	mrip7329	86	.	.	.	.	.	.	.
chr7	52789465	52789465	HCT116_3ATLAS_1967	5	+	2	3	0	0	0	12	8	44	.	.	.	.	.	.	.	.	mrip7341	0	.	.	.	.	.	.	.
chr7	61079053	61079053	HCT116_3ATLAS_1974	4	+	0	1	3	0	0	5	4	36	.	.	.	.	.	.	.	.	mrip7379	3	.	.	.	.	.	.	.
chr7	62061939	62061939	HCT116_3ATLAS_1976	3	+	2	1	0	0	0	4	3	27	.	.	.	.	.	.	.	.	.	.	.	.	.	.	.	.	.
chr7	62492927	62492927	HCT116_3ATLAS_1977	171	+	24	45	102	0	0	917	647	1518	.	.	.	.	.	.	L1MEc	0	mrip7399	0	.	.	.	.	.	.	.
chr7	64950964	64950964	HCT116_3ATLAS_1980	13	+	0	10	3	0	0	19	13	115	HCT116_5ATLAS_0370	0	.	.	.	.	L1PA4	0	mrip7407	92	.	.	.	.	.	.	.
chr7	65751834	65751834	HCT116_3ATLAS_1981	158	-	50	42	66	0	0	986	695	1403	.	.	RB3PA1[22]	110	L1HS|Ta1-nd|full-length	6	L1HS|Ta1-nd|full-length	6	mrip7410	31	L1HS479|L1HS|Ta1-nd|full-length	6	TPST1	0	TPST1:intron	NM_003596_exon_2_0_chr7_65751498_f	138
chr7	66591185	66591185	HCT116_3ATLAS_1982	10	-	1	1	8	0	0	18	13	89	.	.	.	.	.	.	L1MC1	0	mrip7414	5	.	.	TYW1	0	TYW1:intron	.	.
chr7	69828336	69828336	HCT116_3ATLAS_1984	178	+	50	34	93	1	0	1338	944	1580	.	.	RB3PA1[22]	0	L1HS|Ta|5prime-truncated	0	L1HS|Ta|5prime-truncated	0	mrip7425	49	.	.	AUTS2	0	AUTS2:intron	.	.
chr7	70188691	70188691	HCT116_3ATLAS_1985	207	-	69	77	61	0	0	1906	1344	1838	.	.	.	.	.	.	.	.	mrip7429	0	.	.	AUTS2	0	AUTS2:intron	.	.
chr7	75335948	75335948	HCT116_3ATLAS_1986	112	-	29	66	17	0	0	468	330	994	.	.	RB3PA1[22]	105	L1HS|Ta0|5prime-truncated	1	L1HS|Ta0|5prime-truncated	1	mrip7439	26	.	.	HIP1	0	HIP1:intron	.	.
chr7	84901726	84901726	HCT116_3ATLAS_1991	260	-	59	127	74	0	0	3708	2615	2308	.	.	.	.	.	.	.	.	mrip7472	0	.	.	.	.	.	.	.
chr7	107829248	107829248	HCT116_3ATLAS_2005	214	+	48	35	130	1	0	2041	1439	1900	.	.	.	.	.	.	.	.	mrip7573	0	.	.	NRCAM	0	NRCAM:intron	NM_005010_exon_10_0_chr7_107830089_r	840
chr7	108325672	108325672	HCT116_3ATLAS_2006	222	+	39	54	129	0	0	2250	1587	1971	.	.	.	.	.	.	.	.	mrip7576	0	.	.	.	.	.	.	.
chr7	108738445	108738445	HCT116_3ATLAS_2007	72	+	56	16	0	0	0	277	195	639	.	.	RB3PA1[22]	113	L1HS|Ta0|5prime-truncated	10	L1HS|Ta0|5prime-truncated	10	mrip7581	50	.	.	.	.	.	.	.
chr7	109548702	109548702	HCT116_3ATLAS_2009	230	+	165	19	46	0	0	3543	2499	2042	.	.	RB3PA1[22]	108	L1HS|Ta1|5prime-truncated	4	L1PA3	0	mrip7586	2	.	.	.	.	.	.	.
chr7	110883570	110883570	HCT116_3ATLAS_2012	247	-	187	21	39	0	0	4686	3305	2193	HCT116_5ATLAS_0381	6031	RB3PA1[22]	105	L1HS|Ta1-d|full-length	1	L1HS|Ta1-d|full-length	1	mrip7596	59	.	.	IMMP2L	0	IMMP2L:intron	.	.
chr7	111609276	111609276	HCT116_3ATLAS_2013	100	+	88	12	0	0	0	1012	714	888	.	.	RB3PA1[22]	102	L1HS|Ta0|full-length	0	L1HS|Ta0|full-length	0	mrip7601	11	.	.	DOCK4	0	DOCK4:intron	.	.
chr7	112021247	112021247	HCT116_3ATLAS_2014	5	-	2	3	0	0	0	9	6	44	.	.	.	.	.	.	L1PA16	0	.	.	.	.	.	.	.	.	.
chr7	113139418	113139418	HCT116_3ATLAS_2015	277	+	89	88	100	0	0	4317	3044	2459	.	.	RB3PA1[22]	112	L1HS|Ta0|5prime-truncated	8	L1HS|Ta0|5prime-truncated	8	mrip7604	23	L1HS405|L1HS|Ta0|5prime-truncated	8	.	.	.	.	.
chr7	113416179	113416179	HCT116_3ATLAS_2016	196	-	55	77	63	1	0	2185	1541	1740	HCT116_5ATLAS_0383	6027	RB3PA1[22]	102	L1HS|Ta1-d|full-length	0	L1HS|Ta1-d|full-length	0	mrip7608	0	.	.	.	.	.	.	.
chr7	129507557	129507557	HCT116_3ATLAS_2027	254	+	67	110	77	0	0	3639	2566	2255	.	.	RB3PA1[22]	109	L1HS|Ta|5prime-truncated	5	L1HS|Ta|5prime-truncated	5	mrip7662	0	L1HS216|L1HS|Ta|5prime-truncated	5	UBE2H	0	UBE2H:intron	.	.
chr7	130121252	130121252	HCT116_3ATLAS_2029	213	+	30	30	153	0	0	3577	2523	1891	.	.	RB3PA1[22]	111	L1HS|Ta1|5prime-truncated	7	L1HS|Ta1|5prime-truncated	7	mrip7664	11	.	.	MEST	4763	.	NM_177524_exon_0_0_chr7_130126016_f	4763
chr7	130386769	130386769	HCT116_3ATLAS_2030	204	-	0	138	66	0	0	2662	1877	1811	.	.	RB3PA1[22]	160	L1HS|Ta1|5prime-truncated	56	L1HS|Ta1|5prime-truncated	56	mrip7666	53	L1HS247|L1HS|Ta1|5prime-truncated	56	.	.	.	.	.
chr7	133237027	133237027	HCT116_3ATLAS_2032	4	-	0	1	2	0	1	10	7	36	.	.	.	.	.	.	.	.	.	.	.	.	EXOC4	0	EXOC4:intron	.	.
chr7	134350418	134350418	HCT116_3ATLAS_2035	145	+	15	79	51	0	0	1175	829	1287	.	.	RB3PA1[22]	143	L1HS|Ta|5prime-truncated	39	L1HS|Ta|5prime-truncated	39	mrip7678	65	.	.	BPGM	0	BPGM:intron	NM_199186_exon_2_0_chr7_134346199_f	3558
chr7	141620495	141620495	HCT116_3ATLAS_2041	265	-	152	55	58	0	0	3236	2282	2352	HCT116_5ATLAS_0386	6017	RB3PA1[22]	90	L1HS|Ta1-d|full-length	0	L1HS|Ta1-d|full-length	0	mrip7705	0	.	.	OR9A4	875	.	NM_001001656_exon_0_0_chr7_141618676_f	875
chr7	145063381	145063381	HCT116_3ATLAS_2043	236	+	184	18	33	1	0	1952	1377	2095	.	.	RB3PA1[22]	101	L1HS|Ta|5prime-truncated	0	L1HS|Ta|5prime-truncated	0	mrip7715	12	.	.	.	.	.	.	.
chr8	5829281	5829281	HCT116_3ATLAS_2047	180	-	48	19	113	0	0	1207	851	1598	.	.	.	.	.	.	.	.	mrip7769	0	.	.	.	.	.	.	.
chr8	9597523	9597523	HCT116_3ATLAS_2050	260	+	117	44	99	0	0	5029	3547	2308	.	.	RB3PA1[22]	49	L1HS|Ta1|5prime-truncated	0	L1HS|Ta1|5prime-truncated	0	mrip7774	6	.	.	TNKS	0	MIR597:up,TNKS:intron	NR_030327_exon_0_0_chr8_9599182_f	1658
chr8	15560492	15560492	HCT116_3ATLAS_2053	3	+	1	0	2	0	0	3	2	27	.	.	.	.	.	.	.	.	.	.	.	.	TUSC3	0	TUSC3:intron	.	.
chr8	17859573	17859573	HCT116_3ATLAS_2055	203	-	39	129	35	0	0	3321	2342	1802	.	.	RB3PA1[22]	113	L1HS|Ta1|5prime-truncated	9	L1HS|Ta1|5prime-truncated	9	mrip7799	66	.	.	PCM1	0	PCM1:intron	NM_006197_exon_29_0_chr8_17863772_f	4198
chr8	18768157	18768157	HCT116_3ATLAS_2056	219	+	147	49	23	0	0	4438	3130	1944	.	.	RB3PA1[22]	101	L1HS|Ta1|5prime-truncated	0	L1HS|Ta1|5prime-truncated	0	mrip7802	7	L1HS496|L1HS|Ta1|5prime-truncated	0	PSD3	0	PSD3:intron	.	.
chr8	26977160	26977160	HCT116_3ATLAS_2057	280	+	177	70	33	0	0	4625	3262	2486	.	.	RB3PA1[22]	102	L1HS|Ta0|full-length	0	L1HS|Ta0|full-length	0	mrip7834	51	.	.	.	.	.	.	.
chr8	33609092	33609092	HCT116_3ATLAS_2063	5	-	0	2	3	0	0	57	40	44	.	.	.	.	.	.	L1PB1	0	.	.	.	.	.	.	.	.	.
chr8	41361655	41361655	HCT116_3ATLAS_2065	275	+	160	71	44	0	0	5356	3777	2441	.	.	RB3PA1[22]	107	L1HS|Ta|5prime-truncated	3	L1HS|Ta|5prime-truncated	3	mrip7870	61	L1HS500|L1HS|Ta|5prime-truncated	3	GOLGA7	0	GOLGA7:intron	NM_016099_exon_3_0_chr8_41363430_f	1774
chr8	48244570	48244570	HCT116_3ATLAS_2069	207	-	51	114	42	0	0	3280	2313	1838	.	.	RB3PA1[22]	98	L1HS|Ta1|5prime-truncated	0	L1HS|Ta1|5prime-truncated	0	mrip7893	46	.	.	SPIDR	0	SPIDR:intron	.	.
chr8	62115146	62115146	HCT116_3ATLAS_2077	178	+	0	102	75	1	0	895	631	1580	.	.	.	.	.	.	.	.	mrip7922	0	.	.	.	.	.	.	.
chr8	66304292	66304292	HCT116_3ATLAS_2080	191	+	16	47	128	0	0	1361	960	1695	.	.	RB3PA1[22]	100	L1HS|Ta|5prime-truncated	7	L1HS|Ta|5prime-truncated	7	mrip7939	44	L1HS497|L1HS|Ta|5prime-truncated	7	.	.	.	.	.
chr8	67381881	67381881	HCT116_3ATLAS_2083	3	-	2	0	1	0	0	7	5	27	.	.	.	.	.	.	.	.	mrip7942	0	.	.	ADHFE1	837	.	NM_144650_exon_13_0_chr8_67380504_f	837
chr8	71583608	71583608	HCT116_3ATLAS_2089	280	-	118	40	105	17	0	8319	5867	2486	.	.	RB3PA1[22]	63	L1HS|Ta|5prime-truncated	0	L1HS|Ta|5prime-truncated	0	mrip7957	0	.	.	XKR9	0	XKR9:intron	NM_001287259_exon_0_0_chr8_71581600_f	1835
chr8	72399236	72399236	HCT116_3ATLAS_2090	259	-	115	64	80	0	0	3961	2793	2299	HCT116_5ATLAS_0400	0	.	.	.	.	.	.	mrip7964	0	.	.	.	.	.	.	.
chr8	96382301	96382301	HCT116_3ATLAS_2115	6	-	2	3	1	0	0	14	10	53	.	.	RB3PA1[22]	111	L1HS|Ta0|5prime-truncated	7	L1HS|Ta0|5prime-truncated	7	mrip8040	67	.	.	LOC100616530	0	LOC100616530:intron	.	.
chr8	97911014	97911014	HCT116_3ATLAS_2119	241	+	6	35	200	0	0	6200	4372	2139	.	.	RB3PA1[22]	101	L1HS|Ta|5prime-truncated	0	L1HS|Ta|5prime-truncated	0	mrip8045	5	L1HS241|L1HS|Ta|5prime-truncated	0	CPQ	0	CPQ:intron	.	.
chr8	100190398	100190398	HCT116_3ATLAS_2121	242	-	105	65	72	0	0	4757	3355	2148	.	.	RB3PA1[22]	90	L1HS|Ta|5prime-truncated	0	L1HS|Ta|5prime-truncated	0	mrip8052	46	.	.	VPS13B	0	VPS13B:intron	.	.
chr8	100233068	100233068	HCT116_3ATLAS_2122	272	-	194	12	65	1	0	6963	4911	2415	.	.	RB3PA1[22]	51	L1HS|Ta1|5prime-truncated	0	L1HS|Ta1|5prime-truncated	0	mrip8054	0	.	.	VPS13B	0	VPS13B:intron	.	.
chr8	107557032	107557032	HCT116_3ATLAS_2127	37	-	22	8	7	0	0	252	178	328	.	.	.	.	.	.	.	.	mrip8072	0	.	.	OXR1	0	OXR1:intron	.	.
chr8	114072231	114072231	HCT116_3ATLAS_2129	245	-	117	63	65	0	0	3824	2697	2175	.	.	RB3PA1[22]	94	L1HS|Ta|5prime-truncated	0	L1HS|Ta|5prime-truncated	0	mrip8094	0	L1HS350|L1HS|Ta|5prime-truncated	0	CSMD3	0	CSMD3:intron	.	.
chr8	115788578	115788578	HCT116_3ATLAS_2134	20	-	4	7	9	0	0	36	25	178	.	.	.	.	.	.	.	.	mrip8105	0	.	.	.	.	.	.	.
chr8	131041216	131041216	HCT116_3ATLAS_2144	267	+	123	39	104	1	0	5884	4150	2370	.	.	.	.	.	.	.	.	mrip8149	0	.	.	.	.	.	.	.
chr8	132724521	132724521	HCT116_3ATLAS_2146	60	+	11	31	17	1	0	133	94	533	.	.	.	.	.	.	.	.	mrip8155	9	.	.	.	.	.	.	.
chr8	135429827	135429827	HCT116_3ATLAS_2148	222	+	99	96	27	0	0	6136	4327	1971	.	.	RB3PA1[22]	102	L1HS|Ta0|5prime-truncated	0	L1HS|Ta0|5prime-truncated	0	mrip8165	59	.	.	.	.	.	.	.
chr8	137450324	137450324	HCT116_3ATLAS_2151	100	-	18	15	60	7	0	467	329	888	.	.	RB3PA1[22]	96	L1HS|Ta1-nd|full-length	0	L1HS|Ta1-nd|full-length	0	mrip8177	0	.	.	.	.	.	.	.
chr9	1338040	1338040	HCT116_3ATLAS_2157	157	-	14	40	100	3	0	779	549	1394	.	.	RB3PA1[22]	95	L1HS|Ta1|5prime-truncated	0	L1HS|Ta1|5prime-truncated	0	mrip8207	0	L1HS224|L1HS|Ta1|5prime-truncated	0	.	.	.	.	.
chr9	3397089	3397089	HCT116_3ATLAS_2159	143	-	0	55	87	1	0	696	491	1269	.	.	.	.	.	.	.	.	.	.	.	.	RFX3	0	RFX3:intron,RFX3:up	NM_134428_exon_15_0_chr9_3395472_r	1493
chr9	5491405	5491405	HCT116_3ATLAS_2164	214	+	6	103	105	0	0	2311	1630	1900	HCT116_5ATLAS_0420	0	.	.	.	.	.	.	mrip8217	0	.	.	.	.	.	.	.
chr9	6290479	6290479	HCT116_3ATLAS_2166	261	+	3	45	212	1	0	4978	3511	2317	.	.	.	.	.	.	L1MC1	14	mrip8219	0	.	.	.	.	.	.	.
chr9	10137718	10137718	HCT116_3ATLAS_2172	249	+	137	18	94	0	0	3882	2738	2210	.	.	RB3PA1[22]	108	L1HS|Ta1|5prime-truncated	4	L1PA16	0	mrip8233	19	.	.	PTPRD	0	PTPRD:intron	.	.
chr9	12556914	12556914	HCT116_3ATLAS_2173	182	-	0	138	44	0	0	1086	766	1616	.	.	RB3PA1[22]	120	L1HS|Ta1|5prime-truncated	16	L1HS|Ta1|5prime-truncated	16	mrip8245	0	.	.	.	.	.	.	.
chr9	28112010	28112010	HCT116_3ATLAS_2180	242	-	33	20	178	10	1	3062	2159	2148	.	.	RB3PA1[22]	0	L1HS|Ta0|full-length	0	L1HS|Ta0|full-length	0	mrip8285	84	L1HS265|L1HS|Ta0|full-length	0	LINGO2	0	LINGO2:intron	.	.
chr9	30495887	30495887	HCT116_3ATLAS_2184	212	-	133	28	51	0	0	1936	1365	1882	.	.	.	.	.	.	.	.	mrip8293	0	.	.	.	.	.	.	.
chr9	30674469	30674469	HCT116_3ATLAS_2185	214	-	30	85	99	0	0	1980	1396	1900	.	.	.	.	.	.	.	.	mrip8296	0	.	.	.	.	.	.	.
chr9	32463887	32463887	HCT116_3ATLAS_2187	259	-	117	97	45	0	0	2472	1743	2299	.	.	.	.	.	.	.	.	mrip8302	0	.	.	DDX58	0	DDX58:intron	NM_014314_exon_2_0_chr9_32466288_r	2400
chr9	35883711	35883711	HCT116_3ATLAS_2190	166	+	101	41	24	0	0	2868	2023	1474	.	.	.	.	.	.	HAL1	0	mrip8313	0	.	.	.	.	.	.	.
chr9	66836038	66836038	HCT116_3ATLAS_2193	150	-	18	91	41	0	0	2344	1653	1332	.	.	.	.	.	.	.	.	.	.	.	.	.	.	.	.	.
chr9	68782162	68782162	HCT116_3ATLAS_2194	27	-	2	0	3	22	0	42	30	240	.	.	RB3PA1[22]	92	L1HS|Ta0|5prime-truncated	0	L1HS|Ta0|5prime-truncated	0	mrip8340	1	.	.	.	.	.	.	.
chr9	73048262	73048262	HCT116_3ATLAS_2198	221	+	15	65	140	1	0	2034	1434	1962	.	.	RB3PA1[22]	96	L1HS|Ta0|5prime-truncated	0	L1HS|Ta0|5prime-truncated	0	mrip8354	0	.	.	.	.	.	.	.
chr9	75536433	75536433	HCT116_3ATLAS_2199	237	-	132	30	75	0	0	4637	3270	2104	.	.	RB3PA1[22]	110	L1HS|Ta|5prime-truncated	6	L1HS|Ta|5prime-truncated	6	mrip8371	55	L1HS489|L1HS|Ta|5prime-truncated	6	ALDH1A1	0	ALDH1A1:intron	NM_000689_exon_6_0_chr9_75538935_r	2501
chr9	80014096	80014096	HCT116_3ATLAS_2204	248	+	102	78	68	0	0	4787	3376	2201	.	.	RB3PA1[22]	104	L1HS|Ta|5prime-truncated	0	L1HS|Ta|5prime-truncated	0	mrip8380	0	L1HS209|L1HS|Ta|5prime-truncated	0	VPS13A	0	VPS13A:intron	NM_033305_exon_68_0_chr9_80018152_f	4055
chr9	86065269	86065269	HCT116_3ATLAS_2212	253	-	53	50	147	3	0	4394	3099	2246	.	.	RB3PA1[22]	107	L1HS|Ta|5prime-truncated	3	L1HS|Ta|5prime-truncated	3	mrip8402	0	L1HS264|L1HS|Ta|5prime-truncated	3	FRMD3	0	FRMD3:intron	.	.
chr9	89891683	89891683	HCT116_3ATLAS_2214	176	-	23	98	55	0	0	1390	980	1562	HCT116_5ATLAS_0430	0	.	.	.	.	.	.	mrip8412	0	.	.	.	.	.	.	.
chr9	92917922	92917922	HCT116_3ATLAS_2216	5	+	3	0	2	0	0	6	4	44	.	.	RB3PA1[22]	109	L1HS|Ta1-nd|full-length	0	L1HS|Ta1-nd|full-length	0	mrip8416	0	L1HS488|L1HS|Ta1-nd|full-length	0	.	.	.	.	.
chr9	98465868	98465868	HCT116_3ATLAS_2220	244	+	84	21	139	0	0	3919	2764	2166	.	.	RB3PA1[22]	86	L1HS|Ta1-nd|full-length	0	L1HS|Ta1-nd|full-length	0	mrip8427	0	L1HS207|L1HS|Ta1-nd|full-length	0	.	.	.	.	.
chr9	102615610	102615610	HCT116_3ATLAS_2223	276	-	152	56	68	0	0	6206	4377	2450	.	.	RB3PA1[22]	103	L1HS|Ta1|5prime-truncated	0	L1HS|Ta1|5prime-truncated	0	mrip8442	0	L1HS490|L1HS|Ta1|5prime-truncated	0	NR4A3	0	NR4A3:intron	.	.
chr9	103749251	103749251	HCT116_3ATLAS_2226	295	+	12	26	108	149	0	6209	4379	2619	.	.	RB3PA1[22]	65	L1HS|Ta1|5prime-truncated	0	L1HS|Ta1|5prime-truncated	0	mrip8444	0	.	.	.	.	.	.	.
chr9	105162531	105162531	HCT116_3ATLAS_2228	190	-	59	50	80	1	0	1293	912	1687	.	.	RB3PA1[22]	112	L1HS|Ta|5prime-truncated	4	L1HS|Ta|5prime-truncated	4	mrip8449	0	.	.	.	.	.	.	.
chr9	106501713	106501713	HCT116_3ATLAS_2230	225	-	131	68	26	0	0	1971	1390	1997	.	.	RB3PA1[22]	108	L1HS|Ta0|5prime-truncated	4	L1HS|Ta0|5prime-truncated	4	mrip8455	0	L1HS334|L1HS|Ta0|5prime-truncated	4	.	.	.	.	.
chr9	113185463	113185463	HCT116_3ATLAS_2234	189	+	50	96	43	0	0	1133	799	1678	.	.	RB3PA1[22]	154	L1HS|Ta0|full-length	57	L1HS|Ta0|full-length	57	mrip8471	0	.	.	SVEP1	0	SVEP1:intron	NM_153366_exon_12_0_chr9_113189871_r	4407
chr9	115560401	115560401	HCT116_3ATLAS_2238	202	-	117	70	15	0	0	3935	2775	1793	HCT116_5ATLAS_0437	6040	RB3PA1[22]	110	L1HS|Ta1-d|full-length	6	L1HS|Ta1-d|full-length	6	mrip8481	0	.	.	SNX30	0	SNX30:intron	.	.
chr9	118083880	118083880	HCT116_3ATLAS_2239	8	-	7	1	0	0	0	8	6	71	.	.	.	.	.	.	.	.	mrip8485	0	.	.	DEC1	0	DEC1:intron	.	.
chr9	141078385	141078385	HCT116_3ATLAS_2252	64	-	11	13	40	0	0	170	120	568	.	.	RB3PA1[22]	95	L1HS|Ta1|5prime-truncated	0	L1HS|Ta1|5prime-truncated	0	mrip8551	49	.	.	.	.	.	.	.
chr9_gl000198_random	836	836	HCT116_3ATLAS_2254	3	+	2	1	0	0	0	5	4	27	.	.	.	.	.	.	.	.	.	.	.	.	.	.	.	.	.
chr9_gl000199_random	155758	155758	HCT116_3ATLAS_2257	4	-	0	4	0	0	0	7	5	36	.	.	.	.	.	.	.	.	.	.	.	.	.	.	.	.	.
chrUn_gl000219	111122	111122	HCT116_3ATLAS_2260	4	-	0	2	2	0	0	5	4	36	.	.	RB3PA1(1)[21]	172	L1HS|Ta1|5prime-truncated	68	L1MA6	0	.	.	.	.	.	.	.	.	.
chrUn_gl000225	85722	85722	HCT116_3ATLAS_2262	40	-	23	13	4	0	0	941	664	355	.	.	.	.	.	.	.	.	.	.	.	.	.	.	.	.	.
chrX	11953198	11953198	HCT116_3ATLAS_2267	62	-	0	38	24	0	0	153	108	550	HCT116_5ATLAS_0444	6235	.	.	L1HS|Ta1-d|full-length	9	L1HS|Ta1-d|full-length	9	mrip8566	84	.	.	.	.	.	.	.
chrX	19357384	19357384	HCT116_3ATLAS_2270	3	-	2	1	0	0	0	7	5	27	.	.	.	.	.	.	.	.	.	.	.	.	PDHA1	4626	.	NM_001173456_exon_0_0_chrX_19362011_f	4626
chrX	34837477	34837477	HCT116_3ATLAS_2275	257	-	138	35	84	0	0	2561	1806	2281	.	.	RB3PA1[22]	98	L1HS|Ta0|5prime-truncated	0	L1HS|Ta0|5prime-truncated	0	mrip8618	0	.	.	.	.	.	.	.
chrX	43165437	43165437	HCT116_3ATLAS_2277	159	-	20	113	26	0	0	1550	1093	1411	.	.	RB3PA1[22]	115	L1HS|Ta1|5prime-truncated	9	L1HS|Ta1|5prime-truncated	9	mrip8625	14	.	.	.	.	.	.	.
chrX	45449425	45449425	HCT116_3ATLAS_2279	241	+	118	54	69	0	0	2368	1670	2139	.	.	RB3PA1[22]	110	L1HS|Ta|5prime-truncated	6	L1HS|Ta|5prime-truncated	6	mrip8630	0	.	.	.	.	.	.	.
chrX	49731210	49731210	HCT116_3ATLAS_2283	217	-	15	49	153	0	0	2185	1541	1926	.	.	RB3PA1[22]	121	L1HS|Ta1|5prime-truncated	17	L1M5	0	mrip8641	0	.	.	CLCN5	0	CLCN5:intron	.	.
chrX	49784079	49784079	HCT116_3ATLAS_2284	206	-	15	150	41	0	0	1923	1356	1829	.	.	RB3PA1[22]	110	L1HS|Ta0|full-length	6	L1HS|Ta0|full-length	6	mrip8642	0	.	.	CLCN5	0	CLCN5:intron	NR_030226_exon_0_0_chrX_49779206_f	4788
chrX	54145139	54145139	HCT116_3ATLAS_2285	213	-	51	94	68	0	0	2283	1610	1891	.	.	RB3PA1[22]	111	L1HS|Ta1-nd|full-length	7	L1HS|Ta1-nd|full-length	7	mrip8649	46	.	.	FAM120C	0	FAM120C:intron	NM_017848_exon_6_0_chrX_54142978_r	1912
chrX	55585158	55585158	HCT116_3ATLAS_2286	224	-	72	55	97	0	0	2247	1585	1988	.	.	.	.	.	.	.	.	mrip8656	0	.	.	.	.	.	.	.
chrX	56728343	56728343	HCT116_3ATLAS_2287	240	+	45	84	111	0	0	2051	1446	2130	.	.	RB3PA1[22]	98	L1HS|Ta1-nd|full-length	0	L1HS|Ta1-nd|full-length	0	mrip8661	50	L1HS208|L1HS|Ta1-nd|full-length	0	.	.	.	.	.
chrX	63233135	63233135	HCT116_3ATLAS_2291	195	-	70	73	52	0	0	1610	1135	1731	.	.	RB3PA1[22]	103	L1HS|Ta0|full-length	0	L1HS|Ta0|full-length	0	mrip8687	0	.	.	.	.	.	.	.
chrX	63334073	63334073	HCT116_3ATLAS_2292	144	-	91	21	29	3	0	1169	824	1278	.	.	RB3PA1[22]	94	L1HS|Ta0|5prime-truncated	0	L1HS|Ta0|5prime-truncated	0	mrip8688	49	.	.	.	.	.	.	.
chrX	64430984	64430984	HCT116_3ATLAS_2293	74	+	1	10	63	0	0	344	243	657	.	.	RB3PA1[22]	125	L1HS|Ta0|5prime-truncated	21	L1HS|Ta0|5prime-truncated	21	mrip8692	3	.	.	.	.	.	.	.
chrX	65356820	65356820	HCT116_3ATLAS_2294	54	-	6	42	6	0	0	136	96	479	.	.	RB3PA1[22]	116	L1HS|Ta0|5prime-truncated	12	L1HS|Ta0|5prime-truncated	12	mrip8694	53	L1HS97|L1HS|Ta0|5prime-truncated	12	.	.	.	.	.
chrX	67263221	67263221	HCT116_3ATLAS_2299	218	+	91	57	70	0	0	2211	1559	1935	.	.	RB3PA1[22]	99	L1HS|Ta1|5prime-truncated	0	L1HS|Ta1|5prime-truncated	0	mrip8703	0	L1HS212|L1HS|Ta1|5prime-truncated	0	OPHN1	0	OPHN1:utr3	NM_002547_exon_0_0_chrX_67262186_r	0
chrX	72606851	72606851	HCT116_3ATLAS_2302	202	+	96	92	14	0	0	2151	1517	1793	.	.	RB3PA1[22]	105	L1HS|Ta0|full-length	1	L1HS|Ta0|full-length	1	mrip8714	0	.	.	.	.	.	.	.
chrX	74730284	74730284	HCT116_3ATLAS_2304	3	-	0	2	1	0	0	4	3	27	.	.	.	.	.	.	L1PA2	139	.	.	.	.	ZDHHC15	0	ZDHHC15:intron	NM_144969_exon_10_0_chrX_74725656_r	4602
chrX	75525302	75525302	HCT116_3ATLAS_2305	3	-	0	2	1	0	0	25	18	27	.	.	.	.	.	.	.	.	.	.	.	.	.	.	.	.	.
chrX	75543190	75543190	HCT116_3ATLAS_2306	230	-	124	46	59	1	0	2608	1839	2042	.	.	RB3PA1[22]	98	L1HS|Ta0|full-length	0	L1HS|Ta0|full-length	0	mrip8725	0	.	.	.	.	.	.	.
chrX	76425543	76425543	HCT116_3ATLAS_2309	180	-	51	71	58	0	0	2082	1468	1598	.	.	RB3PA1[22]	130	L1HS|Ta1|5prime-truncated	26	L1HS|Ta1|5prime-truncated	26	mrip8733	0	.	.	.	.	.	.	.
chrX	81102685	81102685	HCT116_3ATLAS_2313	225	+	74	46	104	1	0	2514	1773	1997	HCT116_5ATLAS_0455	6031	RB3PA1[22]	106	L1HS|Ta1-d|full-length	2	L1HS|Ta1-d|full-length	2	mrip8744	16	.	.	.	.	.	.	.
chrX	85609860	85609860	HCT116_3ATLAS_2318	148	+	15	26	107	0	0	822	580	1314	.	.	RB3PA1[22]	129	L1HS|Ta1|5prime-truncated	25	L1HS|Ta1|5prime-truncated	25	mrip8767	29	.	.	DACH2	0	DACH2:intron	.	.
chrX	94857149	94857149	HCT116_3ATLAS_2327	121	+	29	72	20	0	0	388	274	1074	.	.	RB3PA1[22]	121	L1HS|Ta1|5prime-truncated	17	L1HS|Ta1|5prime-truncated	17	mrip8782	21	.	.	.	.	.	.	.
chrX	105718555	105718555	HCT116_3ATLAS_2334	228	+	126	73	28	1	0	1994	1406	2024	.	.	RB3PA1[22]	110	L1HS|Ta0|full-length	6	L1HS|Ta0|full-length	6	mrip8811	9	.	.	.	.	.	.	.
chrX	111557760	111557760	HCT116_3ATLAS_2343	223	-	78	84	61	0	0	1734	1223	1980	.	.	.	.	.	.	.	.	mrip8826	5	.	.	ZCCHC16	0	ZCCHC16:intron	.	.
chrX	118569428	118569428	HCT116_3ATLAS_2351	230	-	70	73	86	1	0	1770	1248	2042	HCT116_5ATLAS_0460	6029	RB3PA1[22]	107	L1HS|Ta1-d|full-length	3	L1HS|Ta1-d|full-length	3	mrip8841	0	.	.	SLC25A43	0	SLC25A43:intron	.	.
chrX	120397646	120397646	HCT116_3ATLAS_2353	216	-	2	112	98	4	0	2316	1633	1917	.	.	RB3PA1[22]	104	L1HS|Ta0|5prime-truncated	0	L1HS|Ta0|5prime-truncated	0	mrip8846	0	.	.	.	.	.	.	.
chrX	122664874	122664874	HCT116_3ATLAS_2356	180	-	6	79	95	0	0	1504	1061	1598	.	.	.	.	.	.	L1PA11	0	mrip8853	0	.	.	.	.	.	.	.
chrX	125077941	125077941	HCT116_3ATLAS_2358	234	+	113	44	77	0	0	2325	1640	2077	.	.	RB3PA1[22]	106	L1HS|Ta|5prime-truncated	2	L1HS|Ta|5prime-truncated	2	mrip8866	23	.	.	.	.	.	.	.
chrX	130082874	130082874	HCT116_3ATLAS_2362	203	-	111	1	85	4	2	2050	1446	1802	.	.	RB3PA1[22]	92	L1HS|Ta0|5prime-truncated	0	L1HS|Ta0|5prime-truncated	0	mrip8875	0	L1HS92|L1HS|Ta0|5prime-truncated	0	.	.	.	.	.
chrX	130140537	130140537	HCT116_3ATLAS_2363	19	+	9	3	7	0	0	39	28	169	.	.	RB3PA1(1)[21]	147	L1HS|Ta1|5prime-truncated	43	L1HS|Ta1|5prime-truncated	43	mrip8876	2	.	.	.	.	.	.	.
chrX	137146489	137146489	HCT116_3ATLAS_2365	251	+	134	47	70	0	0	2479	1748	2228	.	.	RB3PA1[22]	105	L1HS|Ta0|5prime-truncated	1	L1HS|Ta0|5prime-truncated	1	mrip8891	0	L1HS31|L1HS|Ta0|5prime-truncated	1	.	.	.	.	.
chrX	141571717	141571717	HCT116_3ATLAS_2368	171	+	67	96	7	1	0	1040	733	1518	.	.	RB3PA1[22]	162	L1HS|Ta1-nd|full-length	63	L1HS|Ta1-nd|full-length	63	mrip8902	11	L1HS94|L1HS|Ta1-nd|full-length	63	.	.	.	.	.
chrX	146741313	146741313	HCT116_3ATLAS_2371	165	+	72	63	30	0	0	731	516	1465	.	.	RB3PA1[22]	133	L1HS|Ta1-nd|full-length	28	L1HS|Ta1-nd|full-length	28	mrip8909	0	L1HS12|L1HS|Ta1-nd|full-length	28	.	.	.	.	.
chrX	147251587	147251587	HCT116_3ATLAS_2372	212	-	80	108	24	0	0	1848	1303	1882	.	.	RB3PA1[22]	91	L1HS|Ta0|5prime-truncated	0	L1HS|Ta0|5prime-truncated	0	mrip8910	39	.	.	.	.	.	.	.
chrX	150504827	150504827	HCT116_3ATLAS_2373	230	+	18	132	80	0	0	1544	1089	2042	.	.	RB3PA1[22]	108	L1HS|Ta0|5prime-truncated	4	L1HS|Ta0|5prime-truncated	4	mrip8917	10	.	.	.	.	.	.	.
chrX	154745676	154745676	HCT116_3ATLAS_2375	231	-	43	69	119	0	0	2123	1497	2051	.	.	RB3PA1[22]	105	L1HS|Ta0|full-length	1	L1HS|Ta0|full-length	1	mrip8928	0	L1HS562|L1HS|Ta0|full-length	1	TMLHE	0	TMLHE:intron	NM_018196_exon_4_0_chrX_154743647_r	1750
chrX	154930376	154930376	HCT116_3ATLAS_2376	160	-	47	81	19	12	1	1326	935	1420	.	.	RB3PA1[22]	0	L1HS|Ta1|5prime-truncated	0	L1HS|Ta1|5prime-truncated	0	mrip8930	13	.	.	.	.	.	.	.
chrY	5474213	5474213	HCT116_3ATLAS_2380	7	-	6	1	0	0	0	10	7	62	.	.	RB3PA1[22]	100	L1HS|Ta1-nd|full-length	0	L1HS|Ta1-nd|full-length	0	.	.	.	.	PCDH11Y	0	PCDH11Y:intron	.	.
chrY	9784760	9784760	HCT116_3ATLAS_2382	164	+	126	23	15	0	0	662	467	1456	.	.	RB3PA1[22]	102	L1HS|Ta0|full-length	0	L1HS|Ta0|full-length	0	mrip8938	49	.	.	.	.	.	.	.
chrY	19487055	19487055	HCT116_3ATLAS_2389	96	-	46	30	19	1	0	363	256	852	.	.	RB3PA1[22]	0	L1HS|Ta0|5prime-truncated	0	L1HS|Ta0|5prime-truncated	0	mrip8984	61	.	.	.	.	.	.	.
chrY	22852206	22852206	HCT116_3ATLAS_2391	155	-	8	87	60	0	0	722	509	1376	.	.	RB3PA1[22]	98	L1HS|Ta0|5prime-truncated	0	L1HS|Ta0|5prime-truncated	0	mrip8987	0	.	.	.	.	.	.	.

## Sheet: HEK293
#CHR	INS_START	INS_END	CLUSTER_ID	NB_NRR	INS_STRAND	L1-pA-flank	pA-flank	flank	irregular	spurious	NB_READS	RPM	TPM	5ATLAS_name	5ATLAS_dist	RB3PA1_name	RB3PA1_dist	L1HS_name	L1HS_dist	L1_name	L1_dist	euL1db_name	euL1db_dist	fixed_L1_name	fixed_L1_dist	Gene_name	Gene_dist	Gene_Feature	Closest_Exon_name	Closest_Exon_dist
chr1	17229481	17229481	HEK293_3ATLAS_0016	4	-	0	4	0	0	0	6	2	28	.	.	.	.	.	.	.	.	mrip40	1	.	.	.	.	.	.	.
chr1	31041594	31041594	HEK293_3ATLAS_0027	243	+	114	88	40	1	0	2679	1094	1725	.	.	RB3PA1[22]	85	L1HS|Ta1|5prime-truncated	0	L1HS|Ta1|5prime-truncated	0	mrip64	0	.	.	.	.	.	.	.
chr1	41201715	41201715	HEK293_3ATLAS_0035	11	-	10	1	0	0	0	105	43	78	.	.	.	.	.	.	.	.	mrip93	0	.	.	NFYC	0	NFYC:intron	NM_014223_exon_1_0_chr1_41204508_f	2792
chr1	41674119	41674119	HEK293_3ATLAS_0038	290	+	135	76	79	0	0	5243	2140	2058	.	.	RB3PA1[22]	112	L1HS|Ta0|5prime-truncated	6	L1PA6	0	mrip95	5	.	.	SCMH1	0	SCMH1:intron	.	.
chr1	42320198	42320198	HEK293_3ATLAS_0040	259	-	15	46	198	0	0	4047	1652	1838	.	.	RB3PA1[22]	100	L1HS|Ta1|5prime-truncated	0	L1HS|Ta1|5prime-truncated	0	mrip99	0	L1HS262|L1HS|Ta1|5prime-truncated	0	HIVEP3	0	HIVEP3:intron	.	.
chr1	42483959	42483959	HEK293_3ATLAS_0041	272	+	46	102	124	0	0	2736	1117	1930	.	.	.	.	.	.	.	.	mrip100	0	.	.	HIVEP3	0	HIVEP3:intron	.	.
chr1	58581669	58581669	HEK293_3ATLAS_0054	290	+	137	101	52	0	0	3571	1458	2058	.	.	RB3PA1[22]	100	L1HS|Ta1|5prime-truncated	0	L1HS|Ta1|5prime-truncated	0	mrip138	57	L1HS232|L1HS|Ta1|5prime-truncated	0	DAB1	0	DAB1:intron	.	.
chr1	65909641	65909641	HEK293_3ATLAS_0061	275	-	33	81	161	0	0	2548	1040	1952	.	.	RB3PA1[22]	102	L1HS|Ta|5prime-truncated	0	L1HS|Ta|5prime-truncated	0	mrip157	56	.	.	LEPR	0	LEPR:intron	.	.
chr1	67544640	67544640	HEK293_3ATLAS_0064	301	-	193	53	52	3	0	7027	2869	2136	HEK293_5ATLAS_0034	5958	RB3PA1[22]	28	L1HS|Ta1-d|full-length	0	L1HS|Ta1-d|full-length	0	mrip166	0	.	.	.	.	.	.	.
chr1	74913967	74913967	HEK293_3ATLAS_0071	3	+	0	2	1	0	0	7	3	21	.	.	RB3PA1[22]	114	L1HS|Ta1|5prime-truncated	10	L1HS|Ta1|5prime-truncated	10	.	.	.	.	TNNI3K	0	FPGT-TNNI3K:intron,TNNI3K:intron	.	.
chr1	74984566	74984566	HEK293_3ATLAS_0072	261	-	38	139	84	0	0	6558	2677	1852	.	.	RB3PA1[22]	103	L1HS|Ta1|5prime-truncated	0	L1HS|Ta1|5prime-truncated	0	mrip194	0	.	.	TNNI3K	0	FPGT-TNNI3K:intron,TNNI3K:intron	.	.
chr1	75192909	75192909	HEK293_3ATLAS_0073	255	-	45	124	86	0	0	2015	823	1810	.	.	.	.	.	.	.	.	mrip195	0	.	.	CRYZ	0	CRYZ:intron	NM_001889_exon_7_0_chr1_75190395_r	2391
chr1	78709225	78709225	HEK293_3ATLAS_0076	172	-	28	92	51	1	0	1478	603	1221	.	.	RB3PA1[22]	109	L1HS|Ta0|5prime-truncated	5	L1HS|Ta0|5prime-truncated	5	mrip207	58	.	.	MGC27382	0	MGC27382:intron	.	.
chr1	84517950	84517950	HEK293_3ATLAS_0080	101	-	0	71	30	0	0	323	132	717	.	.	.	.	L1HS|Ta1-d|full-length	109	L1HS|Ta1-d|full-length	109	mrip229	69	.	.	.	.	.	.	.
chr1	86398779	86398779	HEK293_3ATLAS_0083	305	+	211	49	45	0	0	10545	4305	2165	.	.	RB3PA1[22]	100	L1HS|Ta1-nd|full-length	0	L1HS|Ta1-nd|full-length	0	mrip236	0	L1HS316|L1HS|Ta1-nd|full-length	0	COL24A1	0	COL24A1:intron	.	.
chr1	86741690	86741690	HEK293_3ATLAS_0084	266	+	21	101	144	0	0	4173	1704	1888	.	.	RB3PA1[22]	104	L1HS|Ta1|5prime-truncated	0	L1HS|Ta1|5prime-truncated	0	mrip238	9	.	.	.	.	.	.	.
chr1	87144827	87144827	HEK293_3ATLAS_0085	314	-	218	13	73	10	0	14745	6020	2228	HEK293_5ATLAS_0054	5969	RB3PA1[22]	40	L1HS|Ta0|full-length	0	L1HS|Ta0|full-length	0	mrip240	3	.	.	.	.	.	.	.
chr1	95801858	95801858	HEK293_3ATLAS_0099	251	-	55	125	71	0	0	4883	1993	1781	HEK293_5ATLAS_0065	0	.	.	.	.	.	.	mrip262	0	.	.	.	.	.	.	.
chr1	99678981	99678981	HEK293_3ATLAS_0106	20	-	11	3	6	0	0	51	21	142	.	.	RB3PA1(1)[21]	113	L1HS|Ta0|5prime-truncated	12	L1HS|Ta0|5prime-truncated	12	mrip272	0	.	.	.	.	.	.	.
chr1	99854095	99854095	HEK293_3ATLAS_0107	312	-	35	212	65	0	0	6549	2674	2214	.	.	RB3PA1[22]	103	L1HS|Ta0|5prime-truncated	0	L1HS|Ta0|5prime-truncated	0	mrip275	0	.	.	.	.	.	.	.
chr1	101978991	101978991	HEK293_3ATLAS_0109	131	-	0	86	45	0	0	827	338	930	.	.	.	.	.	.	.	.	mrip281	0	.	.	.	.	.	.	.
chr1	105386455	105386455	HEK293_3ATLAS_0115	292	-	212	21	59	0	0	7430	3033	2072	.	.	RB3PA1[22]	104	L1HS|Ta1-nd|full-length	0	L1HS|Ta1-nd|full-length	0	mrip300	0	.	.	.	.	.	.	.
chr1	106968931	106968931	HEK293_3ATLAS_0116	168	+	35	69	36	27	1	2528	1032	1192	.	.	RB3PA1[22]	92	L1HS|Ta0|5prime-truncated	0	L1HS|Ta0|5prime-truncated	0	mrip304	39	.	.	.	.	.	.	.
chr1	113888334	113888334	HEK293_3ATLAS_0120	148	+	68	24	24	32	0	1335	545	1050	.	.	RB3PA1[22]	28	L1HS|Ta0|5prime-truncated	0	L1HS|Ta0|5prime-truncated	0	mrip318	30	.	.	.	.	.	.	.
chr1	114045868	114045868	HEK293_3ATLAS_0122	268	+	13	157	98	0	0	9230	3768	1902	.	.	RB3PA1[22]	119	L1HS|Ta0|full-length	0	L1HS|Ta0|full-length	0	mrip321	57	.	.	MAGI3	0	MAGI3:intron	.	.
chr1	114742481	114742481	HEK293_3ATLAS_0124	143	-	0	88	55	0	0	615	251	1015	.	.	.	.	.	.	.	.	mrip325	7	.	.	.	.	.	.	.
chr1	121355468	121355468	HEK293_3ATLAS_0131	12	+	0	9	3	0	0	64	26	85	.	.	.	.	.	.	.	.	.	.	.	.	.	.	.	.	.
chr1	121478361	121478361	HEK293_3ATLAS_0134	238	+	99	80	59	0	0	6091	2487	1689	.	.	RB3PA1[22]	100	L1HS|Ta1|5prime-truncated	0	L1HS|Ta1|5prime-truncated	0	mrip353	6	.	.	.	.	.	.	.
chr1	121485316	121485316	HEK293_3ATLAS_0135	4	-	0	1	1	0	2	15	6	28	.	.	.	.	.	.	.	.	mrip358	105	.	.	.	.	.	.	.
chr1	142544869	142544869	HEK293_3ATLAS_0136	101	-	5	7	68	21	0	836	341	717	.	.	.	.	.	.	.	.	mrip359	20	.	.	.	.	.	.	.
chr1	148850133	148850133	HEK293_3ATLAS_0142	7	-	1	5	1	0	0	24	10	50	.	.	.	.	.	.	.	.	.	.	.	.	NBPF25P	0	NBPF25P:intron	.	.
chr1	149308423	149308423	HEK293_3ATLAS_0144	3	+	0	3	0	0	0	12	5	21	.	.	.	.	.	.	.	.	mrip372	0	.	.	.	.	.	.	.
chr1	152443896	152443896	HEK293_3ATLAS_0147	215	-	120	35	60	0	0	1557	636	1526	HEK293_5ATLAS_0094	0	.	.	.	.	.	.	mrip378	0	.	.	.	.	.	.	.
chr1	152462362	152462362	HEK293_3ATLAS_0148	261	-	129	52	80	0	0	5994	2447	1852	.	.	RB3PA1[22]	99	L1HS|Ta0|5prime-truncated	0	L1HS|Ta0|5prime-truncated	0	mrip379	0	.	.	.	.	.	.	.
chr1	153250962	153250962	HEK293_3ATLAS_0149	242	-	59	147	36	0	0	3188	1301	1717	.	.	RB3PA1[22]	102	L1HS|Ta0|5prime-truncated	0	L1HS|Ta0|5prime-truncated	0	mrip382	12	L1HS165|L1HS|Ta0|5prime-truncated	0	.	.	.	.	.
chr1	158238660	158238660	HEK293_3ATLAS_0154	246	+	33	129	84	0	0	3474	1418	1746	.	.	RB3PA1[22]	105	L1HS|Ta|5prime-truncated	0	L1HS|Ta|5prime-truncated	0	mrip396	0	L1HS164|L1HS|Ta|5prime-truncated	0	.	.	.	.	.
chr1	163231953	163231953	HEK293_3ATLAS_0161	310	-	10	177	123	0	0	6451	2634	2200	.	.	RB3PA1[22]	97	L1HS|Ta0|5prime-truncated	0	L1HS|Ta0|5prime-truncated	0	mrip415	0	L1HS303|L1HS|Ta0|5prime-truncated	0	RGS5	0	RGS5:intron	.	.
chr1	165940112	165940112	HEK293_3ATLAS_0163	263	-	55	130	77	1	0	5558	2269	1866	.	.	RB3PA1[22]	93	L1HS|Ta0|5prime-truncated	0	L1HS|Ta0|5prime-truncated	0	mrip426	0	L1HS305|L1HS|Ta0|5prime-truncated	0	.	.	.	.	.
chr1	166212289	166212289	HEK293_3ATLAS_0164	231	-	54	82	95	0	0	5390	2200	1639	.	.	RB3PA1[22]	105	L1HS|Ta0|full-length	1	L1HS|Ta0|full-length	1	mrip428	0	.	.	.	.	.	.	.
chr1	169524870	169524870	HEK293_3ATLAS_0167	19	+	12	4	3	0	0	41	17	135	.	.	.	.	.	.	.	.	mrip432	0	.	.	F5	0	F5:intron	NM_000130_exon_18_0_chr1_169524420_r	285
chr1	179575378	179575378	HEK293_3ATLAS_0180	191	-	9	132	50	0	0	1447	591	1355	HEK293_5ATLAS_0113	0	.	.	.	.	L1MC1	0	mrip465	0	.	.	TDRD5	0	TDRD5:intron,TDRD5:utr5	NM_001199092_exon_0_0_chr1_179575362_f	0
chr1	187312894	187312894	HEK293_3ATLAS_0190	290	-	165	79	46	0	0	4140	1690	2058	.	.	RB3PA1[22]	106	L1HS|Ta0|full-length	2	L1HS|Ta0|full-length	2	mrip484	60	L1HS326|L1HS|Ta0|full-length	2	.	.	.	.	.
chr1	193836813	193836813	HEK293_3ATLAS_0200	295	+	95	91	108	1	0	5569	2274	2094	.	.	RB3PA1[22]	87	L1HS|Ta|5prime-truncated	0	L1HS|Ta|5prime-truncated	0	mrip523	0	L1HS185|L1HS|Ta|5prime-truncated	0	.	.	.	.	.
chr1	195894123	195894123	HEK293_3ATLAS_0201	277	-	119	79	79	0	0	4131	1686	1966	.	.	RB3PA1[22]	101	L1HS|Ta0|5prime-truncated	0	L1HS|Ta0|5prime-truncated	0	mrip530	44	L1HS327|L1HS|Ta0|5prime-truncated	0	.	.	.	.	.
chr1	196188504	196188504	HEK293_3ATLAS_0203	312	-	78	118	116	0	0	7239	2955	2214	HEK293_5ATLAS_0125	6029	RB3PA1[22]	100	L1HS|Ta0|full-length	0	L1HS|Ta0|full-length	0	mrip531	41	L1HS315|L1HS|Ta0|full-length	0	.	.	.	.	.
chr1	218246487	218246487	HEK293_3ATLAS_0223	250	+	39	171	40	0	0	2786	1137	1774	.	.	RB3PA1[22]	101	L1HS|Ta1|5prime-truncated	0	L1HS|Ta1|5prime-truncated	0	mrip584	11	.	.	.	.	.	.	.
chr1	228058505	228058505	HEK293_3ATLAS_0241	311	-	25	171	114	0	1	9069	3702	2207	.	.	RB3PA1[22]	105	L1HS|Ta|5prime-truncated	1	L1HS|Ta|5prime-truncated	1	mrip614	8	L1HS317|L1HS|Ta|5prime-truncated	1	.	.	.	.	.
chr1	237244591	237244591	HEK293_3ATLAS_0256	324	+	69	127	128	0	0	10212	4169	2299	HEK293_5ATLAS_0144	6033	RB3PA1[22]	102	L1HS|Ta1-nd|full-length	0	L1HS|Ta1-nd|full-length	0	mrip635	46	.	.	RYR2	0	RYR2:intron	.	.
chr1	239786417	239786417	HEK293_3ATLAS_0259	3	-	1	1	1	0	0	3	1	21	HEK293_5ATLAS_0145	6405	.	.	.	.	L1PA5	0	.	.	.	.	.	.	.	.	.
chr1	242496512	242496512	HEK293_3ATLAS_0263	6	+	1	1	4	0	0	10	4	43	.	.	.	.	.	.	.	.	mrip662	30	.	.	PLD5	0	PLD5:intron	.	.
chr10	5293347	5293347	HEK293_3ATLAS_0268	314	+	145	97	72	0	0	8075	3297	2228	HEK293_5ATLAS_0153	6037	RB3PA1[22]	103	L1HS|Ta1-nd|full-length	0	L1HS|Ta1-nd|full-length	0	mrip685	11	.	.	.	.	.	.	.
chr10	13260720	13260720	HEK293_3ATLAS_0272	250	+	13	163	74	0	0	5211	2127	1774	.	.	RB3PA1[22]	124	L1HS|Ta0|5prime-truncated	20	L1HS|Ta0|5prime-truncated	20	mrip711	42	.	.	UCMA	3046	.	NM_145314_exon_0_0_chr10_13263767_r	3046
chr10	19450319	19450319	HEK293_3ATLAS_0278	208	+	74	79	55	0	0	2934	1198	1476	.	.	RB3PA1[22]	0	L1HS|Ta1|5prime-truncated	0	L1HS|Ta1|5prime-truncated	0	mrip735	73	.	.	MALRD1	0	MALRD1:intron	NM_001142308_exon_12_0_chr10_19454566_f	4246
chr10	25707701	25707701	HEK293_3ATLAS_0286	34	-	0	8	26	0	0	77	31	241	HEK293_5ATLAS_0166	0	.	.	.	.	.	.	mrip758	0	.	.	GPR158	0	GPR158:intron	.	.
chr10	27775761	27775761	HEK293_3ATLAS_0287	121	+	88	30	3	0	0	2637	1077	859	.	.	.	.	.	.	.	.	mrip767	0	.	.	.	.	.	.	.
chr10	32929801	32929801	HEK293_3ATLAS_0295	139	-	11	76	52	0	0	634	259	986	.	.	RB3PA1[22]	105	L1HS|Ta|5prime-truncated	3	L1PA4	0	mrip779	0	.	.	CCDC7	0	CCDC7:intron	.	.
chr10	33799716	33799716	HEK293_3ATLAS_0297	197	-	14	106	77	0	0	1871	764	1398	.	.	RB3PA1[22]	161	L1HS|Ta0|full-length	57	L1HS|Ta0|full-length	57	mrip782	0	.	.	.	.	.	.	.
chr10	36759269	36759269	HEK293_3ATLAS_0300	242	+	39	123	80	0	0	5054	2063	1717	.	.	.	.	.	.	.	.	mrip796	1	.	.	.	.	.	.	.
chr10	38192075	38192075	HEK293_3ATLAS_0304	1	+	0	0	1	0	0	1	0	7	HEK293_5ATLAS_0173	6180	.	.	.	.	L1PA2	161	.	.	.	.	.	.	.	.	.
chr10	38551883	38551883	HEK293_3ATLAS_0306	262	-	95	77	90	0	0	6180	2523	1859	.	.	RB3PA1[22]	115	L1HS|Ta0|5prime-truncated	9	L1HS|Ta0|5prime-truncated	9	mrip797	54	L1HS106|L1HS|Ta0|5prime-truncated	9	.	.	.	.	.
chr10	53941191	53941191	HEK293_3ATLAS_0319	295	-	37	95	163	0	0	5816	2374	2094	.	.	RB3PA1[22]	105	L1HS|Ta0|5prime-truncated	1	L1HS|Ta0|5prime-truncated	1	mrip836	46	L1HS274|L1HS|Ta0|5prime-truncated	1	PRKG1	0	PRKG1:intron	.	.
chr10	56833202	56833202	HEK293_3ATLAS_0321	7	-	3	4	0	0	0	40	16	50	.	.	.	.	.	.	L1MA4A	106	.	.	.	.	.	.	.	.	.
chr10	58863557	58863557	HEK293_3ATLAS_0323	317	-	181	21	114	1	0	7040	2874	2250	.	.	RB3PA1[22]	94	L1HS|Ta|5prime-truncated	0	L1HS|Ta|5prime-truncated	0	mrip851	0	.	.	.	.	.	.	.
chr10	80071229	80071229	HEK293_3ATLAS_0342	8	-	0	2	6	0	0	9	4	57	.	.	.	.	.	.	.	.	.	.	.	.	.	.	.	.	.
chr10	87121384	87121384	HEK293_3ATLAS_0350	187	+	0	80	107	0	0	2242	915	1327	HEK293_5ATLAS_0202	6123	RB3PA1[22]	194	L1HS|Ta0|full-length	90	L1M2	41	mrip922	0	L1HS268|L1HS|Ta0|full-length	90	.	.	.	.	.
chr10	100720460	100720460	HEK293_3ATLAS_0362	5	-	1	1	3	0	0	9	4	35	.	.	RB3PA1(2)[20]	139	L1HS|Ta0|5prime-truncated	37	L1HS|Ta0|5prime-truncated	37	mrip958	93	.	.	HPSE2	0	HPSE2:intron	.	.
chr10	107137107	107137107	HEK293_3ATLAS_0368	317	-	31	78	208	0	0	6764	2761	2250	HEK293_5ATLAS_0215	6028	RB3PA1[22]	101	L1HS|Ta1-d|full-length	0	L1HS|Ta1-d|full-length	0	mrip978	0	.	.	.	.	.	.	.
chr10	107535279	107535279	HEK293_3ATLAS_0369	318	-	146	70	102	0	0	7273	2969	2257	HEK293_5ATLAS_0216	6030	RB3PA1[22]	103	L1HS|Ta0|full-length	0	L1HS|Ta0|full-length	0	mrip980	40	.	.	.	.	.	.	.
chr10	110453465	110453465	HEK293_3ATLAS_0374	282	+	19	132	131	0	0	6335	2586	2001	.	.	.	.	.	.	L1M4c	0	mrip991	0	.	.	.	.	.	.	.
chr10	110846775	110846775	HEK293_3ATLAS_0375	285	+	204	22	59	0	0	6493	2651	2023	.	.	RB3PA1[22]	52	L1HS|Ta0|5prime-truncated	0	L1HS|Ta0|5prime-truncated	0	mrip994	0	L1HS272|L1HS|Ta0|5prime-truncated	0	.	.	.	.	.
chr10	111078250	111078250	HEK293_3ATLAS_0376	287	-	66	128	93	0	0	6293	2569	2037	.	.	RB3PA1[22]	99	L1HS|Ta|5prime-truncated	0	L1HS|Ta|5prime-truncated	0	mrip996	43	.	.	.	.	.	.	.
chr11	15380244	15380244	HEK293_3ATLAS_0411	63	+	0	51	12	0	0	169	69	447	.	.	.	.	.	.	L1MA8	0	mrip1097	0	.	.	.	.	.	.	.
chr11	15995936	15995936	HEK293_3ATLAS_0412	319	-	149	120	50	0	0	8151	3328	2264	.	.	RB3PA1[22]	103	L1HS|Ta|5prime-truncated	0	L1HS|Ta|5prime-truncated	0	mrip1100	0	.	.	SOX6	0	SOX6:intron	NM_033326_exon_0_0_chr11_15987995_r	1278
chr11	24355541	24355541	HEK293_3ATLAS_0423	285	+	18	119	148	0	0	6810	2780	2023	HEK293_5ATLAS_0256	6044	RB3PA1[22]	118	L1HS|Ta1-d|full-length	0	L1HS|Ta1-d|full-length	0	mrip1119	21	.	.	.	.	.	.	.
chr11	25123354	25123354	HEK293_3ATLAS_0426	23	-	13	4	5	1	0	48	20	163	.	.	.	.	.	.	.	.	mrip1125	0	.	.	.	.	.	.	.
chr11	31337203	31337203	HEK293_3ATLAS_0436	251	-	9	131	111	0	0	2797	1142	1781	HEK293_5ATLAS_0265	6026	RB3PA1[22]	102	L1HS|Ta0|full-length	0	L1HS|Ta0|full-length	0	mrip1156	15	L1HS135|L1HS|Ta0|full-length	0	DCDC1	0	DCDC1:intron	.	.
chr11	33670121	33670121	HEK293_3ATLAS_0440	248	+	91	69	88	0	0	3491	1425	1760	.	.	.	.	.	.	.	.	mrip1164	0	.	.	KIAA1549L	0	KIAA1549L:intron	NM_012194_exon_15_0_chr11_33667232_f	2539
chr11	36573160	36573160	HEK293_3ATLAS_0444	313	-	106	63	144	0	0	9152	3736	2221	HEK293_5ATLAS_0271	6029	RB3PA1[22]	100	L1HS|Ta1-nd|full-length	0	L1HS|Ta1-nd|full-length	0	mrip1177	50	.	.	.	.	.	.	.
chr11	43356939	43356939	HEK293_3ATLAS_0449	192	+	0	103	89	0	0	1586	647	1363	.	.	.	.	.	.	.	.	mrip1201	0	.	.	API5	0	API5:intron	NR_024625_exon_12_0_chr11_43356828_f	35
chr11	54949134	54949134	HEK293_3ATLAS_0475	4	+	2	1	1	0	0	5	2	28	.	.	.	.	.	.	.	.	.	.	.	.	.	.	.	.	.
chr11	54965815	54965815	HEK293_3ATLAS_0476	219	-	94	64	61	0	0	1832	748	1554	.	.	RB3PA1[22]	113	L1HS|Ta0|5prime-truncated	9	L1HS|Ta0|5prime-truncated	9	mrip1240	0	.	.	.	.	.	.	.
chr11	55163958	55163958	HEK293_3ATLAS_0479	177	+	7	115	55	0	0	2525	1031	1256	.	.	.	.	.	.	.	.	mrip1244	11	.	.	.	.	.	.	.
chr11	55870745	55870745	HEK293_3ATLAS_0480	11	+	5	2	4	0	0	17	7	78	.	.	.	.	.	.	.	.	mrip1247	0	.	.	OR8H2	1773	OR8H2:up	NM_001005200_exon_0_0_chr11_55872519_f	1773
chr11	58171836	58171836	HEK293_3ATLAS_0483	303	+	19	210	73	1	0	6115	2496	2150	.	.	.	.	.	.	.	.	mrip1261	0	.	.	OR5B3	954	OR5B3:up	NM_001005469_exon_0_0_chr11_58169938_r	954
chr11	59816175	59816175	HEK293_3ATLAS_0487	250	-	31	138	81	0	0	3450	1408	1774	.	.	RB3PA1[22]	104	L1HS|Ta1|5prime-truncated	0	L1HS|Ta1|5prime-truncated	0	mrip1269	30	.	.	OOSP2	659	.	NM_173801_exon_3_0_chr11_59814417_f	659
chr11	60853842	60853842	HEK293_3ATLAS_0490	178	+	50	114	14	0	0	764	312	1263	.	.	RB3PA1[22]	104	L1HS|Ta1|5prime-truncated	0	L1HS|Ta1|5prime-truncated	0	mrip1275	40	.	.	.	.	.	.	.
chr11	67599048	67599048	HEK293_3ATLAS_0498	122	+	8	54	60	0	0	1068	436	866	HEK293_5ATLAS_0289	0	.	.	.	.	.	.	mrip1292	0	.	.	.	.	.	.	.
chr11	78388868	78388868	HEK293_3ATLAS_0506	301	-	181	11	109	0	0	8484	3464	2136	.	.	RB3PA1[22]	53	L1HS|Ta1-nd|full-length	0	L1HS|Ta1-nd|full-length	0	mrip1312	15	.	.	TENM4	0	TENM4:intron	NM_001098816_exon_4_0_chr11_78387197_r	1436
chr11	85211584	85211584	HEK293_3ATLAS_0514	290	+	173	70	47	0	0	3567	1456	2058	.	.	RB3PA1[22]	90	L1HS|Ta|5prime-truncated	0	L1HS|Ta|5prime-truncated	0	mrip1341	0	.	.	DLG2	0	DLG2:intron	.	.
chr11	87566756	87566756	HEK293_3ATLAS_0518	124	-	0	82	42	0	0	618	252	880	HEK293_5ATLAS_0300	0	.	.	.	.	.	.	mrip1351	37	.	.	.	.	.	.	.
chr11	90699489	90699489	HEK293_3ATLAS_0522	242	-	124	57	58	3	0	2481	1013	1717	HEK293_5ATLAS_0305	5981	RB3PA1[22]	54	L1HS|Ta0|full-length	0	L1HS|Ta0|full-length	0	mrip1363	76	L1HS282|L1HS|Ta0|full-length	0	.	.	.	.	.
chr11	94684374	94684374	HEK293_3ATLAS_0527	267	+	3	112	152	0	0	3265	1333	1895	.	.	.	.	.	.	.	.	mrip1375	0	.	.	.	.	.	.	.
chr11	95175411	95175411	HEK293_3ATLAS_0528	220	+	23	147	50	0	0	2914	1190	1561	HEK293_5ATLAS_0310	6031	RB3PA1[22]	105	L1HS|Ta1-d|full-length	1	L1HS|Ta1-d|full-length	1	mrip1376	0	.	.	.	.	.	.	.
chr11	99478839	99478839	HEK293_3ATLAS_0531	310	+	154	57	99	0	0	7645	3121	2200	.	.	RB3PA1[22]	99	L1HS|Ta0|5prime-truncated	0	L1HS|Ta0|5prime-truncated	0	mrip1390	0	.	.	CNTN5	0	CNTN5:intron	.	.
chr11	104556130	104556130	HEK293_3ATLAS_0538	30	-	21	6	3	0	0	91	37	213	.	.	.	.	.	.	L1MC4	176	mrip1410	0	.	.	.	.	.	.	.
chr11	110377895	110377895	HEK293_3ATLAS_0546	229	-	14	109	106	0	0	2039	832	1625	HEK293_5ATLAS_0329	0	.	.	.	.	.	.	mrip1430	0	.	.	.	.	.	.	.
chr11	123241794	123241794	HEK293_3ATLAS_0558	8	+	1	4	3	0	0	19	8	57	.	.	.	.	.	.	.	.	mrip1470	0	.	.	.	.	.	.	.
chr11	125412536	125412536	HEK293_3ATLAS_0560	311	+	116	45	149	1	0	7424	3031	2207	HEK293_5ATLAS_0335	6035	RB3PA1[22]	104	L1HS|Ta1-nd|full-length	0	L1HS|Ta1-nd|full-length	0	mrip1476	10	.	.	.	.	.	.	.
chr11	134305642	134305642	HEK293_3ATLAS_0564	33	-	11	16	6	0	0	68	28	234	.	.	.	.	.	.	.	.	mrip1515	0	.	.	LOC283177	733	LOC283177:up	NR_033852_exon_0_0_chr11_134306376_f	733
chr12	3608359	3608359	HEK293_3ATLAS_0566	294	-	99	131	64	0	0	4893	1998	2086	HEK293_5ATLAS_0346	6036	RB3PA1[22]	106	L1HS|Ta0|full-length	2	L1HS|Ta0|full-length	2	mrip1522	58	L1HS56|L1HS|Ta0|full-length	2	PRMT8	0	PRMT8:intron	.	.
chr12	8105612	8105612	HEK293_3ATLAS_0569	185	+	2	14	169	0	0	2163	883	1313	.	.	.	.	.	.	.	.	mrip1533	0	.	.	.	.	.	.	.
chr12	11191385	11191385	HEK293_3ATLAS_0574	144	-	3	68	73	0	0	1009	412	1022	.	.	.	.	.	.	L1ME3B	0	mrip1538	0	.	.	PRH1-PRR4	0	PRH1-PRR4:intron	NR_037918_exon_8_0_chr12_11187381_r	3901
chr12	12933696	12933696	HEK293_3ATLAS_0576	272	-	4	104	164	0	0	4001	1633	1930	.	.	.	.	.	.	.	.	mrip1544	0	.	.	APOLD1	0	APOLD1:intron	NM_030817_exon_0_0_chr12_12938541_f	4844
chr12	14335360	14335360	HEK293_3ATLAS_0578	262	+	157	62	43	0	0	4832	1973	1859	.	.	RB3PA1[22]	92	L1HS|Ta|5prime-truncated	0	L1HS|Ta|5prime-truncated	0	mrip1546	0	.	.	.	.	.	.	.
chr12	19919734	19919734	HEK293_3ATLAS_0580	308	+	148	72	88	0	0	8031	3279	2186	.	.	RB3PA1[22]	99	L1HS|Ta|5prime-truncated	0	L1HS|Ta|5prime-truncated	0	mrip1567	0	.	.	.	.	.	.	.
chr12	25775853	25775853	HEK293_3ATLAS_0587	191	-	101	38	51	1	0	765	312	1355	HEK293_5ATLAS_0370	0	.	.	.	.	.	.	mrip1583	0	.	.	IFLTD1	0	IFLTD1:intron	.	.
chr12	28226428	28226428	HEK293_3ATLAS_0588	25	-	7	7	11	0	0	64	26	177	.	.	.	.	.	.	.	.	mrip1591	0	.	.	.	.	.	.	.
chr12	34017335	34017335	HEK293_3ATLAS_0594	6	-	0	4	2	0	0	7	3	43	HEK293_5ATLAS_0376	0	.	.	.	.	L1M3de	0	mrip1604	0	.	.	.	.	.	.	.
chr12	40195154	40195154	HEK293_3ATLAS_0604	198	+	53	106	39	0	0	3774	1541	1405	.	.	RB3PA1[22]	197	L1HS|Ta0|5prime-truncated	95	L1HS|Ta0|5prime-truncated	95	mrip1635	70	.	.	SLC2A13	0	SLC2A13:intron	.	.
chr12	43256995	43256995	HEK293_3ATLAS_0608	298	-	49	62	187	0	0	7471	3050	2115	.	.	.	.	.	.	L1M6	24	mrip1648	0	.	.	.	.	.	.	.
chr12	44502111	44502111	HEK293_3ATLAS_0612	312	-	84	5	119	102	2	6777	2767	2214	.	.	RB3PA1[22]	0	L1HS|Ta0|full-length	0	L1HS|Ta0|full-length	0	mrip1655	60	L1HS294|L1HS|Ta0|full-length	0	TMEM117	0	TMEM117:intron	.	.
chr12	47369622	47369622	HEK293_3ATLAS_0615	132	+	3	42	87	0	0	841	343	937	.	.	.	.	.	.	.	.	mrip1661	0	.	.	.	.	.	.	.
chr12	55490047	55490047	HEK293_3ATLAS_0624	308	-	175	94	39	0	0	6850	2796	2186	HEK293_5ATLAS_0401	6020	RB3PA1[22]	96	L1HS|Ta0|full-length	0	L1HS|Ta0|full-length	0	mrip1691	37	L1HS501|L1HS|Ta0|full-length	0	.	.	.	.	.
chr12	60402588	60402588	HEK293_3ATLAS_0626	67	-	34	13	20	0	0	107	44	475	.	.	RB3PA1(1)[21]	0	L1HS|Ta0|5prime-truncated	0	L1HS|Ta0|5prime-truncated	0	mrip1705	59	.	.	.	.	.	.	.
chr12	61767082	61767082	HEK293_3ATLAS_0630	292	-	150	4	137	1	0	4321	1764	2072	.	.	RB3PA1[22]	9	L1HS|Ta|5prime-truncated	0	L1HS|Ta|5prime-truncated	0	mrip1711	66	L1HS297|L1HS|Ta|5prime-truncated	0	.	.	.	.	.
chr12	62295052	62295052	HEK293_3ATLAS_0631	282	-	11	148	123	0	0	4626	1889	2001	.	.	RB3PA1[22]	109	L1HS|Ta|5prime-truncated	5	L1HS|Ta|5prime-truncated	5	mrip1714	50	.	.	FAM19A2	0	FAM19A2:intron	.	.
chr12	70167191	70167191	HEK293_3ATLAS_0635	299	-	17	172	110	0	0	6544	2672	2122	HEK293_5ATLAS_0418	6031	RB3PA1[22]	103	L1HS|Ta1-nd|full-length	0	L1HS|Ta1-nd|full-length	0	mrip1738	0	.	.	RAB3IP	0	RAB3IP:intron	.	.
chr12	85506274	85506274	HEK293_3ATLAS_0650	217	+	1	130	86	0	0	1733	707	1540	.	.	.	.	.	.	.	.	mrip1798	0	.	.	LRRIQ1	0	LRRIQ1:intron	.	.
chr12	95808524	95808524	HEK293_3ATLAS_0665	30	-	16	4	9	1	0	46	19	213	.	.	.	.	.	.	.	.	mrip1824	0	.	.	.	.	.	.	.
chr12	98672944	98672944	HEK293_3ATLAS_0669	275	+	140	15	120	0	0	6527	2665	1952	.	.	RB3PA1[22]	101	L1HS|Ta1|5prime-truncated	0	L1HS|Ta1|5prime-truncated	0	mrip1838	30	L1HS51|L1HS|Ta1|5prime-truncated	0	.	.	.	.	.
chr12	102842483	102842483	HEK293_3ATLAS_0671	282	+	37	103	142	0	0	6632	2707	2001	.	.	RB3PA1[22]	107	L1HS|Ta0|5prime-truncated	3	L1PA7	0	mrip1856	0	.	.	IGF1	0	IGF1:intron	.	.
chr12	104779041	104779041	HEK293_3ATLAS_0672	3	-	2	0	1	0	0	4	2	21	.	.	.	.	.	.	.	.	.	.	.	.	.	.	.	.	.
chr12	111903967	111903967	HEK293_3ATLAS_0677	3	+	2	1	0	0	0	3	1	21	.	.	.	.	.	.	.	.	.	.	.	.	ATXN2	0	ATXN2:intron	NM_002973_exon_4_0_chr12_111902466_r	1448
chr12	117814460	117814460	HEK293_3ATLAS_0680	127	-	6	90	31	0	0	485	198	901	HEK293_5ATLAS_0456	0	.	.	.	.	.	.	mrip1883	0	.	.	.	.	.	.	.
chr12	118186934	118186934	HEK293_3ATLAS_0682	13	+	0	5	8	0	0	48	20	92	.	.	.	.	.	.	.	.	mrip1885	0	.	.	KSR2	0	KSR2:intron	.	.
chr12	126655227	126655227	HEK293_3ATLAS_0688	193	+	0	107	86	0	0	946	386	1370	.	.	.	.	.	.	.	.	mrip1902	5	.	.	.	.	.	.	.
chr12	126783520	126783520	HEK293_3ATLAS_0689	210	-	0	72	138	0	0	1493	610	1490	HEK293_5ATLAS_0457	6066	RB3PA1[22]	140	L1HS|Ta1-d|full-length	36	L1HS|Ta1-d|full-length	36	mrip1905	66	.	.	.	.	.	.	.
chr12	126802944	126802944	HEK293_3ATLAS_0690	292	-	27	197	68	0	0	4287	1750	2072	HEK293_5ATLAS_0458	0	.	.	.	.	.	.	mrip1907	0	.	.	.	.	.	.	.
chr13	22489790	22489790	HEK293_3ATLAS_0695	21	+	7	8	6	0	0	57	23	149	.	.	.	.	.	.	.	.	mrip1932	0	.	.	.	.	.	.	.
chr13	31882465	31882465	HEK293_3ATLAS_0697	276	+	175	63	38	0	0	3605	1472	1959	HEK293_5ATLAS_0470	6019	RB3PA1[22]	87	L1HS|Ta0|full-length	0	L1HS|Ta0|full-length	0	mrip1954	31	.	.	B3GALTL	0	B3GALTL:intron	.	.
chr13	33441896	33441896	HEK293_3ATLAS_0699	317	-	198	5	112	2	0	5724	2337	2250	.	.	RB3PA1[22]	41	L1HS|Ta1|5prime-truncated	0	L1HS|Ta1|5prime-truncated	0	mrip1962	2	L1HS91|L1HS|Ta1|5prime-truncated	0	LINC00423	0	LINC00423:intron	.	.
chr13	35054401	35054401	HEK293_3ATLAS_0701	302	-	113	49	140	0	0	7448	3041	2143	HEK293_5ATLAS_0471	6030	RB3PA1[22]	102	L1HS|Ta1-nd|full-length	0	L1HS|Ta1-nd|full-length	0	mrip1968	49	L1HS514|L1HS|Ta1-nd|full-length	0	LINC00457	0	LINC00457:intron	.	.
chr13	42771407	42771407	HEK293_3ATLAS_0710	5	+	0	2	3	0	0	8	3	35	.	.	.	.	.	.	.	.	mrip1991	0	.	.	DGKH	0	DGKH:intron	NM_178009_exon_17_0_chr13_42772614_f	1206
chr13	48856540	48856540	HEK293_3ATLAS_0716	261	+	202	35	23	1	0	4313	1761	1852	.	.	.	.	.	.	.	.	mrip2003	0	.	.	.	.	.	.	.
chr13	57793462	57793462	HEK293_3ATLAS_0723	307	-	54	82	171	0	0	6351	2593	2179	.	.	RB3PA1[22]	104	L1HS|Ta1|5prime-truncated	0	L1HS|Ta1|5prime-truncated	0	mrip2029	0	.	.	.	.	.	.	.
chr13	59088388	59088388	HEK293_3ATLAS_0728	236	+	43	53	140	0	0	4197	1713	1675	.	.	RB3PA1[22]	104	L1HS|Ta|5prime-truncated	0	L1HS|Ta|5prime-truncated	0	mrip2035	0	.	.	.	.	.	.	.
chr13	61289851	61289851	HEK293_3ATLAS_0732	17	+	0	0	9	8	0	22	9	121	HEK293_5ATLAS_0494	5965	.	.	.	.	L1PA3	0	.	.	.	.	.	.	.	.	.
chr13	61462345	61462345	HEK293_3ATLAS_0733	272	-	14	151	107	0	0	3855	1574	1930	.	.	.	.	.	.	.	.	mrip2041	0	.	.	.	.	.	.	.
chr13	61734483	61734483	HEK293_3ATLAS_0735	283	+	73	108	102	0	0	4223	1724	2008	.	.	.	.	.	.	.	.	mrip2044	0	.	.	.	.	.	.	.
chr13	79259794	79259794	HEK293_3ATLAS_0746	23	-	4	11	8	0	0	60	24	163	.	.	.	.	.	.	.	.	mrip2094	0	.	.	.	.	.	.	.
chr13	85871612	85871612	HEK293_3ATLAS_0753	231	-	9	86	136	0	0	2143	875	1639	.	.	.	.	.	.	.	.	mrip2109	0	.	.	.	.	.	.	.
chr13	86340150	86340150	HEK293_3ATLAS_0754	249	-	99	82	67	0	1	2052	838	1767	.	.	.	.	.	.	.	.	mrip2112	0	.	.	.	.	.	.	.
chr13	86502081	86502081	HEK293_3ATLAS_0756	263	+	84	112	67	0	0	4950	2021	1866	.	.	RB3PA1[22]	105	L1HS|Ta1|5prime-truncated	1	L1HS|Ta1|5prime-truncated	1	mrip2115	0	L1HS250|L1HS|Ta1|5prime-truncated	1	.	.	.	.	.
chr13	88851207	88851207	HEK293_3ATLAS_0760	278	-	177	25	76	0	0	4915	2007	1973	.	.	RB3PA1[22]	103	L1HS|Ta0|5prime-truncated	0	L1HS|Ta0|5prime-truncated	0	mrip2128	0	.	.	.	.	.	.	.
chr13	92855853	92855853	HEK293_3ATLAS_0763	232	+	98	108	22	4	0	1815	741	1646	.	.	RB3PA1[22]	54	L1HS|Ta|5prime-truncated	0	L1HS|Ta|5prime-truncated	0	mrip2142	27	L1HS204|L1HS|Ta|5prime-truncated	0	GPC5	0	GPC5:intron	.	.
chr13	104296233	104296233	HEK293_3ATLAS_0772	15	-	11	4	0	0	0	29	12	106	.	.	.	.	.	.	L1MA4A	0	mrip2169	0	.	.	.	.	.	.	.
chr13	104395943	104395943	HEK293_3ATLAS_0773	7	-	6	0	1	0	0	10	4	50	.	.	.	.	.	.	.	.	mrip2170	0	.	.	.	.	.	.	.
chr13	104704174	104704174	HEK293_3ATLAS_0775	281	+	42	165	74	0	0	4864	1986	1994	.	.	RB3PA1[22]	102	L1HS|Ta1|5prime-truncated	0	L1HS|Ta1|5prime-truncated	0	mrip2173	10	L1HS295|L1HS|Ta1|5prime-truncated	0	.	.	.	.	.
chr14	19000968	19000968	HEK293_3ATLAS_0781	15	+	5	6	4	0	0	25	10	106	.	.	.	.	.	.	.	.	mrip2198	0	.	.	.	.	.	.	.
chr14	19060298	19060298	HEK293_3ATLAS_0787	134	-	36	26	72	0	0	2991	1221	951	.	.	RB3PA1[22]	101	L1HS|Ta0|full-length	0	L1HS|Ta0|full-length	0	mrip2202	51	.	.	.	.	.	.	.
chr14	28301251	28301251	HEK293_3ATLAS_0795	24	+	14	6	4	0	0	47	19	170	.	.	.	.	.	.	.	.	mrip2234	0	.	.	.	.	.	.	.
chr14	31150827	31150827	HEK293_3ATLAS_0799	172	-	0	74	98	0	0	1102	450	1221	HEK293_5ATLAS_0534	0	.	.	.	.	.	.	mrip2249	0	.	.	SCFD1	0	SCFD1:intron	.	.
chr14	36674744	36674744	HEK293_3ATLAS_0802	21	+	2	14	5	0	0	37	15	149	.	.	.	.	.	.	.	.	mrip2267	0	.	.	.	.	.	.	.
chr14	37769603	37769603	HEK293_3ATLAS_0804	163	-	3	107	53	0	0	1545	631	1157	.	.	.	.	.	.	L1MC3	0	mrip2271	0	.	.	MIPOL1	0	MIPOL1:intron	.	.
chr14	39765838	39765838	HEK293_3ATLAS_0807	241	-	153	60	27	1	0	2348	959	1710	.	.	RB3PA1[22]	104	L1HS|Ta|5prime-truncated	3	L1HS|Ta|5prime-truncated	3	mrip2276	0	.	.	CTAGE5	0	CTAGE5:intron	NM_203356_exon_7_0_chr14_39764129_f	1605
chr14	41197905	41197905	HEK293_3ATLAS_0809	258	-	20	195	43	0	0	4217	1722	1831	.	.	RB3PA1[22]	107	L1HS|Ta1|5prime-truncated	3	L1MA2	0	mrip2289	0	.	.	.	.	.	.	.
chr14	45946337	45946337	HEK293_3ATLAS_0814	121	-	14	84	23	0	0	546	223	859	.	.	RB3PA1[22]	107	L1HS|Ta1-nd|full-length	3	L1HS|Ta1-nd|full-length	3	mrip2309	44	.	.	.	.	.	.	.
chr14	47195683	47195683	HEK293_3ATLAS_0816	271	-	63	156	52	0	0	4512	1842	1923	HEK293_5ATLAS_0551	1284	RB3PA1[22]	99	L1HS|Ta1|5prime-truncated	0	L1HS|Ta1|5prime-truncated	0	mrip2318	40	.	.	.	.	.	.	.
chr14	48662317	48662317	HEK293_3ATLAS_0817	287	+	27	146	114	0	0	4498	1836	2037	HEK293_5ATLAS_0553	6032	RB3PA1[22]	105	L1HS|Ta0|full-length	1	L1HS|Ta0|full-length	1	mrip2327	0	L1HS186|L1HS|Ta0|full-length	1	.	.	.	.	.
chr14	49541251	49541251	HEK293_3ATLAS_0818	5	-	2	3	0	0	0	23	9	35	.	.	.	.	.	.	L1P3	148	.	.	.	.	.	.	.	.	.
chr14	63583427	63583427	HEK293_3ATLAS_0833	283	-	40	130	113	0	0	5921	2417	2008	HEK293_5ATLAS_0563	6028	RB3PA1[22]	101	L1HS|Ta0|full-length	0	L1HS|Ta0|full-length	0	mrip2381	52	L1HS109|L1HS|Ta0|full-length	0	.	.	.	.	.
chr14	67025839	67025839	HEK293_3ATLAS_0835	3	-	0	2	1	0	0	4	2	21	.	.	.	.	.	.	L1PA3	0	.	.	.	.	GPHN	0	GPHN:intron	.	.
chr14	71020040	71020040	HEK293_3ATLAS_0840	180	+	31	125	24	0	0	3049	1245	1277	HEK293_5ATLAS_0568	6039	RB3PA1[22]	105	L1HS|Ta0|full-length	1	L1HS|Ta0|full-length	1	mrip2407	0	.	.	.	.	.	.	.
chr14	71197774	71197774	HEK293_3ATLAS_0841	200	+	0	98	102	0	0	1203	491	1419	HEK293_5ATLAS_0569	0	.	.	.	.	.	.	mrip2410	0	.	.	MAP3K9	0	MAP3K9:intron	NM_033141_exon_0_0_chr14_71189243_r	193
chr14	86307544	86307544	HEK293_3ATLAS_0847	4	+	1	1	2	0	0	17	7	28	.	.	.	.	.	.	.	.	mrip2447	0	.	.	.	.	.	.	.
chr14	86381812	86381812	HEK293_3ATLAS_0848	264	-	2	100	162	0	0	2319	947	1874	.	.	.	.	.	.	L1MC1	0	mrip2450	0	.	.	.	.	.	.	.
chr14	95605318	95605318	HEK293_3ATLAS_0853	258	+	142	54	62	0	0	3243	1324	1831	.	.	RB3PA1[22]	105	L1HS|Ta|5prime-truncated	1	L1HS|Ta|5prime-truncated	1	mrip2475	0	L1HS509|L1HS|Ta|5prime-truncated	1	DICER1	0	DICER1:intron,MIR3173:up	NR_036131_exon_0_0_chr14_95604256_r	995
chr15	20108153	20108153	HEK293_3ATLAS_0857	70	+	0	17	53	0	0	212	87	497	.	.	.	.	.	.	.	.	.	.	.	.	.	.	.	.	.
chr15	24383916	24383916	HEK293_3ATLAS_0858	105	+	3	46	56	0	0	572	234	745	.	.	RB3PA1[22]	107	L1HS|Ta0|5prime-truncated	3	L1HS|Ta0|5prime-truncated	3	mrip2518	15	L1HS521|L1HS|Ta0|5prime-truncated	3	.	.	.	.	.
chr15	28175802	28175802	HEK293_3ATLAS_0864	17	-	2	8	7	0	0	53	22	121	.	.	.	.	.	.	.	.	mrip2532	4	.	.	OCA2	0	OCA2:intron	NM_000275_exon_5_0_chr15_28171273_r	4402
chr15	51875313	51875313	HEK293_3ATLAS_0890	234	-	55	84	95	0	0	5469	2233	1661	.	.	RB3PA1[22]	113	L1HS|Ta0|5prime-truncated	9	L1HS|Ta0|5prime-truncated	9	mrip2603	0	.	.	DMXL2	0	DMXL2:intron	.	.
chr15	53448045	53448045	HEK293_3ATLAS_0891	293	-	115	128	50	0	0	5289	2159	2079	.	.	RB3PA1[22]	105	L1HS|Ta0|5prime-truncated	1	L1HS|Ta0|5prime-truncated	1	mrip2604	0	L1HS195|L1HS|Ta0|5prime-truncated	1	.	.	.	.	.
chr15	56251133	56251133	HEK293_3ATLAS_0896	225	+	0	66	159	0	0	2424	990	1597	HEK293_5ATLAS_0594	0	.	.	.	.	.	.	mrip2620	0	.	.	NEDD4	0	NEDD4:intron	.	.
chr15	58012036	58012036	HEK293_3ATLAS_0898	303	-	57	167	79	0	0	4790	1955	2150	.	.	RB3PA1[22]	101	L1HS|Ta|5prime-truncated	0	L1HS|Ta|5prime-truncated	0	mrip2626	0	L1HS523|L1HS|Ta|5prime-truncated	0	GCOM1	2281	.	NR_104371_exon_16_0_chr15_58006734_f	2281
chr15	71027500	71027500	HEK293_3ATLAS_0911	250	+	0	79	171	0	0	5124	2092	1774	HEK293_5ATLAS_0597	5507	RB3PA1[22]	105	L1HS|Ta0|5prime-truncated	1	L1HS|Ta0|5prime-truncated	1	mrip2658	16	.	.	UACA	0	UACA:intron	.	.
chr15	83551642	83551642	HEK293_3ATLAS_0918	301	-	18	121	162	0	0	4195	1713	2136	HEK293_5ATLAS_0611	6031	RB3PA1[22]	107	L1HS|Ta1-d|full-length	3	L1HS|Ta1-d|full-length	3	mrip2680	9	.	.	HOMER2	0	HOMER2:intron	.	.
chr15	88059147	88059147	HEK293_3ATLAS_0925	1	+	1	0	0	0	0	2	1	7	HEK293_5ATLAS_0620	6031	RB3PA1[22]	100	L1HS|Ta0|full-length	0	L1HS|Ta0|full-length	0	mrip2694	52	.	.	.	.	.	.	.
chr15	100931162	100931162	HEK293_3ATLAS_0934	273	-	112	74	87	0	0	4328	1767	1937	.	.	.	.	.	.	.	.	mrip2728	0	.	.	.	.	.	.	.
chr16	7925410	7925410	HEK293_3ATLAS_0943	266	+	135	64	67	0	0	5272	2152	1888	.	.	RB3PA1[22]	104	L1HS|Ta|5prime-truncated	0	L1HS|Ta|5prime-truncated	0	mrip2760	0	.	.	.	.	.	.	.
chr16	22711287	22711287	HEK293_3ATLAS_0957	266	-	119	68	73	6	0	4817	1967	1888	.	.	RB3PA1[22]	93	L1HS|Ta0|5prime-truncated	0	L1HS|Ta0|5prime-truncated	0	mrip2798	35	L1HS528|L1HS|Ta0|5prime-truncated	0	.	.	.	.	.
chr16	25514396	25514396	HEK293_3ATLAS_0960	308	-	172	90	46	0	0	6590	2690	2186	.	.	RB3PA1[22]	97	L1HS|Ta|5prime-truncated	0	L1HS|Ta|5prime-truncated	0	mrip2810	0	L1HS134|L1HS|Ta|5prime-truncated	0	.	.	.	.	.
chr16	32340967	32340967	HEK293_3ATLAS_0966	5	-	0	1	4	0	0	7	3	35	.	.	.	.	.	.	L1MA5	0	.	.	.	.	.	.	.	.	.
chr16	32523891	32523891	HEK293_3ATLAS_0967	24	-	5	15	4	0	0	49	20	170	.	.	.	.	.	.	.	.	mrip2829	0	.	.	.	.	.	.	.
chr16	32525620	32525620	HEK293_3ATLAS_0968	17	-	5	12	0	0	0	35	14	121	.	.	.	.	.	.	.	.	mrip2831	0	.	.	.	.	.	.	.
chr16	32818016	32818016	HEK293_3ATLAS_0969	34	-	5	26	3	0	0	208	85	241	.	.	.	.	.	.	.	.	.	.	.	.	.	.	.	.	.
chr16	33755042	33755042	HEK293_3ATLAS_0971	165	-	8	125	32	0	0	3264	1333	1171	HEK293_5ATLAS_0634	6039	RB3PA1[22]	106	L1HS|Ta1-d|full-length	2	L1HS|Ta1-d|full-length	2	mrip2837	18	.	.	.	.	.	.	.
chr16	61079186	61079186	HEK293_3ATLAS_0993	169	+	73	83	13	0	0	3191	1303	1199	.	.	.	.	.	.	.	.	mrip2895	0	.	.	.	.	.	.	.
chr16	65729848	65729848	HEK293_3ATLAS_0997	312	+	179	30	103	0	0	5664	2312	2214	.	.	RB3PA1[22]	29	L1HS|Ta1-nd|full-length	0	L1HS|Ta1-nd|full-length	0	mrip2909	15	L1HS529|L1HS|Ta1-nd|full-length	0	.	.	.	.	.
chr16	83676906	83676906	HEK293_3ATLAS_1011	301	+	133	85	83	0	0	6829	2788	2136	HEK293_5ATLAS_0660	6049	RB3PA1[22]	109	L1HS|Ta1-d|full-length	5	L1HS|Ta1-d|full-length	5	mrip2959	53	.	.	CDH13	0	CDH13:intron	.	.
chr17	3575279	3575279	HEK293_3ATLAS_1018	3	+	1	0	2	0	0	4	2	21	.	.	.	.	.	.	.	.	.	.	.	.	P2RX5-TAX1BP3	0	P2RX5-TAX1BP3:utr3	NR_037928_exon_3_0_chr17_3572352_r	0
chr17	28398311	28398311	HEK293_3ATLAS_1039	274	+	50	181	42	1	0	4472	1826	1945	.	.	.	.	.	.	L1MA5	0	mrip3024	0	.	.	EFCAB5	0	EFCAB5:intron	NR_026738_exon_14_0_chr17_28400101_f	1789
chr17	29659604	29659604	HEK293_3ATLAS_1040	271	-	84	58	128	1	0	4882	1993	1923	.	.	RB3PA1[22]	95	L1HS|Ta|5prime-truncated	0	L1HS|Ta|5prime-truncated	0	mrip3034	0	.	.	NF1	0	NF1:intron	NM_001042492_exon_38_0_chr17_29657314_f	2088
chr17	32192778	32192778	HEK293_3ATLAS_1043	318	+	47	134	137	0	0	7885	3219	2257	.	.	RB3PA1[22]	102	L1HS|Ta|5prime-truncated	0	L1HS|Ta|5prime-truncated	0	mrip3040	0	L1HS116|L1HS|Ta|5prime-truncated	0	ASIC2	0	ASIC2:intron	.	.
chr17	32813608	32813608	HEK293_3ATLAS_1044	228	+	3	180	45	0	0	2651	1082	1618	.	.	.	.	.	.	.	.	mrip3045	0	.	.	.	.	.	.	.
chr17	65321029	65321029	HEK293_3ATLAS_1073	50	+	6	26	18	0	0	520	212	355	.	.	RB3PA1[22]	104	L1HS|Ta|5prime-truncated	0	L1HS|Ta|5prime-truncated	0	mrip3107	39	.	.	.	.	.	.	.
chr17	68357397	68357397	HEK293_3ATLAS_1078	307	+	173	109	25	0	0	7686	3138	2179	.	.	.	.	.	.	.	.	mrip3113	0	.	.	.	.	.	.	.
chr17	68461167	68461167	HEK293_3ATLAS_1079	260	+	0	146	114	0	0	4225	1725	1845	HEK293_5ATLAS_0688	6068	RB3PA1[22]	143	L1HS|Ta1-d|full-length	39	L1HS|Ta1-d|full-length	39	mrip3114	88	.	.	.	.	.	.	.
chr18	5332458	5332458	HEK293_3ATLAS_1103	274	-	188	35	51	0	0	2531	1033	1945	.	.	RB3PA1[22]	98	L1HS|Ta0|5prime-truncated	10	L1HS|Ta0|5prime-truncated	10	mrip3171	0	L1HS557|L1HS|Ta0|5prime-truncated	10	.	.	.	.	.
chr18	15194569	15194569	HEK293_3ATLAS_1110	3	-	0	2	1	0	0	5	2	21	.	.	.	.	.	.	.	.	.	.	.	.	.	.	.	.	.
chr18	18512806	18512806	HEK293_3ATLAS_1112	47	+	5	25	17	0	0	138	56	334	.	.	.	.	.	.	.	.	mrip3195	3	.	.	.	.	.	.	.
chr18	18517853	18517853	HEK293_3ATLAS_1116	27	-	6	7	14	0	0	59	24	192	.	.	.	.	.	.	.	.	mrip3199	78	.	.	.	.	.	.	.
chr18	18518060	18518060	HEK293_3ATLAS_1117	3	+	0	1	2	0	0	197	80	21	.	.	.	.	.	.	.	.	mrip3200	119	.	.	.	.	.	.	.
chr18	18518598	18518598	HEK293_3ATLAS_1118	4	+	4	0	0	0	0	21	9	28	.	.	.	.	.	.	.	.	mrip3201	105	.	.	.	.	.	.	.
chr18	18519724	18519724	HEK293_3ATLAS_1120	36	-	5	23	8	0	0	292	119	255	.	.	.	.	.	.	.	.	.	.	.	.	.	.	.	.	.
chr18	23067414	23067414	HEK293_3ATLAS_1126	239	+	87	93	59	0	0	3640	1486	1696	.	.	RB3PA1[22]	119	L1HS|Ta1|5prime-truncated	17	L1HS|Ta1|5prime-truncated	17	mrip3215	14	L1HS545|L1HS|Ta1|5prime-truncated	17	.	.	.	.	.
chr18	30185631	30185631	HEK293_3ATLAS_1131	263	-	148	87	13	15	0	3712	1515	1866	.	.	RB3PA1[22]	93	L1HS|Ta|5prime-truncated	0	L1HS|Ta|5prime-truncated	0	mrip3233	0	.	.	.	.	.	.	.
chr18	45192793	45192793	HEK293_3ATLAS_1150	169	+	66	76	27	0	0	1306	533	1199	HEK293_5ATLAS_0719	6058	RB3PA1[22]	124	L1HS|Ta0|full-length	20	L1HS|Ta0|full-length	20	mrip3276	0	.	.	.	.	.	.	.
chr18	49216232	49216232	HEK293_3ATLAS_1158	13	-	6	6	1	0	0	25	10	92	HEK293_5ATLAS_0723	0	.	.	.	.	L1MC3	0	mrip3288	0	.	.	.	.	.	.	.
chr18	59466359	59466359	HEK293_3ATLAS_1169	128	+	55	37	36	0	0	517	211	908	.	.	.	.	.	.	.	.	mrip3333	2	.	.	.	.	.	.	.
chr18	59763761	59763761	HEK293_3ATLAS_1171	263	-	28	114	119	2	0	4492	1834	1866	.	.	RB3PA1[22]	106	L1HS|Ta|5prime-truncated	2	L1HS|Ta|5prime-truncated	2	mrip3339	0	.	.	PIGN	0	PIGN:intron	NM_176787_exon_8_0_chr18_59763081_r	578
chr18	61030452	61030452	HEK293_3ATLAS_1177	299	-	108	99	92	0	0	5878	2400	2122	.	.	RB3PA1[22]	105	L1HS|Ta|5prime-truncated	1	L1HS|Ta|5prime-truncated	1	mrip3346	0	L1HS543|L1HS|Ta|5prime-truncated	1	KDSR	0	KDSR:intron	NM_002035_exon_8_0_chr18_61030012_r	351
chr18	63446538	63446538	HEK293_3ATLAS_1179	22	-	8	13	1	0	0	226	92	156	.	.	RB3PA1[22]	104	L1HS|Ta0|5prime-truncated	0	L1HS|Ta0|5prime-truncated	0	mrip3358	0	.	.	CDH7	0	CDH7:intron	.	.
chr18	68413827	68413827	HEK293_3ATLAS_1183	299	-	231	14	50	4	0	4951	2021	2122	HEK293_5ATLAS_0735	5990	RB3PA1[22]	62	L1HS|Ta0|full-length	0	L1HS|Ta0|full-length	0	mrip3365	56	.	.	.	.	.	.	.
chr18	69024738	69024738	HEK293_3ATLAS_1185	312	+	225	25	62	0	0	6010	2454	2214	.	.	RB3PA1[22]	105	L1HS|Ta0|5prime-truncated	1	L1HS|Ta0|5prime-truncated	1	mrip3370	10	.	.	.	.	.	.	.
chr18	69322869	69322869	HEK293_3ATLAS_1186	282	-	25	136	121	0	0	4689	1914	2001	.	.	RB3PA1[22]	107	L1HS|Ta0|5prime-truncated	3	L1HS|Ta0|5prime-truncated	3	mrip3373	49	.	.	.	.	.	.	.
chr18	72711320	72711320	HEK293_3ATLAS_1190	284	+	24	123	137	0	0	4934	2014	2016	.	.	RB3PA1[22]	107	L1HS|Ta1|5prime-truncated	3	L1HS|Ta1|5prime-truncated	3	mrip3386	34	.	.	ZNF407	0	ZNF407:intron	.	.
chr18	73564729	73564729	HEK293_3ATLAS_1191	72	+	24	40	8	0	0	671	274	511	.	.	RB3PA1(1)[21]	0	L1HS|Ta0|full-length	0	L1HS|Ta0|full-length	0	mrip3390	49	.	.	.	.	.	.	.
chr18	74515287	74515287	HEK293_3ATLAS_1194	278	-	1	91	186	0	0	3813	1557	1973	.	.	.	.	.	.	.	.	mrip3397	0	.	.	LOC100131655	0	LOC100131655:intron	.	.
chr19	24602240	24602240	HEK293_3ATLAS_1221	6	-	1	4	1	0	0	191	78	43	.	.	.	.	.	.	.	.	mrip3449	6	.	.	.	.	.	.	.
chr19	27732859	27732859	HEK293_3ATLAS_1223	23	-	0	2	21	0	0	35	14	163	.	.	.	.	.	.	.	.	.	.	.	.	.	.	.	.	.
chr19	27734294	27734294	HEK293_3ATLAS_1225	107	-	46	58	3	0	0	1877	766	759	.	.	.	.	.	.	.	.	mrip3451	1	.	.	.	.	.	.	.
chr19	27736672	27736672	HEK293_3ATLAS_1226	4	-	2	2	0	0	0	27	11	28	.	.	.	.	.	.	.	.	.	.	.	.	.	.	.	.	.
chr19	27737996	27737996	HEK293_3ATLAS_1227	3	-	1	1	1	0	0	3	1	21	.	.	.	.	.	.	.	.	.	.	.	.	.	.	.	.	.
chr19	27868584	27868584	HEK293_3ATLAS_1231	8	+	3	2	3	0	0	16	7	57	.	.	.	.	.	.	.	.	mrip3459	0	.	.	.	.	.	.	.
chr19	43556770	43556770	HEK293_3ATLAS_1244	276	+	43	173	59	1	0	9876	4032	1959	.	.	RB3PA1[22]	105	L1HS|Ta0|5prime-truncated	1	L1HS|Ta0|5prime-truncated	1	mrip3494	64	.	.	.	.	.	.	.
chr19	52175943	52175943	HEK293_3ATLAS_1250	318	-	27	37	254	0	0	9160	3740	2257	.	.	RB3PA1[22]	105	L1HS|Ta1|5prime-truncated	1	L1HS|Ta1|5prime-truncated	1	mrip3511	58	.	.	.	.	.	.	.
chr19	55091671	55091671	HEK293_3ATLAS_1256	324	-	41	98	185	0	0	26864	10967	2299	.	.	RB3PA1[22]	100	L1HS|Ta1-d|full-length	0	L1HS|Ta1-d|full-length	0	mrip3518	0	.	.	LILRA2	0	LILRA2:intron	NM_006866_exon_5_0_chr19_55087274_f	4095
chr2	11136233	11136233	HEK293_3ATLAS_1273	263	-	106	103	54	0	0	2350	959	1866	HEK293_5ATLAS_0754	6030	RB3PA1[22]	102	L1HS|Ta1-nd|full-length	0	L1HS|Ta1-nd|full-length	0	mrip3552	39	L1HS243|L1HS|Ta1-nd|full-length	0	.	.	.	.	.
chr2	16774993	16774993	HEK293_3ATLAS_1279	304	-	47	169	88	0	0	7583	3096	2157	HEK293_5ATLAS_0758	6036	RB3PA1[22]	104	L1HS|Ta0|full-length	0	L1HS|Ta0|full-length	0	mrip3576	10	.	.	FAM49A	0	FAM49A:intron	.	.
chr2	23191017	23191017	HEK293_3ATLAS_1281	243	-	37	90	116	0	0	2976	1215	1725	HEK293_5ATLAS_0764	0	.	.	.	.	.	.	mrip3592	0	.	.	.	.	.	.	.
chr2	34801572	34801572	HEK293_3ATLAS_1293	299	+	27	155	117	0	0	5395	2202	2122	.	.	RB3PA1[22]	98	L1HS|Ta1|5prime-truncated	0	L1HS|Ta1|5prime-truncated	0	mrip3623	50	.	.	.	.	.	.	.
chr2	36570259	36570259	HEK293_3ATLAS_1299	270	-	18	149	103	0	0	7066	2885	1916	HEK293_5ATLAS_0770	0	.	.	.	.	L1PA16	9	mrip3633	0	.	.	.	.	.	.	.
chr2	41777147	41777147	HEK293_3ATLAS_1306	280	-	55	138	87	0	0	5574	2276	1987	.	.	RB3PA1[22]	106	L1HS|Ta1|5prime-truncated	2	L1HS|Ta1|5prime-truncated	2	mrip3644	0	L1HS1|L1HS|Ta1|5prime-truncated	2	.	.	.	.	.
chr2	42051402	42051402	HEK293_3ATLAS_1307	291	+	108	70	113	0	0	5717	2334	2065	.	.	.	.	.	.	L1MD1	0	mrip3646	0	.	.	.	.	.	.	.
chr2	53627973	53627973	HEK293_3ATLAS_1316	247	+	45	101	101	0	0	2416	986	1753	.	.	RB3PA1[22]	99	L1HS|Ta0|5prime-truncated	0	L1HS|Ta0|5prime-truncated	0	mrip3682	34	.	.	.	.	.	.	.
chr2	61973779	61973779	HEK293_3ATLAS_1325	3	+	2	0	1	0	0	6	2	21	.	.	.	.	.	.	L1P4	0	.	.	.	.	.	.	.	.	.
chr2	62206889	62206889	HEK293_3ATLAS_1326	299	-	156	53	90	0	0	8432	3442	2122	.	.	RB3PA1[22]	97	L1HS|Ta1|5prime-truncated	0	L1HS|Ta1|5prime-truncated	0	mrip3708	53	.	.	COMMD1	0	COMMD1:intron	.	.
chr2	73354431	73354431	HEK293_3ATLAS_1338	275	-	73	32	170	0	0	4245	1733	1952	.	.	RB3PA1[22]	102	L1HS|Ta|5prime-truncated	0	L1HS|Ta|5prime-truncated	0	mrip3733	0	L1HS363|L1HS|Ta|5prime-truncated	0	.	.	.	.	.
chr2	81834790	81834790	HEK293_3ATLAS_1344	265	-	114	94	57	0	0	3010	1229	1881	.	.	RB3PA1[22]	101	L1HS|Ta0|5prime-truncated	0	L1HS|Ta0|5prime-truncated	0	mrip3762	0	.	.	.	.	.	.	.
chr2	82098024	82098024	HEK293_3ATLAS_1346	291	+	115	55	121	0	0	4351	1776	2065	HEK293_5ATLAS_0806	0	.	.	.	.	.	.	mrip3763	0	.	.	.	.	.	.	.
chr2	83068229	83068229	HEK293_3ATLAS_1347	315	+	53	141	121	0	0	7429	3033	2236	.	.	RB3PA1[22]	103	L1HS|Ta1|5prime-truncated	0	L1HS|Ta1|5prime-truncated	0	mrip3765	12	.	.	.	.	.	.	.
chr2	92181496	92181496	HEK293_3ATLAS_1353	12	-	1	10	1	0	0	19	8	85	.	.	.	.	.	.	.	.	mrip3793	168	.	.	.	.	.	.	.
chr2	92306776	92306776	HEK293_3ATLAS_1356	8	+	0	5	3	0	0	24	10	57	.	.	.	.	.	.	.	.	mrip3800	18	.	.	.	.	.	.	.
chr2	92316284	92316284	HEK293_3ATLAS_1357	15	+	0	5	10	0	0	296	121	106	.	.	.	.	.	.	.	.	.	.	.	.	.	.	.	.	.
chr2	108632012	108632012	HEK293_3ATLAS_1374	305	-	123	75	107	0	0	3655	1492	2165	.	.	RB3PA1[22]	103	L1HS|Ta|5prime-truncated	0	L1HS|Ta|5prime-truncated	0	mrip3840	0	.	.	SLC5A7	1569	.	NM_021815_exon_8_0_chr2_108626688_f	1569
chr2	113261386	113261386	HEK293_3ATLAS_1380	81	-	2	55	24	0	0	332	136	575	HEK293_5ATLAS_0821	6042	RB3PA1[22]	107	L1HS|Ta1-nd|full-length	3	L1HS|Ta1-nd|full-length	3	mrip3851	31	.	.	TTL	0	TTL:intron	NM_153712_exon_4_0_chr2_113260489_f	628
chr2	116246464	116246464	HEK293_3ATLAS_1381	301	+	119	110	71	1	0	7805	3186	2136	.	.	RB3PA1[22]	99	L1HS|Ta1|5prime-truncated	0	L1HS|Ta1|5prime-truncated	0	mrip3860	0	L1HS245|L1HS|Ta1|5prime-truncated	0	DPP10	0	DPP10:intron	.	.
chr2	118667195	118667195	HEK293_3ATLAS_1383	300	-	63	117	120	0	0	7158	2922	2129	.	.	RB3PA1[22]	103	L1HS|Ta|5prime-truncated	0	L1HS|Ta|5prime-truncated	0	mrip3870	11	.	.	.	.	.	.	.
chr2	126510588	126510588	HEK293_3ATLAS_1386	311	+	109	117	85	0	0	6605	2696	2207	.	.	RB3PA1[22]	112	L1HS|Ta|5prime-truncated	8	L1HS|Ta|5prime-truncated	8	mrip3894	16	.	.	.	.	.	.	.
chr2	130168199	130168199	HEK293_3ATLAS_1387	13	-	0	0	3	10	0	16	7	92	HEK293_5ATLAS_0836	6780	.	.	.	.	L1PA3	0	.	.	.	.	.	.	.	.	.
chr2	130168633	130168633	HEK293_3ATLAS_1388	212	-	155	52	5	0	0	4425	1806	1505	HEK293_5ATLAS_0836	6346	RB3PA1[22]	97	L1HS|Ta0|5prime-truncated	0	L1HS|Ta0|5prime-truncated	0	mrip3909	57	L1HS155|L1HS|Ta0|5prime-truncated	0	.	.	.	.	.
chr2	130440006	130440006	HEK293_3ATLAS_1389	201	-	65	97	38	1	0	1461	596	1426	.	.	RB3PA1[22]	98	L1HS|Ta0|5prime-truncated	0	L1HS|Ta0|5prime-truncated	0	mrip3911	0	.	.	.	.	.	.	.
chr2	133001574	133001574	HEK293_3ATLAS_1395	4	-	1	1	2	0	0	4	2	28	.	.	.	.	.	.	.	.	.	.	.	.	ANKRD30BL	0	ANKRD30BL:intron	.	.
chr2	134060364	134060364	HEK293_3ATLAS_1397	274	+	138	55	81	0	0	3994	1631	1945	.	.	RB3PA1[22]	102	L1HS|Ta0|5prime-truncated	14	L1HS|Ta0|5prime-truncated	14	mrip3940	47	.	.	NCKAP5	0	MIR7853:intron,NCKAP5:intron	NM_207481_exon_14_0_chr2_134060609_r	244
chr2	139785326	139785326	HEK293_3ATLAS_1402	184	-	87	69	24	4	0	1017	415	1306	.	.	RB3PA1[22]	91	L1HS|Ta0|5prime-truncated	0	L1HS|Ta0|5prime-truncated	0	mrip3960	71	.	.	.	.	.	.	.
chr2	142788910	142788910	HEK293_3ATLAS_1408	307	-	132	71	104	0	0	7412	3026	2179	.	.	RB3PA1[22]	98	L1HS|Ta|5prime-truncated	0	L1HS|Ta|5prime-truncated	0	mrip3978	0	.	.	LRP1B	0	LRP1B:intron	.	.
chr2	144010777	144010777	HEK293_3ATLAS_1410	263	+	4	122	137	0	0	3624	1479	1866	HEK293_5ATLAS_0845	0	.	.	.	.	.	.	mrip3984	0	.	.	ARHGAP15	0	ARHGAP15:intron	NM_018460_exon_5_0_chr2_144008080_f	2608
chr2	144624527	144624527	HEK293_3ATLAS_1412	312	+	191	55	64	2	0	6506	2656	2214	.	.	RB3PA1[22]	75	L1HS|Ta1-nd|full-length	0	L1HS|Ta1-nd|full-length	0	mrip3990	0	L1HS218|L1HS|Ta1-nd|full-length	0	.	.	.	.	.
chr2	147020923	147020923	HEK293_3ATLAS_1414	240	+	41	119	79	1	0	2910	1188	1703	.	.	.	.	.	.	.	.	mrip3998	0	.	.	.	.	.	.	.
chr2	153864282	153864282	HEK293_3ATLAS_1420	303	-	105	150	48	0	0	7525	3072	2150	HEK293_5ATLAS_0853	6031	RB3PA1[22]	102	L1HS|Ta1-nd|full-length	0	L1HS|Ta1-nd|full-length	0	mrip4024	0	.	.	.	.	.	.	.
chr2	156527830	156527830	HEK293_3ATLAS_1424	186	+	11	99	76	0	0	1366	558	1320	HEK293_5ATLAS_0858	0	.	.	.	.	.	.	mrip4030	0	.	.	.	.	.	.	.
chr2	170111163	170111163	HEK293_3ATLAS_1437	296	+	105	56	135	0	0	7951	3246	2101	HEK293_5ATLAS_0873	6030	RB3PA1[22]	101	L1HS|Ta1-d|full-length	0	L1HS|Ta1-d|full-length	0	mrip4074	7	.	.	LRP2	0	LRP2:intron	NM_004525_exon_60_0_chr2_170112616_r	1452
chr2	176346691	176346691	HEK293_3ATLAS_1443	286	-	13	101	172	0	0	4535	1851	2030	HEK293_5ATLAS_0878	6031	RB3PA1[22]	106	L1HS|Ta1-d|full-length	2	L1HS|Ta1-d|full-length	2	mrip4089	0	.	.	.	.	.	.	.
chr2	178843818	178843818	HEK293_3ATLAS_1444	184	+	84	35	65	0	0	3191	1303	1306	HEK293_5ATLAS_0884	6019	RB3PA1[22]	105	L1HS|Ta0|full-length	1	L1HS|Ta0|full-length	1	mrip4097	10	L1HS361|L1HS|Ta0|full-length	1	PDE11A	0	PDE11A:intron	.	.
chr2	191478714	191478714	HEK293_3ATLAS_1457	233	-	152	61	18	2	0	3668	1497	1654	.	.	.	.	.	.	.	.	mrip4147	0	.	.	.	.	.	.	.
chr2	197776353	197776353	HEK293_3ATLAS_1465	304	+	20	103	180	1	0	8071	3295	2157	.	.	RB3PA1[22]	114	L1HS|Ta1-nd|full-length	10	L1HS|Ta1-nd|full-length	10	mrip4162	56	.	.	PGAP1	0	PGAP1:intron	NM_024989_exon_23_0_chr2_197777606_r	1252
chr2	197933113	197933113	HEK293_3ATLAS_1466	197	+	81	93	23	0	0	961	392	1398	.	.	RB3PA1[22]	119	L1HS|Ta0|full-length	15	L1HS|Ta0|full-length	15	mrip4165	0	.	.	ANKRD44	0	ANKRD44:intron	.	.
chr2	205631714	205631714	HEK293_3ATLAS_1475	266	-	112	90	64	0	0	4752	1940	1888	.	.	RB3PA1[22]	111	L1HS|Ta0|5prime-truncated	7	L1HS|Ta0|5prime-truncated	7	mrip4190	0	L1HS27|L1HS|Ta0|5prime-truncated	7	PARD3B	0	PARD3B:intron	.	.
chr2	212707179	212707179	HEK293_3ATLAS_1482	290	+	14	110	166	0	0	3787	1546	2058	.	.	.	.	.	.	.	.	mrip4215	0	.	.	ERBB4	0	ERBB4:intron	.	.
chr2	214431955	214431955	HEK293_3ATLAS_1487	258	-	51	107	100	0	0	4674	1908	1831	HEK293_5ATLAS_0914	6031	RB3PA1[22]	104	L1HS|Ta0|full-length	0	L1HS|Ta0|full-length	0	mrip4226	44	L1HS356|L1HS|Ta0|full-length	0	SPAG16	0	SPAG16:intron	.	.
chr2	218176500	218176500	HEK293_3ATLAS_1492	312	+	16	133	163	0	0	7204	2941	2214	.	.	RB3PA1[22]	94	L1HS|Ta1|5prime-truncated	0	L1HS|Ta1|5prime-truncated	0	mrip4234	5	L1HS168|L1HS|Ta1|5prime-truncated	0	DIRC3	0	DIRC3:intron	.	.
chr2	230341555	230341555	HEK293_3ATLAS_1500	12	+	1	6	5	0	0	23	9	85	HEK293_5ATLAS_0921	0	.	.	.	.	.	.	mrip4268	0	.	.	DNER	0	DNER:intron	NM_139072_exon_6_0_chr2_230341856_r	300
chr2	233013531	233013531	HEK293_3ATLAS_1503	1	-	0	0	1	0	0	1	0	7	HEK293_5ATLAS_0922	6412	.	.	.	.	.	.	mrip4273	8	.	.	DIS3L2	0	DIS3L2:intron	.	.
chr2	233013979	233013979	HEK293_3ATLAS_1504	1	-	0	0	0	0	1	1	0	7	HEK293_5ATLAS_0922	5964	RB3PA1[22]	31	L1HS|Ta0|full-length	0	L1HS|Ta0|full-length	0	mrip4274	0	L1HS358|L1HS|Ta0|full-length	0	DIS3L2	0	DIS3L2:intron	.	.
chr2	239626210	239626210	HEK293_3ATLAS_1510	282	-	156	43	83	0	0	4025	1643	2001	.	.	RB3PA1[22]	96	L1HS|Ta|5prime-truncated	0	L1HS|Ta|5prime-truncated	0	mrip4291	49	.	.	.	.	.	.	.
chr2	239902414	239902414	HEK293_3ATLAS_1511	161	-	75	81	5	0	0	1223	499	1143	.	.	RB3PA1[22]	101	L1HS|Ta|5prime-truncated	0	L1HS|Ta|5prime-truncated	0	mrip4293	0	.	.	.	.	.	.	.
chr20	7096800	7096800	HEK293_3ATLAS_1517	222	-	4	144	74	0	0	1614	659	1576	.	.	RB3PA1[22]	132	L1HS|Ta0|full-length	28	L1HS|Ta0|full-length	28	mrip4307	0	.	.	.	.	.	.	.
chr20	12781770	12781770	HEK293_3ATLAS_1526	306	-	165	22	113	6	0	4760	1943	2172	HEK293_5ATLAS_0932	5929	RB3PA1[22]	0	L1HS|Ta0|full-length	0	L1HS|Ta0|full-length	0	mrip4335	78	.	.	.	.	.	.	.
chr20	23412776	23412776	HEK293_3ATLAS_1534	213	+	148	44	21	0	0	2468	1008	1512	HEK293_5ATLAS_0939	6031	RB3PA1[22]	103	L1HS|Ta0|full-length	0	L1HS|Ta0|full-length	0	mrip4369	0	L1HS102|L1HS|Ta0|full-length	0	.	.	.	.	.
chr20	29591546	29591546	HEK293_3ATLAS_1543	38	+	16	17	5	0	0	655	267	270	.	.	.	.	.	.	.	.	mrip4385	0	.	.	.	.	.	.	.
chr20	51779995	51779995	HEK293_3ATLAS_1560	211	-	28	93	90	0	0	2275	929	1497	.	.	RB3PA1[22]	100	L1HS|Ta|5prime-truncated	0	L1HS|Ta|5prime-truncated	0	mrip4444	0	L1HS124|L1HS|Ta|5prime-truncated	0	TSHZ2	0	TSHZ2:intron	.	.
chr21	10760903	10760903	HEK293_3ATLAS_1570	3	+	1	2	0	0	0	4	2	21	.	.	.	.	.	.	.	.	mrip4482	120	.	.	.	.	.	.	.
chr21	17916705	17916705	HEK293_3ATLAS_1573	218	-	89	112	17	0	0	3176	1297	1547	.	.	RB3PA1[22]	103	L1HS|Ta0|5prime-truncated	0	L1HS|Ta0|5prime-truncated	0	mrip4510	57	L1HS81|L1HS|Ta0|5prime-truncated	0	LINC00478	0	LINC00478:intron	NR_029480_exon_0_0_chr21_17912148_f	4474
chr21	19517314	19517314	HEK293_3ATLAS_1576	304	-	114	112	78	0	0	5357	2187	2157	.	.	.	.	.	.	.	.	mrip4518	0	.	.	CHODL	0	CHODL:intron	.	.
chr21	24125146	24125146	HEK293_3ATLAS_1580	279	+	27	103	149	0	0	5461	2229	1980	.	.	RB3PA1[22]	100	L1HS|Ta|5prime-truncated	0	L1HS|Ta|5prime-truncated	0	mrip4536	8	L1HS150|L1HS|Ta|5prime-truncated	0	.	.	.	.	.
chr21	26825394	26825394	HEK293_3ATLAS_1581	244	+	11	142	91	0	0	2410	984	1732	.	.	RB3PA1[22]	108	L1HS|Ta|5prime-truncated	4	L1HS|Ta|5prime-truncated	4	mrip4546	0	.	.	.	.	.	.	.
chr21	29069169	29069169	HEK293_3ATLAS_1585	279	+	95	112	72	0	0	4616	1884	1980	.	.	.	.	.	.	.	.	mrip4552	0	.	.	MIR5009	0	MIR5009:intron	.	.
chr21	29293142	29293142	HEK293_3ATLAS_1586	14	+	0	4	10	0	0	21	9	99	.	.	.	.	.	.	.	.	mrip4555	14	.	.	.	.	.	.	.
chr22	22715585	22715585	HEK293_3ATLAS_1611	251	+	36	165	50	0	0	2542	1038	1781	HEK293_5ATLAS_0965	0	.	.	.	.	.	.	mrip4601	0	.	.	.	.	.	.	.
chr22	29065296	29065296	HEK293_3ATLAS_1617	342	+	163	51	128	0	0	11483	4688	2427	.	.	RB3PA1[22]	97	L1HS|Ta1-nd|full-length	0	L1HS|Ta1-nd|full-length	0	mrip4613	8	.	.	TTC28	0	TTC28:intron	.	.
chr3	656449	656449	HEK293_3ATLAS_1638	18	-	11	7	0	0	0	849	347	128	.	.	.	.	.	.	.	.	mrip4738	0	.	.	AC090044.1	0	AC090044.1:intron	.	.
chr3	2050188	2050188	HEK293_3ATLAS_1640	313	+	106	48	159	0	0	7525	3072	2221	.	.	RB3PA1[22]	101	L1HS|Ta0|5prime-truncated	0	L1HS|Ta0|5prime-truncated	0	mrip4743	9	L1HS389|L1HS|Ta0|5prime-truncated	0	.	.	.	.	.
chr3	4010796	4010796	HEK293_3ATLAS_1643	297	+	13	143	141	0	0	7804	3186	2108	.	.	RB3PA1[22]	106	L1HS|Ta1-noncanonic|full-length	2	L1HS|Ta1-noncanonic|full-length	2	mrip4757	21	L1HS193|L1HS|Ta1-noncanonic|full-length	2	.	.	.	.	.
chr3	4080904	4080904	HEK293_3ATLAS_1644	296	-	8	123	165	0	0	6994	2855	2101	.	.	RB3PA1[22]	105	L1HS|Ta|5prime-truncated	1	L1HS|Ta|5prime-truncated	1	mrip4761	12	.	.	.	.	.	.	.
chr3	21234914	21234914	HEK293_3ATLAS_1666	135	+	33	85	17	0	0	616	251	958	.	.	.	.	.	.	.	.	mrip4800	0	.	.	.	.	.	.	.
chr3	26439510	26439510	HEK293_3ATLAS_1673	326	-	146	97	83	0	0	6073	2479	2314	HEK293_5ATLAS_1000	6026	RB3PA1[22]	102	L1HS|Ta0|full-length	0	L1HS|Ta0|full-length	0	mrip4821	0	.	.	.	.	.	.	.
chr3	27135208	27135208	HEK293_3ATLAS_1674	228	+	2	121	105	0	0	2412	985	1618	.	.	RB3PA1[22]	153	L1HS|Ta1|5prime-truncated	50	L1HS|Ta1|5prime-truncated	50	mrip4825	0	.	.	.	.	.	.	.
chr3	33554065	33554065	HEK293_3ATLAS_1678	241	+	42	145	54	0	0	3824	1561	1710	.	.	RB3PA1[22]	107	L1HS|Ta0|5prime-truncated	3	L1HS|Ta0|5prime-truncated	3	mrip4840	0	.	.	CLASP2	0	CLASP2:intron	NM_015097_exon_2_0_chr3_33552050_r	1809
chr3	34694365	34694365	HEK293_3ATLAS_1681	290	-	126	43	120	1	0	4454	1818	2058	.	.	RB3PA1[22]	95	L1HS|Ta0|5prime-truncated	0	L1HS|Ta0|5prime-truncated	0	mrip4844	5	.	.	.	.	.	.	.
chr3	40082484	40082484	HEK293_3ATLAS_1685	9	+	6	3	0	0	0	16	7	64	.	.	RB3PA1[22]	103	L1HS|Ta1|5prime-truncated	0	L1HS|Ta1|5prime-truncated	0	mrip4866	49	.	.	MYRIP	0	MYRIP:intron	NR_104316_exon_2_0_chr3_40085541_f	3056
chr3	41821490	41821490	HEK293_3ATLAS_1688	306	+	14	165	127	0	0	4647	1897	2172	.	.	RB3PA1[22]	104	L1HS|Ta0|5prime-truncated	0	L1HS|Ta0|5prime-truncated	0	mrip4875	12	.	.	ULK4	0	ULK4:intron	.	.
chr3	46824598	46824598	HEK293_3ATLAS_1694	278	-	59	156	63	0	0	5570	2274	1973	HEK293_5ATLAS_1016	6033	RB3PA1[22]	101	L1HS|Ta0|full-length	0	L1HS|Ta0|full-length	0	mrip4885	0	.	.	.	.	.	.	.
chr3	55788570	55788570	HEK293_3ATLAS_1699	9	+	0	8	1	0	0	12	5	64	HEK293_5ATLAS_1024	0	.	.	.	.	.	.	mrip4908	0	.	.	ERC2	0	ERC2:intron	.	.
chr3	59852886	59852886	HEK293_3ATLAS_1701	301	+	42	130	129	0	0	5584	2280	2136	.	.	.	.	.	.	.	.	mrip4919	0	.	.	FHIT	0	FHIT:intron	.	.
chr3	80590177	80590177	HEK293_3ATLAS_1715	186	-	5	124	57	0	0	1905	778	1320	HEK293_5ATLAS_1039	0	.	.	.	.	.	.	mrip4990	0	.	.	.	.	.	.	.
chr3	81770366	81770366	HEK293_3ATLAS_1718	237	+	101	95	41	0	0	2940	1200	1682	.	.	RB3PA1[22]	105	L1HS|Ta|5prime-truncated	0	L1HS|Ta|5prime-truncated	0	mrip4998	16	.	.	GBE1	0	GBE1:intron	.	.
chr3	83853133	83853133	HEK293_3ATLAS_1724	283	-	26	62	195	0	0	4361	1780	2008	.	.	RB3PA1[22]	106	L1HS|Ta1|5prime-truncated	2	L1HS|Ta1|5prime-truncated	2	mrip5010	0	.	.	.	.	.	.	.
chr3	84433383	84433383	HEK293_3ATLAS_1726	240	+	10	168	62	0	0	2683	1095	1703	HEK293_5ATLAS_1041	0	.	.	.	.	.	.	mrip5011	0	.	.	.	.	.	.	.
chr3	84593289	84593289	HEK293_3ATLAS_1727	227	-	1	148	78	0	0	3218	1314	1611	.	.	.	.	.	.	L1PA16	0	mrip5014	0	.	.	.	.	.	.	.
chr3	85576548	85576548	HEK293_3ATLAS_1729	257	+	2	128	127	0	0	3735	1525	1824	HEK293_5ATLAS_1042	0	.	.	.	.	.	.	mrip5016	0	.	.	CADM2	0	CADM2:intron	.	.
chr3	89509642	89509642	HEK293_3ATLAS_1733	1	-	0	1	0	0	0	1	0	7	HEK293_5ATLAS_1047	6362	.	.	.	.	.	.	mrip5034	120	.	.	EPHA3	0	EPHA3:intron	.	.
chr3	90389257	90389257	HEK293_3ATLAS_1736	280	+	136	84	60	0	0	4667	1905	1987	.	.	RB3PA1[22]	108	L1HS|Ta1-nd|full-length	4	L1HS|Ta1-nd|full-length	4	mrip5040	60	.	.	.	.	.	.	.
chr3	101763373	101763373	HEK293_3ATLAS_1754	9	-	4	4	1	0	0	23	9	64	.	.	.	.	.	.	.	.	.	.	.	.	.	.	.	.	.
chr3	102543372	102543372	HEK293_3ATLAS_1755	7	+	1	3	3	0	0	12	5	50	.	.	.	.	.	.	L1PA4	0	mrip5081	12	.	.	.	.	.	.	.
chr3	103275382	103275382	HEK293_3ATLAS_1757	267	-	107	128	31	1	0	4345	1774	1895	.	.	RB3PA1[22]	103	L1HS|Ta0|full-length	0	L1HS|Ta0|full-length	0	mrip5083	0	L1HS383|L1HS|Ta0|full-length	0	.	.	.	.	.
chr3	105473997	105473997	HEK293_3ATLAS_1759	319	-	63	2	203	33	18	6208	2534	2264	.	.	RB3PA1[22]	0	L1HS|Ta|5prime-truncated	0	L1HS|Ta|5prime-truncated	0	mrip5091	61	.	.	CBLB	0	CBLB:intron	NM_170662_exon_14_0_chr3_105470306_r	3535
chr3	108924634	108924634	HEK293_3ATLAS_1761	286	+	104	95	86	1	0	5809	2371	2030	HEK293_5ATLAS_1068	5914	RB3PA1[22]	0	L1HS|Ta1-d|full-length	0	L1HS|Ta1-d|full-length	0	mrip5106	49	.	.	.	.	.	.	.
chr3	109836418	109836418	HEK293_3ATLAS_1762	301	-	186	58	57	0	0	4964	2027	2136	.	.	RB3PA1[22]	97	L1HS|Ta1|5prime-truncated	0	L1HS|Ta1|5prime-truncated	0	mrip5110	0	L1HS370|L1HS|Ta1|5prime-truncated	0	.	.	.	.	.
chr3	116084872	116084872	HEK293_3ATLAS_1770	254	+	16	177	61	0	0	3026	1235	1803	HEK293_5ATLAS_1076	6026	RB3PA1[22]	103	L1HS|Ta1-d|full-length	0	L1HS|Ta1-d|full-length	0	mrip5126	0	L1HS367|L1HS|Ta1-d|full-length	0	LSAMP	0	LSAMP-AS1:intron,LSAMP:intron	NR_109998_exon_1_0_chr3_116086789_f	1916
chr3	119581384	119581384	HEK293_3ATLAS_1771	301	+	93	67	141	0	0	5585	2280	2136	.	.	RB3PA1[22]	104	L1HS|Ta|5prime-truncated	0	L1HS|Ta|5prime-truncated	0	mrip5133	0	L1HS377|L1HS|Ta|5prime-truncated	0	GSK3B	0	GSK3B:intron	NM_002093_exon_2_0_chr3_119582266_r	881
chr3	123590710	123590710	HEK293_3ATLAS_1778	274	+	78	94	102	0	0	5316	2170	1945	HEK293_5ATLAS_1082	0	.	.	.	.	L1M5	0	mrip5147	0	.	.	MYLK	0	MYLK:intron	NM_053028_exon_30_0_chr3_123595406_r	4695
chr3	126043649	126043649	HEK293_3ATLAS_1779	145	-	32	101	11	1	0	761	311	1029	.	.	RB3PA1[22]	106	L1HS|Ta1|5prime-truncated	2	L1HS|Ta1|5prime-truncated	2	mrip5154	60	.	.	.	.	.	.	.
chr3	129972764	129972764	HEK293_3ATLAS_1783	132	+	93	31	8	0	0	3725	1521	937	.	.	RB3PA1[22]	100	L1HS|Ta|5prime-truncated	0	L1HS|Ta|5prime-truncated	0	mrip5162	0	.	.	COL6A4P2	0	COL6A4P2:intron	NR_027898_exon_18_0_chr3_129969660_f	2612
chr3	130352908	130352908	HEK293_3ATLAS_1785	31	+	6	21	4	0	0	85	35	220	HEK293_5ATLAS_1084	5340	RB3PA1[22]	103	L1HS|Ta1|5prime-truncated	0	L1HS|Ta1|5prime-truncated	0	mrip5165	14	.	.	COL6A6	0	COL6A6:intron	NM_001102608_exon_25_0_chr3_130353434_f	525
chr3	132525953	132525953	HEK293_3ATLAS_1789	264	-	228	18	17	0	1	4540	1853	1874	.	.	RB3PA1[22]	83	L1HS|Ta1|5prime-truncated	0	L1HS|Ta1|5prime-truncated	0	mrip5182	0	L1HS382|L1HS|Ta1|5prime-truncated	0	NPHP3-AS1	0	NPHP3-AS1:intron	.	.
chr3	132664850	132664850	HEK293_3ATLAS_1790	269	-	189	30	50	0	0	4392	1793	1909	.	.	RB3PA1[22]	102	L1HS|Ta1-nd|full-length	0	L1HS|Ta1-nd|full-length	0	mrip5185	0	.	.	.	.	.	.	.
chr3	137073438	137073438	HEK293_3ATLAS_1801	294	+	130	100	64	0	0	5725	2337	2086	.	.	RB3PA1[22]	99	L1HS|Ta1|5prime-truncated	0	L1HS|Ta1|5prime-truncated	0	mrip5200	0	.	.	.	.	.	.	.
chr3	139044430	139044430	HEK293_3ATLAS_1803	200	+	0	3	197	0	0	1601	654	1419	HEK293_5ATLAS_1095	0	.	.	.	.	.	.	mrip5209	0	.	.	.	.	.	.	.
chr3	147061184	147061184	HEK293_3ATLAS_1808	3	-	0	1	2	0	0	3	1	21	.	.	.	.	.	.	.	.	.	.	.	.	.	.	.	.	.
chr3	154632618	154632618	HEK293_3ATLAS_1818	31	+	2	17	12	0	0	97	40	220	.	.	RB3PA1(1)[21]	129	L1HS|Ta0|5prime-truncated	28	L1MA3	0	mrip5256	27	.	.	.	.	.	.	.
chr3	158813225	158813225	HEK293_3ATLAS_1823	300	-	168	20	106	6	0	6864	2802	2129	HEK293_5ATLAS_1113	5957	RB3PA1[22]	31	L1HS|Ta1-d|full-length	0	L1HS|Ta1-d|full-length	0	mrip5274	47	.	.	IQCJ-SCHIP1	0	IQCJ-SCHIP1:intron,IQCJ:intron	.	.
chr3	161625864	161625864	HEK293_3ATLAS_1824	272	+	208	16	47	1	0	6061	2474	1930	.	.	RB3PA1[22]	75	L1HS|Ta0|5prime-truncated	0	L1HS|Ta0|5prime-truncated	0	mrip5285	0	L1HS258|L1HS|Ta0|5prime-truncated	0	.	.	.	.	.
chr3	166922026	166922026	HEK293_3ATLAS_1826	260	-	66	113	81	0	0	2684	1096	1845	.	.	RB3PA1[22]	106	L1HS|Ta1|5prime-truncated	2	L1HS|Ta1|5prime-truncated	2	mrip5302	0	.	.	.	.	.	.	.
chr3	169269951	169269951	HEK293_3ATLAS_1831	297	+	87	81	129	0	0	3615	1476	2108	.	.	.	.	.	.	L1MB7	0	mrip5311	0	.	.	MECOM	0	MECOM:intron	.	.
chr3	176091316	176091316	HEK293_3ATLAS_1837	283	+	1	83	199	0	0	5410	2209	2008	.	.	.	.	.	.	L1MA5A	0	mrip5329	0	.	.	.	.	.	.	.
chr3	181192825	181192825	HEK293_3ATLAS_1840	201	+	37	108	56	0	0	1778	726	1426	.	.	.	.	.	.	.	.	mrip5346	0	.	.	SOX2-OT	0	SOX2-OT:intron	.	.
chr3	182952484	182952484	HEK293_3ATLAS_1843	309	-	38	128	143	0	0	8281	3381	2193	.	.	RB3PA1[22]	104	L1HS|Ta0|5prime-truncated	0	L1HS|Ta0|5prime-truncated	0	mrip5350	0	.	.	MCF2L2	0	MCF2L2:intron	NM_015078_exon_14_0_chr3_182948739_r	3679
chr3	187835312	187835312	HEK293_3ATLAS_1845	297	-	214	47	35	1	0	8728	3563	2108	.	.	.	.	.	.	.	.	mrip5361	0	.	.	.	.	.	.	.
chr3	193354176	193354176	HEK293_3ATLAS_1848	274	-	40	67	167	0	0	3003	1226	1945	.	.	.	.	.	.	.	.	mrip5375	0	.	.	OPA1	0	OPA1:intron	NM_130837_exon_9_0_chr3_193354984_f	807
chr4	5668001	5668001	HEK293_3ATLAS_1856	215	-	34	27	154	0	0	3096	1264	1526	.	.	.	.	.	.	.	.	mrip5396	0	.	.	EVC2	0	EVC2:intron	NM_147127_exon_14_0_chr4_5667242_r	625
chr4	7995819	7995819	HEK293_3ATLAS_1857	270	-	44	136	90	0	0	3721	1519	1916	.	.	RB3PA1[22]	109	L1HS|Ta1|5prime-truncated	5	L1HS|Ta1|5prime-truncated	5	mrip5401	0	.	.	ABLIM2	0	ABLIM2:intron	NM_001286688_exon_4_0_chr4_7994593_r	1165
chr4	14762791	14762791	HEK293_3ATLAS_1862	222	+	1	144	77	0	0	3624	1479	1576	.	.	RB3PA1[22]	127	L1HS|Ta1-nd|full-length	23	L1HS|Ta1-nd|full-length	23	mrip5420	43	.	.	.	.	.	.	.
chr4	15849234	15849234	HEK293_3ATLAS_1865	185	+	7	100	78	0	0	2626	1072	1313	HEK293_5ATLAS_1153	6067	RB3PA1[22]	143	L1HS|Ta1-nd|full-length	39	L1HS|Ta1-nd|full-length	39	mrip5422	29	.	.	CD38	0	CD38:intron	NM_001775_exon_7_0_chr4_15850162_f	927
chr4	16950736	16950736	HEK293_3ATLAS_1866	296	+	98	98	100	0	0	4241	1731	2101	HEK293_5ATLAS_1154	6337	RB3PA1[22]	103	L1HS|Ta1|5prime-truncated	0	L1HS|Ta1|5prime-truncated	0	mrip5425	10	.	.	.	.	.	.	.
chr4	18162690	18162690	HEK293_3ATLAS_1867	238	-	39	133	65	1	0	3270	1335	1689	.	.	.	.	.	.	.	.	mrip5432	0	.	.	.	.	.	.	.
chr4	19170923	19170923	HEK293_3ATLAS_1868	281	+	12	130	139	0	0	3991	1629	1994	.	.	RB3PA1[22]	116	L1HS|Ta1|5prime-truncated	12	L1HS|Ta1|5prime-truncated	12	mrip5438	0	.	.	.	.	.	.	.
chr4	21167046	21167046	HEK293_3ATLAS_1870	242	+	6	120	116	0	0	3202	1307	1717	HEK293_5ATLAS_1156	6032	RB3PA1[22]	106	L1HS|Ta1-d|full-length	2	L1HS|Ta1-d|full-length	2	mrip5444	0	.	.	KCNIP4	0	KCNIP4:intron	.	.
chr4	24187379	24187379	HEK293_3ATLAS_1874	395	-	0	8	108	1	278	5870	2396	2803	.	.	RB3PA1[22]	0	L1HS|Ta|5prime-truncated	0	L1HS|Ta|5prime-truncated	0	.	.	L1HS407|L1HS|Ta|5prime-truncated	0	.	.	.	.	.
chr4	26929322	26929322	HEK293_3ATLAS_1878	121	+	24	88	9	0	0	1988	812	859	.	.	RB3PA1[22]	111	L1HS|Ta0|5prime-truncated	7	L1HS|Ta0|5prime-truncated	7	mrip5463	0	.	.	STIM2	0	STIM2:intron	.	.
chr4	27741003	27741003	HEK293_3ATLAS_1880	217	-	22	136	59	0	0	1850	755	1540	.	.	RB3PA1(14)[8]	3	.	.	.	.	mrip5468	0	.	.	.	.	.	.	.
chr4	29321850	29321850	HEK293_3ATLAS_1882	306	+	221	21	62	2	0	5860	2392	2172	.	.	.	.	.	.	.	.	mrip5471	0	.	.	.	.	.	.	.
chr4	29533240	29533240	HEK293_3ATLAS_1883	285	-	153	64	66	2	0	4686	1913	2023	.	.	RB3PA1[22]	94	L1HS|Ta0|5prime-truncated	0	L1HS|Ta0|5prime-truncated	0	mrip5477	41	.	.	.	.	.	.	.
chr4	43697722	43697722	HEK293_3ATLAS_1895	5	+	2	2	1	0	0	5	2	35	.	.	.	.	.	.	L1PA3	0	.	.	.	.	.	.	.	.	.
chr4	46058192	46058192	HEK293_3ATLAS_1898	202	+	1	108	93	0	0	1436	586	1434	.	.	RB3PA1[22]	162	L1HS|Ta0|5prime-truncated	58	L1HS|Ta0|5prime-truncated	58	mrip5527	0	.	.	GABRG1	0	GABRG1:intron	NM_173536_exon_2_0_chr4_46060234_r	2041
chr4	46799141	46799141	HEK293_3ATLAS_1900	6	+	0	3	3	0	0	8	3	43	.	.	RB3PA1[22]	123	L1HS|Ta1|5prime-truncated	19	L1HS|Ta1|5prime-truncated	19	mrip5528	28	.	.	COX7B2	0	COX7B2:intron	.	.
chr4	46883018	46883018	HEK293_3ATLAS_1901	258	+	48	153	57	0	0	4895	1998	1831	.	.	RB3PA1[22]	99	L1HS|Ta|5prime-truncated	0	L1HS|Ta|5prime-truncated	0	mrip5531	0	.	.	COX7B2	0	COX7B2:intron	.	.
chr4	47007787	47007787	HEK293_3ATLAS_1902	287	-	37	163	87	0	0	4641	1895	2037	.	.	.	.	.	.	.	.	mrip5537	0	.	.	.	.	.	.	.
chr4	48416567	48416567	HEK293_3ATLAS_1905	14	-	13	0	1	0	0	20	8	99	.	.	RB3PA1[22]	111	L1HS|Ta0|5prime-truncated	7	L1HS|Ta0|5prime-truncated	7	mrip5546	0	.	.	SLAIN2	0	SLAIN2:intron	.	.
chr4	48738006	48738006	HEK293_3ATLAS_1906	301	+	87	43	171	0	0	5913	2414	2136	.	.	RB3PA1[22]	109	L1HS|Ta0|5prime-truncated	5	L1HS|Ta0|5prime-truncated	5	mrip5549	0	.	.	FRYL	0	FRYL:intron	.	.
chr4	49057941	49057941	HEK293_3ATLAS_1907	271	-	191	43	37	0	0	3950	1613	1923	.	.	RB3PA1[22]	94	L1HS|Ta|5prime-truncated	0	L1HS|Ta|5prime-truncated	0	mrip5552	0	.	.	CWH43	0	CWH43:intron	.	.
chr4	58126675	58126675	HEK293_3ATLAS_1910	11	-	0	7	4	0	0	18	7	78	.	.	.	.	.	.	L1PA13	0	mrip5587	0	.	.	.	.	.	.	.
chr4	58428474	58428474	HEK293_3ATLAS_1912	213	-	9	129	75	0	0	3547	1448	1512	.	.	RB3PA1[22]	112	L1HS|Ta1-noncanonic|full-length	8	L1HS|Ta1-noncanonic|full-length	8	mrip5590	61	.	.	.	.	.	.	.
chr4	58888324	58888324	HEK293_3ATLAS_1913	263	+	14	116	133	0	0	4128	1685	1866	.	.	RB3PA1[22]	127	L1HS|Ta1|5prime-truncated	23	L1HS|Ta1|5prime-truncated	23	mrip5591	0	.	.	.	.	.	.	.
chr4	59442459	59442459	HEK293_3ATLAS_1916	291	-	89	56	146	0	0	5173	2112	2065	.	.	RB3PA1[22]	95	L1HS|Ta0|5prime-truncated	0	L1HS|Ta0|5prime-truncated	0	mrip5595	0	L1HS408|L1HS|Ta0|5prime-truncated	0	.	.	.	.	.
chr4	62805710	62805710	HEK293_3ATLAS_1918	273	-	107	13	95	58	0	4950	2021	1937	HEK293_5ATLAS_1182	5970	RB3PA1[22]	41	L1HS|Ta0|full-length	0	L1HS|Ta0|full-length	0	mrip5617	5	.	.	LPHN3	0	LPHN3:intron	NM_015236_exon_11_0_chr4_62801641_f	3947
chr4	71200081	71200081	HEK293_3ATLAS_1925	252	+	9	124	119	0	0	2706	1105	1788	.	.	RB3PA1[22]	161	L1HS|Ta1|5prime-truncated	57	L1HS|Ta1|5prime-truncated	57	mrip5644	0	.	.	CABS1	589	CABS1:up	NM_033122_exon_0_0_chr4_71200671_f	589
chr4	75642759	75642759	HEK293_3ATLAS_1928	176	-	7	117	52	0	0	2580	1053	1249	.	.	RB3PA1[22]	110	L1HS|Ta0|full-length	6	L1HS|Ta0|full-length	6	mrip5663	87	.	.	.	.	.	.	.
chr4	79032924	79032924	HEK293_3ATLAS_1930	20	+	0	10	10	0	0	33	13	142	HEK293_5ATLAS_1200	6040	RB3PA1[22]	109	L1HS|Ta0|full-length	5	L1HS|Ta0|full-length	5	mrip5667	19	.	.	FRAS1	0	FRAS1:intron	.	.
chr4	80631741	80631741	HEK293_3ATLAS_1932	285	+	47	113	123	2	0	5393	2202	2023	HEK293_5ATLAS_1142	6038	RB3PA1[22]	110	L1HS|Ta0|full-length	6	L1HS|Ta0|full-length	6	mrip5676	66	.	.	.	.	.	.	.
chr4	80864833	80864833	HEK293_3ATLAS_1933	120	+	56	3	57	4	0	1279	522	852	HEK293_5ATLAS_1204	5964	RB3PA1[22]	35	L1HS|Ta1-d|full-length	0	L1HS|Ta1-d|full-length	0	mrip5679	46	.	.	ANTXR2	0	ANTXR2:intron	.	.
chr4	82931382	82931382	HEK293_3ATLAS_1936	293	+	58	115	120	0	0	5273	2153	2079	.	.	RB3PA1[22]	93	L1HS|Ta1|5prime-truncated	0	L1HS|Ta1|5prime-truncated	0	mrip5693	4	.	.	.	.	.	.	.
chr4	88268278	88268278	HEK293_3ATLAS_1946	240	-	65	120	54	1	0	4488	1832	1703	HEK293_5ATLAS_1213	6018	RB3PA1[22]	101	L1HS|Ta1-d|full-length	0	L1HS|Ta1-d|full-length	0	mrip5716	40	.	.	HSD17B11	0	HSD17B11:intron	.	.
chr4	92905391	92905391	HEK293_3ATLAS_1950	54	+	0	49	5	0	0	96	39	383	.	.	RB3PA1(1)[21]	101	L1HS|Ta0|full-length	0	L1HS|Ta0|full-length	0	mrip5729	14	.	.	.	.	.	.	.
chr4	101823440	101823440	HEK293_3ATLAS_1960	3	-	0	3	0	0	0	3	1	21	.	.	.	.	.	.	.	.	.	.	.	.	.	.	.	.	.
chr4	102788346	102788346	HEK293_3ATLAS_1961	292	+	51	118	123	0	0	5157	2105	2072	.	.	RB3PA1[22]	115	L1HS|Ta0|5prime-truncated	16	L1MCa	0	mrip5756	64	.	.	BANK1	0	BANK1:intron	NM_017935_exon_4_0_chr4_102791662_f	3315
chr4	103873129	103873129	HEK293_3ATLAS_1962	106	-	1	31	74	0	0	654	267	752	.	.	RB3PA1[22]	99	L1HS|Ta1|5prime-truncated	0	L1HS|Ta1|5prime-truncated	0	mrip5761	49	.	.	SLC9B1	0	SLC9B1:intron	NR_047513_exon_7_0_chr4_103870414_r	2545
chr4	105723534	105723534	HEK293_3ATLAS_1963	8	+	2	4	2	0	0	22	9	57	.	.	.	.	.	.	L1P1	0	.	.	.	.	.	.	.	.	.
chr4	105724262	105724262	HEK293_3ATLAS_1964	31	-	0	16	15	0	0	94	38	220	.	.	RB3PA1[22]	119	L1HS|Ta0|5prime-truncated	11	L1HS|Ta0|5prime-truncated	11	mrip5766	69	.	.	.	.	.	.	.
chr4	107492193	107492193	HEK293_3ATLAS_1968	198	-	113	53	32	0	0	708	289	1405	HEK293_5ATLAS_1229	6039	RB3PA1(1)[21]	109	L1HS|Ta1-nd|full-length	21	L1HS|Ta1-nd|full-length	21	mrip5773	0	.	.	.	.	.	.	.
chr4	112821989	112821989	HEK293_3ATLAS_1979	96	+	2	48	46	0	0	519	212	681	.	.	RB3PA1[22]	106	L1HS|Ta0|full-length	2	L1HS|Ta0|full-length	2	mrip5791	51	.	.	.	.	.	.	.
chr4	117124983	117124983	HEK293_3ATLAS_1980	155	-	1	8	146	0	0	1226	501	1100	.	.	RB3PA1(1)[21]	130	L1HS|Ta1|5prime-truncated	26	L1HS|Ta1|5prime-truncated	26	mrip5807	0	L1HS411|L1HS|Ta1|5prime-truncated	26	.	.	.	.	.
chr4	120869942	120869942	HEK293_3ATLAS_1984	296	-	119	46	66	65	0	5634	2300	2101	HEK293_5ATLAS_1242	5972	RB3PA1[22]	43	L1HS|Ta0|full-length	0	L1HS|Ta0|full-length	0	mrip5824	5	L1HS396|L1HS|Ta0|full-length	0	.	.	.	.	.
chr4	122232274	122232274	HEK293_3ATLAS_1985	182	+	13	112	57	0	0	2608	1065	1292	.	.	.	.	L1HS|Ta|5prime-truncated	103	L1HS|Ta|5prime-truncated	103	mrip5831	22	L1HS416|L1HS|Ta|5prime-truncated	103	.	.	.	.	.
chr4	129141152	129141152	HEK293_3ATLAS_1990	1	+	0	0	1	0	0	1	0	7	HEK293_5ATLAS_1252	6207	.	.	.	.	L1PA2	165	.	.	.	.	.	.	.	.	.
chr4	136006546	136006546	HEK293_3ATLAS_1997	281	+	2	100	179	0	0	3820	1559	1994	.	.	RB3PA1[22]	117	L1HS|Ta1|5prime-truncated	13	L1HS|Ta1|5prime-truncated	13	mrip5891	6	.	.	.	.	.	.	.
chr4	137214656	137214656	HEK293_3ATLAS_1998	265	-	14	82	169	0	0	4599	1878	1881	HEK293_5ATLAS_1258	6045	RB3PA1[22]	120	L1HS|Ta1-d|full-length	0	L1HS|Ta1-d|full-length	0	mrip5895	60	L1HS192|L1HS|Ta1-d|full-length	0	.	.	.	.	.
chr4	138177326	138177326	HEK293_3ATLAS_1999	32	+	10	15	7	0	0	80	33	227	.	.	.	.	.	.	.	.	mrip5898	0	.	.	.	.	.	.	.
chr4	141817866	141817866	HEK293_3ATLAS_2003	279	+	72	83	124	0	0	5213	2128	1980	.	.	RB3PA1[22]	116	L1HS|Ta0|5prime-truncated	0	L1HS|Ta0|5prime-truncated	0	mrip5907	70	.	.	RNF150	0	RNF150:intron	.	.
chr4	147543188	147543188	HEK293_3ATLAS_2007	305	+	151	97	57	0	0	6519	2661	2165	.	.	RB3PA1[22]	102	L1HS|Ta1|5prime-truncated	0	L1HS|Ta1|5prime-truncated	0	mrip5923	0	.	.	.	.	.	.	.
chr4	167369078	167369078	HEK293_3ATLAS_2022	290	-	134	45	111	0	0	5312	2169	2058	.	.	RB3PA1[22]	102	L1HS|Ta1|5prime-truncated	0	L1HS|Ta1|5prime-truncated	0	mrip5982	0	.	.	.	.	.	.	.
chr4	167497155	167497155	HEK293_3ATLAS_2023	292	+	132	67	93	0	0	5891	2405	2072	HEK293_5ATLAS_1283	6027	RB3PA1[22]	100	L1HS|Ta0|full-length	0	L1HS|Ta0|full-length	0	mrip5984	54	.	.	.	.	.	.	.
chr4	170281923	170281923	HEK293_3ATLAS_2025	269	-	39	180	50	0	0	3539	1445	1909	.	.	.	.	.	.	L1M1	0	mrip5997	0	.	.	.	.	.	.	.
chr4	170436654	170436654	HEK293_3ATLAS_2026	317	-	125	100	92	0	0	5584	2280	2250	HEK293_5ATLAS_1143	6029	RB3PA1[22]	102	L1HS|Ta0|full-length	0	L1HS|Ta0|full-length	0	mrip5998	0	.	.	NEK1	0	NEK1:intron	.	.
chr4	182695166	182695166	HEK293_3ATLAS_2035	288	-	26	73	189	0	0	4646	1897	2044	.	.	RB3PA1[22]	106	L1HS|Ta0|5prime-truncated	2	L1HS|Ta0|5prime-truncated	2	mrip6028	0	.	.	.	.	.	.	.
chr5	1645773	1645773	HEK293_3ATLAS_2047	13	+	0	6	7	0	0	21	9	92	.	.	.	.	.	.	.	.	mrip6064	0	.	.	.	.	.	.	.
chr5	1971574	1971574	HEK293_3ATLAS_2049	229	+	14	137	78	0	0	1560	637	1625	.	.	RB3PA1[22]	111	L1HS|Ta1|5prime-truncated	0	L1HS|Ta1|5prime-truncated	0	mrip6066	39	.	.	.	.	.	.	.
chr5	7603908	7603908	HEK293_3ATLAS_2053	307	-	16	109	182	0	0	5583	2279	2179	.	.	RB3PA1[22]	124	L1HS|Ta1|5prime-truncated	20	L1HS|Ta1|5prime-truncated	20	mrip6086	78	L1HS434|L1HS|Ta1|5prime-truncated	20	ADCY2	0	ADCY2:intron	.	.
chr5	8749513	8749513	HEK293_3ATLAS_2054	236	+	3	137	96	0	0	3314	1353	1675	.	.	.	.	.	.	.	.	mrip6090	0	.	.	.	.	.	.	.
chr5	12197521	12197521	HEK293_3ATLAS_2058	261	-	104	98	59	0	0	3994	1631	1852	.	.	RB3PA1[22]	89	L1HS|Ta1|5prime-truncated	0	L1HS|Ta1|5prime-truncated	0	mrip6110	0	L1HS119|L1HS|Ta1|5prime-truncated	0	.	.	.	.	.
chr5	15906629	15906629	HEK293_3ATLAS_2066	245	-	15	121	109	0	0	4219	1722	1739	HEK293_5ATLAS_1310	6032	RB3PA1[22]	99	L1HS|Ta1-nd|full-length	0	L1HS|Ta1-nd|full-length	0	mrip6122	50	.	.	FBXL7	0	FBXL7:intron	.	.
chr5	20644392	20644392	HEK293_3ATLAS_2069	302	-	35	204	63	0	0	8633	3524	2143	.	.	RB3PA1[22]	100	L1HS|Ta0|5prime-truncated	0	L1HS|Ta0|5prime-truncated	0	mrip6143	0	.	.	.	.	.	.	.
chr5	33633349	33633349	HEK293_3ATLAS_2085	273	-	165	49	58	1	0	4507	1840	1937	.	.	.	.	.	.	.	.	mrip6193	0	.	.	ADAMTS12	0	ADAMTS12:intron	NM_030955_exon_11_0_chr5_33630885_r	2331
chr5	34153971	34153971	HEK293_3ATLAS_2086	164	+	8	135	21	0	0	3820	1559	1164	HEK293_5ATLAS_1324	6024	RB3PA1[22]	101	L1HS|Ta1-d|full-length	0	L1HS|Ta1-d|full-length	0	mrip6198	15	.	.	.	.	.	.	.
chr5	41403514	41403514	HEK293_3ATLAS_2097	171	-	5	131	35	0	0	1781	727	1214	.	.	RB3PA1[22]	95	L1HS|Ta|5prime-truncated	0	L1HS|Ta|5prime-truncated	0	mrip6222	0	L1HS443|L1HS|Ta|5prime-truncated	0	PLCXD3	0	PLCXD3:intron	.	.
chr5	41600120	41600120	HEK293_3ATLAS_2098	302	+	197	26	79	0	0	7778	3175	2143	.	.	RB3PA1[22]	108	L1HS|Ta0|5prime-truncated	0	HAL1	0	mrip6226	53	.	.	.	.	.	.	.
chr5	45977588	45977588	HEK293_3ATLAS_2100	272	-	121	90	61	0	0	5631	2299	1930	.	.	RB3PA1[22]	102	L1HS|Ta|5prime-truncated	0	L1HS|Ta|5prime-truncated	0	mrip6249	45	.	.	.	.	.	.	.
chr5	51488413	51488413	HEK293_3ATLAS_2105	305	-	149	100	56	0	0	8101	3307	2165	.	.	RB3PA1[22]	0	L1HS|Ta1|5prime-truncated	0	L1HS|Ta1|5prime-truncated	0	mrip6270	54	.	.	.	.	.	.	.
chr5	58053456	58053456	HEK293_3ATLAS_2109	4	-	0	4	0	0	0	28	11	28	.	.	.	.	.	.	L1MC4	0	.	.	.	.	RAB3C	0	RAB3C:intron	.	.
chr5	78143868	78143868	HEK293_3ATLAS_2120	1	-	1	0	0	0	0	1	0	7	HEK293_5ATLAS_1379	6171	.	.	.	.	L1PA3	40	.	.	.	.	ARSB	0	ARSB:intron	.	.
chr5	84654529	84654529	HEK293_3ATLAS_2130	79	-	67	8	4	0	0	1200	490	561	.	.	RB3PA1[22]	103	L1HS|Ta0|5prime-truncated	0	L1HS|Ta0|5prime-truncated	0	mrip6354	47	.	.	.	.	.	.	.
chr5	85812536	85812536	HEK293_3ATLAS_2133	310	+	128	65	116	1	0	6691	2732	2200	HEK293_5ATLAS_1388	6030	RB3PA1[22]	103	L1HS|Ta0|full-length	0	L1HS|Ta0|full-length	0	mrip6362	60	.	.	.	.	.	.	.
chr5	86765792	86765792	HEK293_3ATLAS_2135	11	+	0	3	8	0	0	27	11	78	.	.	.	.	.	.	.	.	mrip6364	3	.	.	.	.	.	.	.
chr5	89450768	89450768	HEK293_3ATLAS_2136	20	+	9	6	5	0	0	44	18	142	.	.	.	.	.	.	.	.	mrip6372	0	.	.	.	.	.	.	.
chr5	96866406	96866406	HEK293_3ATLAS_2142	225	+	44	62	119	0	0	1782	727	1597	.	.	.	.	.	.	.	.	mrip6388	0	.	.	LOC102546227	0	LOC102546227:intron	.	.
chr5	99981625	99981625	HEK293_3ATLAS_2148	284	+	171	52	61	0	0	7350	3001	2016	.	.	RB3PA1[22]	102	L1HS|Ta|5prime-truncated	0	L1HS|Ta|5prime-truncated	0	mrip6401	13	L1HS444|L1HS|Ta|5prime-truncated	0	.	.	.	.	.
chr5	103860305	103860305	HEK293_3ATLAS_2153	298	+	158	51	88	1	0	4318	1763	2115	HEK293_5ATLAS_1406	6017	RB3PA1[22]	91	L1HS|Ta1-d|full-length	0	L1HS|Ta1-d|full-length	0	mrip6414	43	.	.	.	.	.	.	.
chr5	105483639	105483639	HEK293_3ATLAS_2155	256	-	29	159	68	0	0	7982	3259	1817	.	.	RB3PA1[22]	106	L1HS|Ta1|5prime-truncated	2	L1HS|Ta1|5prime-truncated	2	mrip6417	0	.	.	.	.	.	.	.
chr5	108601116	108601116	HEK293_3ATLAS_2157	316	+	158	29	128	1	0	6928	2828	2243	HEK293_5ATLAS_1412	6028	RB3PA1[22]	101	L1HS|Ta1-d|full-length	0	L1HS|Ta1-d|full-length	0	mrip6424	0	.	.	.	.	.	.	.
chr5	109480270	109480270	HEK293_3ATLAS_2158	229	-	80	78	71	0	0	3406	1390	1625	HEK293_5ATLAS_1414	0	.	.	.	.	.	.	mrip6435	0	.	.	.	.	.	.	.
chr5	109567523	109567523	HEK293_3ATLAS_2159	248	+	16	166	66	0	0	4249	1735	1760	.	.	.	.	.	.	L1MA4A	0	mrip6436	0	.	.	.	.	.	.	.
chr5	110474805	110474805	HEK293_3ATLAS_2160	212	+	77	124	11	0	0	1975	806	1505	.	.	RB3PA1[22]	106	L1HS|Ta|5prime-truncated	2	L1HS|Ta|5prime-truncated	2	mrip6439	4	L1HS3|L1HS|Ta|5prime-truncated	2	.	.	.	.	.
chr5	118941171	118941171	HEK293_3ATLAS_2169	134	+	24	45	59	6	0	1816	741	951	.	.	RB3PA1[22]	116	L1HS|Ta0|full-length	12	L1PA4	0	mrip6470	0	.	.	.	.	.	.	.
chr5	125040039	125040039	HEK293_3ATLAS_2181	187	+	4	136	47	0	0	855	349	1327	.	.	.	.	.	.	L1M4c	0	mrip6495	0	.	.	.	.	.	.	.
chr5	133893067	133893067	HEK293_3ATLAS_2189	242	-	61	151	30	0	0	4050	1653	1717	.	.	RB3PA1[22]	106	L1HS|Ta0|5prime-truncated	2	L1HS|Ta0|5prime-truncated	2	mrip6519	60	L1HS438|L1HS|Ta0|5prime-truncated	2	JADE2	0	JADE2:intron	NM_015288_exon_4_0_chr5_133895520_f	2452
chr5	135747161	135747161	HEK293_3ATLAS_2190	301	+	63	59	179	0	0	5568	2273	2136	.	.	RB3PA1[22]	103	L1HS|Ta|5prime-truncated	0	L1HS|Ta|5prime-truncated	0	mrip6523	62	L1HS69|L1HS|Ta|5prime-truncated	0	.	.	.	.	.
chr5	137014790	137014790	HEK293_3ATLAS_2191	253	-	19	135	99	0	0	2117	864	1796	HEK293_5ATLAS_1439	0	.	.	.	.	.	.	mrip6525	0	.	.	KLHL3	0	KLHL3:intron	NM_017415_exon_9_0_chr5_137013234_r	1447
[truncated: 197 more rows]

## Sheet: HEK293T
#CHR	INS_START	INS_END	CLUSTER_ID	NB_NRR	INS_STRAND	L1-pA-flank	pA-flank	flank	irregular	spurious	NB_READS	RPM	TPM	5ATLAS_name	5ATLAS_dist	RB3PA1_name	RB3PA1_dist	L1HS_name	L1HS_dist	L1_name	L1_dist	euL1db_name	euL1db_dist	fixed_L1_name	fixed_L1_dist	Gene_name	Gene_dist	Gene_Feature	Closest_Exon_name	Closest_Exon_dist
[truncated: 639 more rows]

[truncated: 9 more sheets: BJ, IMR90, MRC5, K562, HepG2, HeLaS3, MCF7, 3prime-Transductions, ID liftover]
