# Supplementary material for: Activation of individual L1 retrotransposon instances is restricted to cell-type dependent permissive loci
Source: eLife. 2016 Mar 26;5:e13926. doi: 10.7554/eLife.13926 (PMC4866827; doi:10.7554/eLife.13926)
Supplement: Supplementary file 4. — DOI: http://dx.doi.org/10.7554/eLife.13926.019 [file elife-13926-supp4.xlsx]

## Sheet: HEK293T validation (hg19) 
#CHR	INS_START	INS_END	CLUSTER_ID	NB_NRR	INS_STRAND	L1-pA-flank	pA-flank	flank	irregular	spurious	5ATLAS_name	euL1db_name	PCRVAL	Prim1_name	Prim1_seq	Prim2_name	Prim2_seq
chr1	42483959	42483959	HEK293T_3ATLAS_0039	308	+	41	103	164	0	0	.	mrip100	YES	MKS00062_F	TTGAAGTAAGGATCCAGGTTTTT	MKS00062_R2	TCTTCCTCAAGCCATTCACA
chr1	75192909	75192909	HEK293T_3ATLAS_0080	281	-	60	120	101	0	0	.	mrip195	YES	MKS00179_F	AAAGTCGCTTCCACATTTGC	MKS00179_R2	GAATTTTCTTTTTCCTTTCAGCA
chr1	143541862	143541862	HEK293T_3ATLAS_0173	4	+	0	1	0	3	0	.	mrip363	YES	MKS00211_F	TCAACTGCTGCTTCAACCAT	MKS00211_R	TTGAGGGAGCACAGTGGTTA
chr10	27775761	27775761	HEK293T_3ATLAS_0336	106	+	70	34	2	0	0	.	mrip767	YES	MKS00019_F	TTGTGCCTTCTTTGGGTCAT	MKS00019_R2	GGTTGGGATAAGAGCACCAA
chr10	36759270	36759270	HEK293T_3ATLAS_0344	227	+	39	130	58	0	0	.	mrip796	YES	MKS00212_F	CCCCTGGGTCTATGGAGTTA	MKS00212_R	CCAAACCAACCCAATGAAAA
chr11	94684378	94684378	HEK293T_3ATLAS_0548	278	+	3	112	163	0	0	.	mrip1375	YES	MKS00024_F	CCCCACACACTTTTAAATGGA	MKS00024_R2	TGTCCTAAGGTCAGGGGAAA
chr12	11191378	11191378	HEK293T_3ATLAS_0591	107	-	3	56	48	0	0	.	mrip1538	YES	MKS00267_F	TGAGAATATGCTGTATCACCCTAA	MKS00267_R	CATTTGACATAATGATTGATTAAAGGA
chr12	12933696	12933696	HEK293T_3ATLAS_0595	229	-	7	100	122	0	0	.	mrip1544	YES	MKS00172_F	GCCTGGCCGAATTTATTTTT	MKS00172_R2	CAAGTGGAAAAGTGGCACAA
chr12	25775854	25775854	HEK293T_3ATLAS_0606	235	-	137	40	58	0	0	HEK293T_5ATLAS_0431	mrip1583	YES	MKS00137_F	GATGATCCCTCTGAAGCTCAA	MKS00137_R2	TTTACTAGATGACCAGCCCTGA
chr12	34848644	34848644	HEK293T_3ATLAS_0617	7	-	0	1	6	0	0	.	.	YES	MKS00186_F	CCTCGTTGGAAACTGGATTT	MKS00186_R2	AAAGAATGGCCCAAAGAGGT
chr12	85506274	85506274	HEK293T_3ATLAS_0677	253	+	1	138	114	0	0	.	mrip1798	YES	MKS00035_F	TCCTTGGATAGGACATTCTTCAA	MKS00035_R2	TTGAGGCAGTGACCAATTTTC
chr12	126802944	126802944	HEK293T_3ATLAS_0709	247	-	11	171	64	1	0	HEK293T_5ATLAS_0522	mrip1907	YES	MKS00115_F	TAGGCAGGTAGCATGTGTGG	MKS00115_R2	CAAAATGCAAATCTATCCTTCCA
chr13	48856540	48856540	HEK293T_3ATLAS_0735	237	+	167	34	36	0	0	.	mrip2003	YES	MKS00018_F	CCAAACCTCCCAACAATCTG	MKS00018_R2	TAGCATATGCCCCAGAGAGG
chr13	61462344	61462344	HEK293T_3ATLAS_0747	250	-	14	148	88	0	0	HEK293T_5ATLAS_0558	mrip2041	YES	MKS00169_F	TTTGCAGGCCAATGTCATAA	MKS00169_R2	CCCAGAAATAAATGGCCAGA
chr13	61734483	61734483	HEK293T_3ATLAS_0749	269	+	59	104	106	0	0	.	mrip2044	YES	MKS00013_F	TGCCATACACTGGACACTTG	MKS00013_R2	TTCAAGGTCGTGTGCTTCTCT
chr13	85871612	85871612	HEK293T_3ATLAS_0789	243	-	6	83	154	0	0	.	mrip2109	YES	MKS00125_F	CACAAATGCTAAAATGGGTGA	MKS00125_R2	CAATGATGGAAACACTGATTGA
chr14	37769603	37769603	HEK293T_3ATLAS_0848	171	-	5	117	49	0	0	.	mrip2271	YES	MKS00262_F	TTGGTGTTCGGATTTCACTG	MKS00262_R	GACCCCGTCTCAAAACAAAA
chr14	57228490	57228490	HEK293T_3ATLAS_0878	206	+	6	103	97	0	0	.	.	YES	MKS00026_F	AGGTCTCTCCCCACAGATGA	MKS00026_R2	GCCCTTTTTCTTCTGGCAGT
chr18	59466359	59466359	HEK293T_3ATLAS_1214	255	+	90	98	67	0	0	.	mrip3333	YES	MKS00012_F	TCCCAAATGGGAATCTTCAG	MKS00012_R2	TGGCAAACAAGAACTGGTGA
chr2	42051402	42051402	HEK293T_3ATLAS_1332	290	+	108	60	121	0	1	.	mrip3646	YES	MKS00075_F	TGCTCTGCGAAAGACTGTTG	MKS00075_R2	AGGCATGAATCACCACACCT
chr2	212707179	212707179	HEK293T_3ATLAS_1513	279	+	4	112	163	0	0	.	mrip4215	YES	MKS00020_F	ATTGTTGCTTGCTGGACAAA	MKS00020_R2	CGGGAGGTGAGGTGATATTT
chr20	29591546	29591546	HEK293T_3ATLAS_1559	38	+	11	25	2	0	0	.	mrip4385	YES	MKS00213_F	CACCCCCAGTTTCAGGAATA	MKS00213_R	CTTCTGCAGCTCCCTTGACT
chr21	19517313	19517313	HEK293T_3ATLAS_1591	263	-	106	103	54	0	0	.	mrip4518	YES	MKS00122_F	TCTTACCTCTTCCCTGGAGGT	MKS00122_R2	TGCCACTTTCTAATGAGCAGA
chr3	21234914	21234914	HEK293T_3ATLAS_1675	250	+	82	106	62	0	0	.	mrip4800	YES	MKS00221_F	GTTTGGAACTGAGGGGACAG	MKS00221_R	GGAAGTCCGCCTAATTCAGA
chr3	84593289	84593289	HEK293T_3ATLAS_1751	214	-	0	155	59	0	0	.	mrip5014	YES	MKS00185_F	CCTGGCTTTGTTCTTTTTGG	MKS00185_R2	GCACATGGGCACAAAGATAG
chr3	161333571	161333571	HEK293T_3ATLAS_1841	143	-	1	76	66	0	0	.	.	YES	MKS00182_F	GTCCTCATTAGCAGGGCTGT	MKS00182_R2	GAGATATTTCTTCTGACGCTCCA
chr3	169269951	169269951	HEK293T_3ATLAS_1850	303	+	85	101	117	0	0	HEK293T_5ATLAS_1341	mrip5311	YES	MKS00011_F	TCCAATCAAGCAAGGTCAAA	MKS00011_R2	CGATTTCTTCACCAAGAGGTTT
chr3	187835309	187835309	HEK293T_3ATLAS_1874	303	-	216	48	37	2	0	.	mrip5361	YES	MKS00119_F	GACCTGGGAAGGGTGTTTTT	MKS00119_R2	CGCGCAGAGTACATTCAATC
chr3	193354176	193354176	HEK293T_3ATLAS_1879	294	-	42	64	188	0	0	.	mrip5375	YES	MKS00114_F	ATTCCCCACCCAACTAAACC	MKS00114_R2	AAAAGGGGTACCATCAAGCA
chr4	5668001	5668001	HEK293T_3ATLAS_1887	215	-	37	24	154	0	0	.	mrip5396	YES	MKS00123_F	GAATTTTGCAGAGGCCAGAG	MKS00123_R2	GGCCATGAAAAACTTCAGGA
chr5	109567523	109567523	HEK293T_3ATLAS_2231	265	+	14	171	80	0	0	.	mrip6436	YES	.	.	MKS00074_R2	GCACGTTGATTTTGGACCTT
chr5	144331014	144331014	HEK293T_3ATLAS_2280	278	-	2	163	113	0	0	.	mrip6547	YES	MKS00120_F	TGCCTCTTTCCATCTCATCA	MKS00120_R2	CCAAATGTCCCTTGAGCAAT
chr5	155619863	155619863	HEK293T_3ATLAS_2300	280	+	9	120	151	0	0	.	mrip6585	YES	MKS00014_F	TCCAATAATGGACACACACAAAA	MKS00014_R2	TTGTGTTAGACAGTGATCAGCAAA
chr5	159351203	159351203	HEK293T_3ATLAS_2303	264	-	26	118	120	0	0	.	mrip6598	YES	MKS00117_F	ACACCACATTTGGCACTCAA	MKS00117_R2	CCCAGATCTCCGAATCTCAC
chr6	13191014	13191014	HEK293T_3ATLAS_2347	272	+	0	82	190	0	0	.	mrip6701	YES	MKS00015_F	GGGAAGCATCTGACCACAGT	MKS00015_R2	GAGGCAGAAGTAGCCAGGTG
chr6	77980645	77980645	HEK293T_3ATLAS_2416	306	-	75	112	119	0	0	.	mrip6901	YES	MKS00116_F	CCTTACTTCTGCCACAGAGC	MKS00116_R2	CAAGTCCCCTCCATCTCAAA
chr7	84901726	84901726	HEK293T_3ATLAS_2611	278	-	1	187	89	1	0	.	mrip7472	YES	MKS00121_F	TCATTGGTTCTTCTGCTCATTC	MKS00121_R2	CGAACTCCTACCCCATTCAA
chr7	110326732	110326732	HEK293T_3ATLAS_2641	101	-	2	37	62	0	0	.	.	YES	MKS00129_F	AAAAGGTCCATTGGAAGTATGAA	MKS00129_R2	CCAGGCTATGCGTCTTTTCT
chr8	75723720	75723720	HEK293T_3ATLAS_2768	266	+	139	57	70	0	0	.	mrip7976	YES	MKS00017_F	AATGTGCTGGGACAGTGTGA	MKS00017_R2	GGGGGAAATTGTGAGAGTGA
chr9	6290479	6290479	HEK293T_3ATLAS_2848	276	+	0	20	256	0	0	.	mrip8219	YES	.	.	MKS00069_R2	CTGCTCACTCTGGGGTCAGT
chr9	35883706	35883706	HEK293T_3ATLAS_2889	194	+	126	30	38	0	0	.	mrip8313	YES	MKS00022_F	TGAAGCAGTGAGCATCAGAGA	MKS00022_R2	GAACACATTTGAGGGGCATA
chrX	98264303	98264303	HEK293T_3ATLAS_3123	270	-	29	121	120	0	0	.	mrip8790	YES	MKS00261_F	TCCCAACTTGTAGCCCACTT	MKS00261_R	TACTTGCCCCTTCACTGTCC
chrX	111557760	111557760	HEK293T_3ATLAS_3140	282	-	77	120	85	0	0	HEK293T_5ATLAS_2433	mrip8826	YES	MKS00118_F	CCCATCTTGGTTTGCTGTTT	MKS00118_R2	AGGGACACCTCTCCATCAAA
chrX	119892846	119892846	HEK293T_3ATLAS_3153	326	-	63	167	96	0	0	.	mrip8844	YES	MKS00113_F	TCTTCCCAACTGGCTGAACT	MKS00113_R2	CTTCTGCCTCTTCCCCTTCT
chr3	2967296	2967296	HEK293T_3ATLAS_1650	117	-	1	57	59	0	0	.	.	YES	LOU1871	TGAAACGCCATCACTACTAAA	LOU1872	CTTACACTCAATGACAACTTCAC
chr10	86832495	86832495	HEK293T_3ATLAS_0394	80	+	0	57	23	0	0	.	.	YES	LOU1873	TGCTAAGGATGTCTGCTTTC	LOU1874	CCTGGCTGGTCAACTTATG
chr9	100675550	100675550	HEK293T_3ATLAS_2930	31	-	0	25	6	0	0	.	mrip8435	YES	LOU1875	CAAGCTCTGAGCATCCTATG	LOU1876	CTCATCGTCCCAATGCAATA
chr11	134305642	134305642	HEK293T_3ATLAS_0586	26	-	17	8	1	0	0	.	mrip1515	YES	LOU1877	AGGGAGCTGGTCTTTCTT	LOU1878	GTGCTCTGGGAGGAGTT
chr10	25707697	25707697	HEK293T_3ATLAS_0335	21	-	0	3	18	0	0	HEK293T_5ATLAS_0198	mrip758	YES	LOU1879	CGTGATCTCAAAGAGAGAGTATG	LOU1880	AACTACAGTGTGTCCATGTTT
chr1	169524873	169524873	HEK293T_3ATLAS_0206	13	+	6	2	5	0	0	.	mrip432	YES	LOU1883	GAAAGTAATGCTCAGGCAATTT	LOU1884	GGTACTGGTGCTACTTCATTT
chr4	150088043	150088043	HEK293T_3ATLAS_2054	11	-	2	5	4	0	0	.	.	YES	LOU1885	TGTCCTCATTGTCTCTTATTGG	LOU1886	CAAGACTGACCTACGTGATATG
chr2	230341559	230341559	HEK293T_3ATLAS_1524	11	+	0	9	2	0	0	.	mrip4268	YES	LOU1887	GTAGCCCTAAAGATGTGGTTT	LOU1888	GATCAGCCTTATACTTTGTTTCTG
chr8	78165054	78165054	HEK293T_3ATLAS_2770	10	+	0	5	5	0	0	.	.	YES	LOU1889	TGCTCAACTGAAGGATAATGTA	LOU1890	GGAATAACACTGATAACAGCTTG
chr9	12649003	12649003	HEK293T_3ATLAS_2858	8	+	1	5	2	0	0	.	.	YES	LOU1891	CCCTGAGTTCTTCCACTTAGA	LOU1892	CAGCAAGGAGCTACAGAAATAG
chr11	55870745	55870745	HEK293T_3ATLAS_0510	7	+	6	0	1	0	0	.	mrip1247	YES	LOU1893	AGCTCATGGCATAGCATAAA	LOU1894	CTATGACTGACACCATCAAAGA
chr13	42771403	42771403	HEK293T_3ATLAS_0733	6	+	0	2	4	0	0	.	mrip1991	YES	LOU1895	GAGAGACTGAGGCAGGATTA	LOU1896	TGCCAATTTCCCTTATGTCTAA
chr11	48997596	48997596	HEK293T_3ATLAS_0496	5	+	0	4	1	0	0	.	.	YES	LOU1897	GAAGATATGACTACTGGCTCTTG	LOU1898	GGGCATTCAGGGCATATAAT
chr8	80302542	80302542	HEK293T_3ATLAS_2772	5	+	1	2	2	0	0	.	.	YES	LOU1899	GTCAGTCTTCAGCCGTTAAG	LOU1900	CCTCAACCTCTTTCTCCTTTC
chr18	62551190	62551190	HEK293T_3ATLAS_1221	4	+	2	0	2	0	0	.	.	YES	LOU1901	GGATGGATGAGTTGTGTGAA	LOU1902	GTATGCAAACTGCTGTATATGAG
chr8	115881774	115881774	HEK293T_3ATLAS_2812	4	+	0	4	0	0	0	.	mrip8106	YES	LOU1903	ACTGTCACCACCGTAACT	LOU1904	GATGTTGCAGGGCCTTATAG
chr1	169533123	169533123	HEK293T_3ATLAS_0208	3	-	0	1	2	0	0	HEK293T_5ATLAS_0117	.	YES	LOU1905	TTTCTCTGCTTTCTGGAACATA	LOU1906	CTGAGGAGGCAACAGAATAAA
chr8	50484617	50484617	HEK293T_3ATLAS_2745	3	+	1	1	1	0	0	.	.	YES	LOU1909	CAGTTCTCTGGTCCACATTC	LOU1910	GTGGTTCTTTAAGCCAATCTTATC
chr1	208671146	208671146	HEK293T_3ATLAS_0262	2	-	0	1	1	0	0	HEK293T_5ATLAS_0157	.	YES	LOU1911	GGGTGTCCCATTTCCATTT	LOU1912	GCCGGACTGTTTCAAAGTA
chr12	34017332	34017332	HEK293T_3ATLAS_0616	2	-	0	2	0	0	0	HEK293T_5ATLAS_0439	mrip1604	YES	LOU1913	CCCTCTTTCTCTTTCTCTTCTTT	LOU1914	GCAGAATACAATAACCGGACT
chr11	62998052	62998052	HEK293T_3ATLAS_0520	1	-	0	1	0	0	0	HEK293T_5ATLAS_0343	.	YES	LOU1915	TTGCAGTTCAGTGAGTAAGATAG	LOU1916	GCACATGTACCCTAGATCTTAAA
chr6	9452460	9452460	HEK293T_3ATLAS_2345	1	-	0	1	0	0	0	HEK293T_5ATLAS_1759	.	YES	LOU1919	CCTTCAGTGATGGAGTTCATAG	LOU1920	CACAGTGGTTACACAGACTT
chrX	49543208	49543208	HEK293T_3ATLAS_3039	13	+	3	8	2	0	0	.	.	PCR_FAIL	LOU1881	AGGTTGAGGCAGGAGAAT	LOU1882	CCTCTCTCACCACTCCTATT
chr3	21811689	21811689	HEK293T_3ATLAS_1677	3	+	1	1	1	0	0	.	.	PCR_FAIL	LOU1907	GAAACTGGATCCCTTCCTTATAC	LOU1908	GTTCACTCTGATGGTAGTTTCTT
chr16	61079187	61079187	HEK293T_3ATLAS_1053	165	+	64	89	12	0	0	.	mrip2895	NO	MKS00040_F	TGGGCATTTTGTGAAGATGA	MKS00040_R2	TGTTCAGGACTTCATTTTTCCTT
chr3	137459816	137459816	HEK293T_3ATLAS_1815	1	+	0	0	1	0	0	HEK293T_5ATLAS_1308	.	NO	LOU1917	CTAATAGGTGTGAGTTGGTATCT	LOU1918	GGACAATGATATGACAGCTAATG
chr7	68153465	68153465	HEK293T_3ATLAS_2601	1	+	0	0	1	0	0	HEK293T_5ATLAS_1949	.	NO	LOU1921	CCAGCTCTATACCACCTACA	LOU1922	CCAATGACTGCCACATTCT
chr8	106979514	106979514	HEK293T_3ATLAS_2804	1	-	0	1	0	0	0	HEK293T_5ATLAS_2151	.	NO	LOU1923	AGTCTAGTCGATGGAACAATTT	LOU1924	TCACACAATGACTACTCTCTTAC
