# Supplementary material for: Activation of individual L1 retrotransposon instances is restricted to cell-type dependent permissive loci
Source: eLife. 2016 Mar 26;5:e13926. doi: 10.7554/eLife.13926 (PMC4866827; doi:10.7554/eLife.13926)
Supplement: Supplementary file 5. — Values were used to construct the heat map shown in Figure 4a and the pie chart in Figure 5a. DOI: http://dx.doi.org/10.7554/eLife.13926.020 [file elife-13926-supp5.xlsx]

## Sheet: Description
Field	Description
#CHR	Chromosome
INS_START	Chromosomal coordinates of insertion point (L1 3' junction) *
INS_END	Chromosomal coordinates of insertion point (L1 3' junction) - identical to INS_START *
EXP_ID	Unified insertion ID accross all cell lines
FPKM mean/L1	Average FPKM value accross all cell lines
INS_STRAND	Insertion orientation
2102Ep_R1	FPKM value in 2102Ep cells (RNA-seq replicate #1)
2102Ep_R2	FPKM value in 2102Ep cells (RNA-seq replicate #2)
BJ_R1	FPKM value in BJ cells (RNA-seq replicate #1)
BJ_R2	FPKM value in BJ cells (RNA-seq replicate #2)
H1_R1	FPKM value in H1 cells (RNA-seq replicate #1)
H1_R2	FPKM value in H1 cells (RNA-seq replicate #2)
HCT116_R1	FPKM value for replicate HCT 116 of 2102Ep cells
HEK293T_R1	FPKM value in HEK-293T cells (RNA-seq replicate #1)
HEK293T_R2	FPKM value in HEK-293T cells (RNA-seq replicate #2)
HeLaS3_R1	FPKM value in HeLa S3 cells (RNA-seq replicate #1)
HeLaS3_R2	FPKM value in HeLa S3 cells (RNA-seq replicate #2)
HepG2_R1	FPKM value in Hep G2 cells (RNA-seq replicate #1)
HepG2_R2	FPKM value in Hep G2 cells (RNA-seq replicate #2)
IMR90_R1	FPKM value in IMR-90 cells (RNA-seq replicate #1)
IMR90_R2	FPKM value in IMR-90 cells (RNA-seq replicate #2)
K562_R1	FPKM value in K562 cells (RNA-seq replicate #1)
K562_R2	FPKM value in K562 cells (RNA-seq replicate #2)
MCF7_Cristo_R1	FPKM value in MCF-7 cells (RNA-seq replicate #1, Cristofari lab)
MCF7_Cristo_R2	FPKM value in MCF-7 cells (RNA-seq replicate #2, Cristofari lab)
MCF7_R1	FPKM value in MCF-7 cells (RNA-seq replicate #1, ENCODE)
MCF7_R2	FPKM value in MCF-7 cells (RNA-seq replicate #2, ENCODE)
REFSEQ_GENE	Gene name (Refseq)
BROUHA 2003 (cellular assay)	% of retrotransposition efficiency in cellular assays as compared to L1RP (Brouha et al. PNAS 2003)
BECK 2010 (cellular assay)	% of retrotransposition efficiency in cellular assays as compared to L1.3 (Beck et al. Cell 2010)
TUBIO 2014 (3' transduction)	Number of somatic 3' transduction events derived from this progenitor (Tubio et al. Science 2014)
PHILIPPE 2016 (3' transduction)	Number of 3' transduction events potentially derived from this progenitor in the analyzed panel of cells (this article)
PHILIPPE 2016 (cellular assay)	% of retrotransposition efficiency in cellular assays as compared to L1.3 activity (this article)
PHILIPPE 2016 (lineage)	Lineage identified by in silico screening of ATLAS-seq reads for lineage-specific tags
MAC FARLANE 2013 (lineage|progeny ID)	Lineage identified by transduction-specific ATLAS (TS-ATLAS) (MacFarlane et al. Hum Mutat. 2013)
All genomic coordinates are related to the hg19 reference genome.
* Note that the INS_START and INS_END for combined samples correspond to the interval spanning all the 3' junctions called independently in each sample.
In theory, identical insertions should all have the same INS_START and INS_END across the different samples.
In practice, difficulties to sequence long homopolymeric regions (polyA or polyT) and to accurately map such reads with low-complexity sequence result in
small variations of the 3' junction coordinates in the different samples. Instead of arbitrarily choosing one, we display here the interval.

## Sheet: L1 FPKM & Activity (hg19)
#CHR	INS_START	INS_END	EXP_ID	FPKM mean/L1	INS_STRAND	2102Ep_R1	2102Ep_R2	BJ_R1	BJ_R2	H1_R1	H1_R2	HCT116_R1	HEK293T_R1	HEK293T_R2	HeLaS3_R1	HeLaS3_R2	HepG2_R1	HepG2_R2	IMR90_R1	IMR90_R2	K562_R1	K562_R2	MCF7_Cristo_R1	MCF7_Cristo_R2	MCF7_R1	MCF7_R2	REFSEQ_GENE	BROUHA 2003 (cellular assay)	BECK 2010 (cellular assay)	TUBIO 2014 (3' transduction)	PHILIPPE 2016 (3' transduction)	PHILIPPE 2016 (cellular assay)	PHILIPPE 2016 (lineage)	MAC FARLANE 2013 (lineage|progeny ID)
chr22	29065248	29065302	EXP_ID_0758	0.210019	+	0.29639	0.318339	0	0	0	0.0183482	0	0	0	0.237404	0.0590282	0.0238026	0.0486557	0	0	0.00889238	0	2.1307	1.70497	1.11121	1.43215	TTC28	13.8		137	5
chr1	121483781	121483784	EXP_ID_0060	0.206241	+	0.030661	0.00837734	0.00910362	0												3.95711	0.119568					.
chr1	196188502	196188551	EXP_ID_0102	0.159704	-	0.572339	0.37698	0	0	0	0	0	0	0	0.0284885	0	0	0	0	0	0.00889238	0	0.57922	0.603675	1.43406	1.79781	.			1
chr20	23412769	23412783	EXP_ID_0719	0.123731	+	0.367932	0.12566	0	0	0.0229599	0.0366964	0	0	0	0	0	0	0	0.00920509	0	0	0	0.992948	0.970774	0.915998	0.944609	.			8
chr15	56251132	56251134	EXP_ID_0447	0.0880353	+	0.327051	0.175924	0	0				0	0									0.651622	0.774988	0.555605	0.533247	NEDD4			1		5.23	RP
chr4	88268265	88268347	EXP_ID_0966	0.0853383	-	0.245288	0.0418867	0.00910362	0.00943877	0.0688796	0.0458706	0.0495638	0	0.0611539	0.104458	0.109624	0.134881	0.162186	0.00920509	0.0270507	0.0266771	0.128109	0.175835	0.0815777	0.270295	0.319948	HSD17B11
chr3	186372120	186372123	EXP_ID_0882	0.0532539	+	0.173746	0.134037	0	0										0	0			0.113775	0.0978932	0.503048	0.799871	.
chr12	70167186	70167216	EXP_ID_0305	0.0458535	-	0.122644	0.0670187	0	0	0	0	0	0	0	0	0	0	0	0	0	0	0	0.54819	0.391573	0.202721	0.312331	RAB3IP
chr7	110883569	110883688	EXP_ID_1311	0.0443998	-	0.0102203	0.0335094	0.0364145	0	0.0153066	0.00917411	0.0141611	0	0.0203846	0.170931	0.0674608	0.00793419	0.0486557	0	0	0.213417	0.153731	0.0310296	0.00815777	0.0525573	0.0533247	IMMP2L
chr8	135082931	135082937	EXP_ID_1434	0.0349084	-	0.480356	0.217811	0	0				0	0	0	0	0	0					0	0	0	0	.	89.4		4
chrX	105718547	105718556	EXP_ID_1599	0.0331648	+	0.316831	0.309961	0	0	0	0.0275223	0	0	0	0	0	0	0	0	0	0	0	0.0103432	0	0	0.00761782	.			1
chr1	166212288	166212302	EXP_ID_0079	0.0299005	-	0.337271	0.226188	0	0	0	0	0	0	0	0	0	0	0	0	0	0	0	0	0.00815777	0	0.0609425	.
chr9	115560399	115560505	EXP_ID_1511	0.0282323	-	0.0204407	0.00837734	0	0	0	0	0	0	0.0203846	0	0	0	0	0	0	0	0	0.279267	0.244733	0.240262	0.266624	SNX30			6
chr7	65751805	65751859	EXP_ID_1281	0.0269848	-	0.0919831	0.025132	0	0.0188775	0	0	0.00708054	0.059688	0.0611539	0	0	0	0	0	0	0	0	0.175835	0.0897354	0.16518	0.106649	TPST1			2
chr6	13191013	13191015	EXP_ID_1140	0.026898	+	0.0511017	0.075396			0.145412	0.266049										0	0					PHACTR1		141	98
chr7	53652515	53652517	EXP_ID_1266	0.0262836	-	0.235068	0.276452	0	0														0.0206864	0	0	0.00761782	.		118	4
chr14	59220382	59220384	EXP_ID_0408	0.0238338	+	0.255509	0.12566	0.00910362	0			0							0	0			0.0620593	0.0652621	0.0150164	0.0304713	.			40
chr13	31882377	31882487	EXP_ID_0339	0.0222855	+	0.0102203	0	0.0455181	0.00943877	0.0382664	0.0366964	0	0	0	0.0379847	0.0843259	0.00793419	0	0.00920509	0	0.0622467	0.0085406	0.0310296	0.00815777	0.0600655	0.0914138	B3GALTL
chr3	85576542	85576552	EXP_ID_0815	0.02195	+	0.0102203	0.00837734	0	0	0.053573	0.110089	0	0	0							0.160063	0.0512436	0	0	0.0375409	0.0533247	CADM2
chr4	99513578	99513588	EXP_ID_0973	0.0200896	-	0.143085	0.108905	0.0455181	0	0	0.0458706	0			0	0	0	0	0.0368204	0	0.0177848	0	0	0	0	0.00761782	TSPAN5
chr4	170436653	170436666	EXP_ID_1025	0.019891	-	0.0102203	0.0335094	0.0364145	0	0	0	0	0.039792	0.122308	0.0569771	0	0.0158684	0	0	0.0135254	0.0177848	0.0170812	0.0310296	0	0.0300327	0.00761782	NEK1
chr2	113261243	113261391	EXP_ID_0634	0.0187548	-	0.0408814	0.00837734	0	0	0.0153066	0	0.00708054	0.059688	0.0203846	0	0	0	0	0	0	0	0.0085406	0.144805	0.0815777	0.0900982	0.0990316	TTL
chr14	19060295	19060350	EXP_ID_0383	0.0169592	-	0.102203	0.0670187	0	0	0	0	0	0	0	0	0	0	0	0	0	0.00889238	0	0.134462	0.0815777	0.0375409	0.0685604	.
chrX	54145138	54145145	EXP_ID_1560	0.0166227	-	0.030661	0	0.0182072	0	0.0306131	0.0366964	0	0	0.0407693	0.0284885	0.0252978	0.0158684	0	0.0460255	0.0135254	0	0.0085406	0	0	0.0450491	0.0304713	FAM120C
chr8	137450321	137450415	EXP_ID_1437	0.0157791	-	0.102203	0.117283	0	0	0.0382664	0.0275223	0	0	0	0	0	0	0	0	0	0	0	0	0	0.0225245	0.0380891	.
chr1	237244590	237244601	EXP_ID_0114	0.014165	+	0.0102203	0.00837734	0	0	0.0612263	0.174308	0	0	0	0	0	0	0	0	0	0	0	0.0206864	0	0.0300327	0.00761782	RYR2
chr4	75642756	75642823	EXP_ID_0956	0.013896	-	0.143085	0.12566			0	0.00917411		0	0	0	0	0	0	0	0	0	0					.
chr12	3608358	3608366	EXP_ID_0262	0.0132408	-	0.143085	0.108905	0	0	0.00765328	0	0	0	0	0	0	0	0	0	0	0	0	0.0103432	0	0	0	PRMT8	0.12		6
chr5	109480268	109480271	EXP_ID_1092	0.0130108	-	0.143085	0.0586414	0	0			0	0	0	0	0	0	0	0	0	0	0	0.051716	0.0652621	0	0	.			3
chrX	95312808	95312810	EXP_ID_1592	0.0124456	-										0	0.00843259							0.0827457	0.163155	0.0750818	0.159974	.	42.3
chrX	56728238	56728346	EXP_ID_1564	0.0121891	+	0.163526	0.0418867	0	0	0	0	0	0	0	0	0.00843259	0	0	0	0	0	0	0.051716	0.00815777	0	0	.
chr14	48662316	48662325	EXP_ID_0401	0.0119836	+	0.0511017	0.0670187	0	0	0	0	0	0	0	0	0	0	0	0	0	0	0	0	0.00815777	0.08259	0.152356	.
chr1	179575377	179575379	EXP_ID_0092	0.011695	-	0.102203	0.0167547			0	0.00917411		0	0	0	0					0.00889238	0	0.144805	0.0489466	0	0	TDRD5		11
chrX	49784076	49784089	EXP_ID_1558	0.0114757	-	0.0511017	0.00837734	0	0	0	0	0	0.039792	0.122308	0	0	0.00793419	0	0	0	0	0	0	0	0	0	CLCN5
chr1	67544564	67544649	EXP_ID_0023	0.0111031	-	0.030661	0.0418867	0	0	0	0	0	0.019896	0	0	0	0	0	0.00920509	0	0	0	0.0206864	0.00815777	0.0900982	0.121885	.
chr3	4010791	4010802	EXP_ID_0766	0.0110247	+	0.0511017	0	0	0	0.0459197	0.0642188	0	0	0	0	0	0	0.00810928	0	0	0	0	0.0310296	0.0407888	0	0.0304713	.	0
chr13	61462343	61462347	EXP_ID_0354	0.01079	-	0.0817628	0.134037						0	0					0	0	0	0					.			16
chr5	177205277	177205414	EXP_ID_1134	0.0106488	+	0.153305	0.0418867	0	0	0	0	0							0	0	0.0177848	0	0	0	0	0	FAM153A
chr1	114045860	114045880	EXP_ID_0053	0.0102612	+	0.030661	0.0167547	0	0	0	0	0	0	0	0.104458	0	0	0	0	0	0.00889238	0	0.0206864	0	0.0225245	0.0457069	MAGI3	2.99		3
chr6	113030882	113030985	EXP_ID_1211	0.0101412	+	0.0817628	0.0670187	0	0	0	0	0	0	0.0203846	0	0	0	0	0	0	0.00889238	0	0.0413728	0.00815777	0	0	.
chr14	45946336	45946347	EXP_ID_0399	0.0101277	-	0.143085	0.050264	0	0	0	0	0	0	0	0	0	0	0	0.00920509	0	0	0	0	0	0	0	.
chr2	214431954	214432032	EXP_ID_0695	0.00995227	-	0.0817628	0.117283	0	0	0	0	0	0	0	0	0	0	0	0	0	0	0	0	0	0	0	SPAG16
chrX	11731393	11731401	EXP_ID_1533	0.00909102	+	0.0408814	0.00837734	0	0	0	0.00917411		0.019896	0			0	0	0	0			0.051716	0.0489466	0.0225245	0.083796	.	2.55		7
chr6	19771140	19771185	EXP_ID_1145	0.00906428	+	0.122644	0.0586414	0	0			0					0	0	0	0	0	0					.			17
chrX	141571558	141571718	EXP_ID_1618	0.00879521	+	0.0511017	0.0837734	0	0	0	0	0	0	0	0.0189924	0.0168652	0	0	0	0	0	0	0.0103432	0	0	0	.	0.12
chr4	58428449	58428475	EXP_ID_0939	0.00846725	-	0.0817628	0.0837734	0	0	0	0	0	0	0	0	0	0	0	0	0	0	0	0	0	0	0.00761782	.
chr16	83676783	83676907	EXP_ID_0495	0.00842439	+	0.0204407	0	0.0182072	0	0	0	0.0141611	0	0	0	0.0168652	0	0	0.00920509	0.0135254	0	0	0.0310296	0.0244733	0.0150164	0.0533247	CDH13	0
chr12	44502069	44502125	EXP_ID_0293	0.00841553	-	0.0919831	0.050264	0	0	0.00765328	0	0	0	0	0	0	0	0	0.0184102	0	0	0	0	0	0	0	TMEM117
chr10	87121371	87121389	EXP_ID_0166	0.00839626	+	0	0	0	0	0	0	0	0	0	0	0	0	0	0.0184102	0	0	0	0.051716	0.0734199	0.0900982	0.083796	.
chr4	147225278	147225281	EXP_ID_1012	0.00829192	+	0.030661	0.00837734	0	0			0			0	0	0	0	0	0	0.00889238	0	0	0.00815777	0.0600655	0.167592	SLC10A7		0
chr6	133341827	133341843	EXP_ID_1223	0.00762337	-	0.102203	0.050264	0	0	0	0	0					0	0	0	0	0	0	0	0	0	0	.
chr7	25081474	25081544	EXP_ID_1246	0.00752454	-	0.0204407	0.0167547	0	0	0	0	0	0.039792	0.0611539	0	0	0	0	0	0	0	0.0085406	0	0	0	0.00761782	.
chr12	34017321	34017336	EXP_ID_0281	0.00732375	-			0	0			0	0	0			0	0			0	0	0.103432	0.106051	0.0225245	0.0609425	.
chr14	71197773	71197775	EXP_ID_0418	0.00711019	+								0.019896	0.122308													MAP3K9
chr14	31150826	31150828	EXP_ID_0391	0.00703689	-			0	0				0.0795839	0.0611539					0	0							SCFD1			10
chr5	137014788	137014792	EXP_ID_1106	0.00665381	-					0.0306131	0.082567	0	0.019896	0			0	0			0	0					KLHL3
chr3	26439503	26439613	EXP_ID_0779	0.00657476	-	0.0102203	0	0	0	0	0	0	0	0	0	0	0	0	0	0	0	0	0.0413728	0.0652621	0.08259	0.0533247	.				1
chr2	36570255	36570261	EXP_ID_0597	0.00640292	-	0.030661	0.00837734	0	0	0.0153066	0	0	0	0.0203846			0.0158684	0.0162186	0	0	0.00889238	0.0085406	0	0	0	0.00761782	.		13	5
chr20	40055193	40055193	EXP_ID_0725	0.00623274	-	0.0408814	0.0837734																				CHD6
chr8	73787775	73787786	EXP_ID_1383	0.0060319	-								0	0							0	0	0.051716	0.00815777	0.0976064	0.083796	KCNB2			5
chrX	63233132	63233136	EXP_ID_1569	0.00573242	-	0.0204407	0.0167547	0	0	0.00765328	0	0	0	0	0	0	0	0	0	0	0	0.0085406	0	0.0244733	0.0675736	0.0304713	.	0
chr12	126783519	126783555	EXP_ID_0333	0.00571129	-	0.0715424	0.0335094	0	0	0	0.00917411	0	0	0	0	0	0	0	0	0	0	0	0	0	0	0	.	2.3
chr4	79032834	79032926	EXP_ID_0958	0.00568471	+	0.0102203	0	0	0	0.0306131	0.0366964	0	0	0	0	0.00843259	0.0158684	0.00810928	0	0	0	0	0	0	0.00750818	0	FRAS1
chr11	67599047	67599051	EXP_ID_0224	0.00567071	+	0	0	0.00910362	0	0.0153066	0.0275223	0	0	0			0	0	0	0	0	0.0085406	0	0	0.0525573	0.0533247	.
chrX	118569423	118569512	EXP_ID_1604	0.00539291	-	0	0.00837734	0.00910362	0	0	0	0	0.039792	0	0	0	0.0158684	0.00810928	0	0	0	0	0	0	0.00750818	0.0457069	SLC25A43
chr11	36573154	36573166	EXP_ID_0200	0.0053897	-	0.0204407	0.00837734	0	0	0	0	0	0	0	0	0	0	0	0	0	0.0533543	0.0256218	0	0	0	0	.
chr11	24355536	24355544	EXP_ID_0190	0.0053667	+	0.0204407	0	0	0	0	0	0	0	0	0	0	0	0	0	0	0	0	0.0413728	0.0489466	0.0225245	0.0609425	.	0
chr11	31337199	31337252	EXP_ID_0196	0.00473316	-	0.030661	0	0	0	0	0.0275223	0.0141611	0	0	0	0	0	0	0	0	0	0	0	0.0163155	0	0	DCDC1
chr18	73564728	73564844	EXP_ID_0561	0.00468442	+	0.0408814	0.025132	0	0	0	0.00917411	0	0	0	0	0	0	0	0	0	0	0	0.0206864	0.0163155	0	0	.
chr4	79275187	79275191	EXP_ID_0959	0.00466628	+	0.0408814	0.0335094																0	0	0.0150164	0.0228535	FRAS1
chr3	123590709	123590712	EXP_ID_0843	0.00461479	+	0.030661	0.025132	0	0	0	0.0275223	0	0	0	0	0	0	0	0	0	0	0	0.0103432	0	0	0.00761782	MYLK			40
chr3	82144869	82144871	EXP_ID_0810	0.00455407	-	0.0613221	0.0167547	0	0														0.0103432	0.00815777	0.00750818	0	.
chr3	116084871	116084885	EXP_ID_0840	0.00445787	+	0.0408814	0.00837734	0	0	0.00765328	0.00917411	0	0	0	0.0189924	0	0	0	0	0	0	0	0	0.00815777	0	0	LSAMP,LSAMP-AS1
chr4	132181661	132181664	EXP_ID_1004	0.0043227	-	0.0613221	0.025132								0	0											.
chr4	80631733	80631759	EXP_ID_0960	0.00429791	+	0.0408814	0.0167547	0	0	0	0	0.0141611	0	0	0	0	0	0	0	0	0	0	0	0	0	0	.				1
chr5	155488935	155488942	EXP_ID_1122	0.00404625	-	0.030661	0.050264	0	0	0	0	0	0	0	0	0	0	0	0	0	0	0					.
chr3	80590174	80590179	EXP_ID_0806	0.00395234	-			0.0182072	0	0	0		0	0							0.0266771	0.0341624	0	0	0	0	.
chr9	28111947	28112017	EXP_ID_1462	0.0038051	-	0	0	0	0	0.0229599	0.0183482	0	0	0	0.00949618	0.0252978	0	0	0	0	0	0	0	0	0	0	LINGO2
chr1	86398694	86398786	EXP_ID_0036	0.00374529	+	0.0408814	0.025132	0	0	0	0	0	0	0	0	0	0	0	0	0	0.00889238	0	0	0	0	0	COL24A1
chr5	172829797	172829857	EXP_ID_1133	0.00373574	-	0.0511017	0.00837734	0	0	0	0	0	0	0	0	0	0	0	0	0	0	0	0	0	0	0.0304713	.
chr2	178843814	178843822	EXP_ID_0679	0.00367936	+	0	0.00837734	0	0	0.0153066	0	0	0	0	0	0.00843259	0.00793419	0	0	0	0.00889238	0.0170812	0	0	0.00750818	0.00761782	PDE11A
chr15	83551639	83551652	EXP_ID_0456	0.0034811	-	0.0102203	0	0	0	0	0.0183482	0	0	0.0203846	0	0	0.00793419	0	0	0			0.0103432	0	0.00750818	0.00761782	HOMER2		0
chr4	15849233	15849240	EXP_ID_0896	0.00346043	+	0.030661	0.00837734	0	0	0	0	0	0	0	0.00949618	0.0168652	0	0	0	0	0	0	0	0	0	0.00761782	CD38
chr2	199779896	199779899	EXP_ID_0690	0.00345622	+			0	0			0							0	0			0.113775	0.0244733	0	0	.						RP
chr2	11136227	11136293	EXP_ID_0585	0.00340739	-	0	0.025132	0	0	0	0.00917411	0	0	0	0	0	0	0	0	0	0	0	0	0	0.0600655	0.00761782	.
chr1	102568908	102568937	EXP_ID_0045	0.00339282	+	0.0511017	0.0167547	0	0			0			0	0	0	0									.
chr1	247856502	247856509	EXP_ID_0121	0.00339282	+	0.0511017	0.0167547										0	0									.	12.09
chr9	113185350	113185464	EXP_ID_1510	0.00339282	+	0.0511017	0.0167547	0	0	0	0	0	0	0	0	0	0	0	0	0	0	0	0	0	0	0	SVEP1
chr6	94575461	94575469	EXP_ID_1199	0.00320767	-	0	0.00837734	0	0	0	0	0	0	0	0	0	0	0	0	0	0	0	0.0206864	0	0.0375409	0.0533247	.				1
chr16	33755035	33755044	EXP_ID_0481	0.00315885	-	0.0102203	0	0	0	0	0	0	0	0	0	0	0	0	0.0184102	0	0	0	0.0206864	0.0407888	0	0.00761782	.
chr4	112821981	112821995	EXP_ID_0986	0.00303068	+	0	0	0	0	0	0	0	0	0	0	0	0	0	0	0	0	0	0	0	0.0450491	0.0761782	.	0.11
chr10	33799707	33799751	EXP_ID_0142	0.00297395	-	0.0511017	0.00837734	0	0	0	0	0	0	0	0	0	0	0	0	0	0	0	0	0	0	0	.	0
chr14	76682549	76682551	EXP_ID_0419	0.0026975	-	0.0204407	0.0335094																				.
chr2	156527820	156527898	EXP_ID_0666	0.0026975	+	0.0204407	0.0335094			0	0	0	0	0					0	0	0	0					.			21	1		LRE3	LRE3 (AC067958)|.
chr11	108708813	108708813	EXP_ID_0249	0.00268932	+										0.0284885	0.0252978											DDX10
chrX	154745675	154745686	EXP_ID_1624	0.00263684	-	0	0.00837734	0	0	0	0	0	0.019896	0.0203846	0	0	0	0	0	0	0	0	0	0.00815777	0	0	TMLHE	0
chr14	25417842	25417842	EXP_ID_0388	0.00263614	-										0.0189924	0.0337304											STXBP6
chr7	111609271	111609280	EXP_ID_1313	0.00261353	+	0.0204407	0	0	0	0	0	0	0	0	0	0	0	0	0	0	0	0	0.0103432	0.00815777	0.0375409	0.00761782	DOCK4
chr11	78388818	78388921	EXP_ID_0226	0.002611	-	0	0.00837734	0	0	0	0.00917411	0	0	0	0	0	0	0	0	0.0270507	0	0	0	0	0	0.0152356	TENM4	0
chr4	137214655	137214683	EXP_ID_1007	0.00243027	-	0.0102203	0.025132	0	0	0	0.00917411	0	0	0	0	0	0	0	0	0	0	0	0	0.00815777	0	0	.	6.2
chr14	63583423	63583527	EXP_ID_0412	0.00238491	-	0.0204407	0.00837734	0	0	0	0	0	0	0	0	0	0	0	0	0	0	0	0	0	0.0225245	0.0152356	.	0
chr6	70726273	70726396	EXP_ID_1173	0.00237623	+	0.0102203	0	0	0	0	0	0	0.019896	0	0	0	0	0	0	0	0	0	0.0103432	0.0244733	0	0	COL19A1						AC002980	AC002980|AL118519
chr4	80864790	80864874	EXP_ID_0962	0.00237457	+	0.0204407	0	0	0	0	0		0	0			0	0	0	0.0270507	0	0	0	0	0	0	ANTXR2
chr2	144624492	144624550	EXP_ID_0661	0.00237079	+	0.030661	0.0167547	0	0	0	0	0	0	0	0	0	0	0	0	0	0	0	0	0	0	0	.				1
chr8	85428605	85428607	EXP_ID_1397	0.00235981	+	0.030661	0.00837734																0	0.0163155	0	0	RALYL
chr5	34153966	34153981	EXP_ID_1050	0.00228399	+	0	0.0167547	0	0	0	0	0	0	0.0203846	0	0	0	0	0	0	0	0.0085406	0	0	0	0	.
chr3	103275370	103275389	EXP_ID_0830	0.00227864	-	0.0204407	0.025132	0	0	0	0	0	0	0	0	0	0	0	0	0	0	0	0	0	0	0	.
chr3	151148550	151148557	EXP_ID_0858	0.00217554	-			0	0	0.00765328	0	0			0.0189924	0.0168652											MED12L			3
chr10	107535276	107535359	EXP_ID_0173	0.00204407	-	0.0408814	0	0	0	0	0	0	0	0	0	0	0	0	0	0	0	0	0	0	0	0	.
chr4	152732815	152732824	EXP_ID_1016	0.00198317	-							0			0	0							0.0310296	0.0407888	0.00750818	0	.			1
chr2	176346682	176346692	EXP_ID_0678	0.00195806	-	0.0204407	0.00837734	0	0	0	0	0	0	0	0	0	0	0	0	0			0.0206864	0	0	0	.	0
chr5	33797558	33797560	EXP_ID_1049	0.00185424	-			0.0182072	0.0188775										0	0							ADAMTS12		0
chr1	87144782	87144868	EXP_ID_0038	0.00183591	-	0.0102203	0	0	0	0	0	0	0	0	0	0	0	0	0	0	0	0	0	0	0.0225245	0.0304713	.			4
chr5	103860237	103860314	EXP_ID_1088	0.00181705	+			0	0	0	0		0	0			0.00793419	0.0243279					0	0.00815777	0	0	.
chr11	93160176	93160178	EXP_ID_0239	0.00180665	+					0	0.0183482										0.0177848	0					CCDC67
chr17	68461130	68461174	EXP_ID_0513	0.00176089	+	0	0	0	0			0	0	0	0	0	0	0	0	0	0.0266771	0.0085406	0	0	0	0	.						RP	RP|AC005939
chr9	98465792	98465883	EXP_ID_1500	0.00168584	+	0	0	0	0	0.0153066	0	0	0	0	0	0	0	0	0.0184102	0	0	0	0	0	0	0	.	1.36
chr7	49719845	49719859	EXP_ID_1261	0.00167645	-					0	0.0183482	0							0	0			0	0	0.00750818	0.0228535	.
chr4	167497055	167497160	EXP_ID_1021	0.00165099	+	0.0102203	0.00837734	0	0	0	0	0	0	0	0	0	0	0	0	0	0	0	0.0206864	0.00815777	0	0	.
chr13	74613222	74613222	EXP_ID_0361	0.0016131	-												0.00793419	0.0243279									KLF12
chr2	197933092	197933134	EXP_ID_0688	0.00154024	+	0	0	0	0	0	0	0	0	0			0	0	0	0.0270507	0	0	0	0	0.00750818	0	ANKRD44
chr10	107137100	107137115	EXP_ID_0172	0.00149574	-	0.0102203	0.00837734	0	0	0	0	0	0	0	0	0	0	0	0	0	0	0	0	0	0.0150164	0.00761782	.
chr11	125412524	125412537	EXP_ID_0258	0.00146074	+	0	0.00837734	0	0	0	0	0	0	0	0	0	0	0	0	0	0	0	0.0103432	0.0163155	0.0150164	0	.
chr3	158813151	158813273	EXP_ID_0866	0.0014409	-	0.0204407	0.00837734	0	0	0	0	0	0	0	0	0	0	0	0	0	0	0	0	0	0	0	IQCJ,IQCJ-SCHIP1
chr4	120869873	120869949	EXP_ID_0994	0.00142843	-	0.0102203	0	0	0	0	0.0183482	0	0	0	0	0	0	0	0	0	0	0	0	0	0	0	.
chr2	153864277	153864361	EXP_ID_0664	0.00139014	-	0.0102203	0.00837734	0	0	0	0	0	0	0	0	0	0	0	0.00920509	0	0	0	0	0	0	0	.
chr4	94559456	94559471	EXP_ID_0971	0.00135239	-	0.0102203	0	0	0	0.00765328	0.00917411	0			0	0	0	0	0	0	0	0	0	0	0	0	GRID2
chr6	73698375	73698443	EXP_ID_1175	0.00134346	-	0	0	0	0	0	0	0	0	0	0	0	0.00793419	0	0	0	0	0	0	0	0.0150164	0.0228535	KCNQ5	0
chr6	2418008	2418064	EXP_ID_1136	0.00132923	-	0	0.00837734	0.0182072	0	0	0	0	0	0	0	0	0	0	0	0	0	0	0	0	0	0	.	1
chr12	96912570	96912570	EXP_ID_0323	0.00132215	-																		0	0	0.0300327	0.0228535	.
chr3	153117398	153117398	EXP_ID_0864	0.0012566	+	0	0.025132																				.
chr4	167683060	167683067	EXP_ID_1022	0.0012566	+	0	0.025132	0	0						0	0					0	0	0	0	0	0	SPOCK3
chr5	15906621	15906734	EXP_ID_1042	0.0012566	-	0	0.025132	0	0	0	0	0	0	0	0	0	0	0	0	0	0	0	0	0	0	0	FBXL7
chrX	81102678	81102686	EXP_ID_1586	0.00125338	+			0	0	0	0	0	0.019896	0			0	0			0	0	0.0103432	0	0	0	.
chr4	80894015	80894095	EXP_ID_0963	0.00123672	+					0.00765328	0	0			0	0	0	0			0	0.0170812	0	0	0	0	ANTXR2			2
chr3	46824585	46824600	EXP_ID_0794	0.00122403	-	0	0	0	0	0.0153066	0.00917411	0	0	0	0	0	0	0	0	0	0	0	0	0	0	0	.
chr14	71020036	71020050	EXP_ID_0417	0.00112033	+	0.0102203	0.00837734	0	0	0	0	0	0	0	0	0	0	0	0	0	0	0	0	0	0	0.00761782	.	0
chr3	108924632	108924748	EXP_ID_0835	0.00108125	+	0	0.00837734	0	0.00943877	0	0	0	0	0	0	0	0	0	0	0	0	0	0	0	0	0.00761782	.
chr20	54440562	54440578	EXP_ID_0733	0.00102203	+	0.0204407	0	0	0	0	0	0			0	0			0	0	0	0					.
chr22	22486376	22486381	EXP_ID_0754	0.00102203	-	0.0204407	0	0	0										0	0							.		0
chr10	113997073	113997073	EXP_ID_0182	0.000994799	-								0.019896	0													.
chr22	22715583	22715588	EXP_ID_0755	0.000929884	+	0.0102203	0.00837734	0	0	0	0	0	0	0					0	0	0	0					.
chr6	129325562	129325569	EXP_ID_1221	0.000929884	+	0.0102203	0.00837734	0	0	0	0	0					0	0	0	0	0	0	0	0	0	0	LAMA2
chr18	73290644	73290646	EXP_ID_0560	0.000917411	-					0	0.0183482						0	0			0	0					.
chr2	23191015	23191019	EXP_ID_0591	0.000893676	-	0	0.00837734	0	0	0	0	0	0	0	0.00949618	0	0	0	0	0	0	0	0	0	0	0	.		23	2
chr6	123853946	123853949	EXP_ID_1218	0.000889238	-																0.0177848	0	0	0	0	0	TRDN			4
chr6	72799500	72799504	EXP_ID_1174	0.000871649	+	0	0	0	0			0									0.00889238	0.0085406					RIMS1		69	1			RP	RP|AL590011
chrY	5474212	5474285	EXP_ID_1627	0.000837734	-	0	0.0167547	0	0			0					0	0									PCDH11Y	0
chr8	72399234	72399238	EXP_ID_1382	0.000765328	-					0.0153066	0	0			0	0			0	0	0	0	0	0	0	0	.
chr4	110248333	110248333	EXP_ID_0984	0.000708054	-							0.00708054															.		36
chr18	45192722	45192797	EXP_ID_0539	0.000701463	+	0.0102203	0	0	0	0	0	0	0	0	0	0	0	0	0	0	0	0	0	0	0	0.00761782	.
chr6	100547426	100547426	EXP_ID_1205	0.000650229	-																		0.0103432	0.00815777	0.00750818	0	.
chr2	82098023	82098026	EXP_ID_0615	0.000565855	+			0	0	0	0	0	0	0	0	0	0	0			0	0	0	0	0.0150164	0.00761782	.
chr1	105386452	105386548	EXP_ID_0046	0.000511017	-	0.0102203	0	0	0	0	0	0	0	0	0	0	0	0	0	0	0	0	0	0	0	0	.
chr1	187312892	187312898	EXP_ID_0094	0.000511017	-	0.0102203	0	0	0	0	0	0	0	0	0	0	0	0	0	0	0	0	0	0	0	0	.	0
chr16	16934377	16934487	EXP_ID_0470	0.000511017	-	0.0102203	0	0	0	0	0	0			0	0			0	0							.
chr20	7096795	7096801	EXP_ID_0707	0.000511017	-	0.0102203	0	0	0	0	0	0	0	0	0	0	0	0	0	0			0	0	0	0	.	2.42
chr22	26515405	26515405	EXP_ID_0756	0.000511017	+	0.0102203	0																				.
chr4	62805659	62805725	EXP_ID_0947	0.000511017	-	0.0102203	0	0	0	0	0	0	0	0	0	0	0	0	0	0	0	0	0	0	0	0	LPHN3
chrX	33425654	33425662	EXP_ID_1544	0.000511017	+	0.0102203	0																				.		133
chr2	144010776	144010784	EXP_ID_0660	0.000474809	+			0	0				0	0	0.00949618	0	0	0	0	0			0	0	0	0	ARHGAP15
chr11	92875737	92875854	EXP_ID_0237	0.000458706	+					0	0.00917411				0	0			0	0							.
chr9	18560903	18560903	EXP_ID_1455	0.000455181	-			0.00910362	0																		ADAMTSL1
chr1	42143298	42143298	EXP_ID_0009	0.000444619	-																0.00889238	0					HIVEP3
chr22	28455915	28455917	EXP_ID_0757	0.00042703	-			0	0										0	0	0	0.0085406					TTC28		46
chr10	5293285	5293348	EXP_ID_0125	0.000418867	+	0	0.00837734	0	0	0	0	0	0	0	0	0	0	0	0	0	0	0	0	0	0	0	.	0
chr18	68413826	68413889	EXP_ID_0555	0.000418867	-	0	0.00837734	0	0	0	0	0	0	0	0	0	0	0	0	0	0	0	0	0	0	0	.	0
chr2	16774988	16775077	EXP_ID_0588	0.000418867	-	0	0.00837734	0	0	0	0	0	0	0	0	0	0	0	0	0	0	0	0	0	0	0	FAM49A
chr2	48453508	48453508	EXP_ID_0600	0.000418867	+	0	0.00837734																				.
chr7	141620472	141620496	EXP_ID_1336	0.000418867	-	0	0.00837734	0	0	0	0	0	0	0	0	0	0	0	0	0	0	0	0	0	0	0	.	11.4		15
chr8	104348460	104348460	EXP_ID_1408	0.000418867	+	0	0.00837734																				.
chr1	220289032	220289032	EXP_ID_0109	0.000405464	-												0	0.00810928									IARS2,RNU5F-1
chr7	30484887	30484913	EXP_ID_1248	0.000391649	+	0	0	0	0	0	0	0	0	0	0	0	0	0	0	0	0	0	0	0.00815777	0.00750818	0	NOD1	2.98		1
chr2	197776347	197776354	EXP_ID_0687	0.000382664	+	0	0	0	0	0.00765328	0	0	0	0	0	0	0	0	0	0	0	0	0	0	0	0	PGAP1	0
chrX	11953197	11953380	EXP_ID_1534	0.000380891	-							0	0	0	0	0			0	0			0	0	0	0.0152356	.	132		20	1		AC002980	AC002980|.
chr12	34834258	34834258	EXP_ID_0282	0.00025858	-																		0.0103432	0	0	0	.
chr13	30215838	30215845	EXP_ID_0338	0.000190445	-	0	0			0	0	0			0	0	0	0	0	0			0	0	0	0.00761782	.	0
chr15	88059075	88059149	EXP_ID_0459	0.000190445	+								0	0									0	0	0	0.00761782	.
chr2	170111113	170111168	EXP_ID_0677	0.000187705	+	0	0	0	0	0	0	0	0	0	0	0	0	0	0	0	0	0	0	0	0.00750818	0	LRP2
chr9	92917851	92917923	EXP_ID_1498	0.000187705	+	0	0	0	0	0	0	0	0	0	0	0	0	0	0	0	0	0	0	0	0.00750818	0	.	0
chr1	65855709	65855709	EXP_ID_0020	0	-										0	0											DNAJC6
chr1	77869651	77869653	EXP_ID_0030	0	-																0	0					AK5
chr1	84517938	84517951	EXP_ID_0034	0	-			0	0				0	0							0	0					.			7	1
chr1	95801856	95801859	EXP_ID_0039	0	-							0	0	0									0	0	0	0	.
chr1	105857787	105857790	EXP_ID_0047	0	-										0	0			0	0							.
chr1	121484593	121484593	EXP_ID_0062	0	-					0	0																.
chr1	152443895	152443897	EXP_ID_0071	0	-								0	0													.
chr1	177987995	177987995	EXP_ID_0090	0	-	0	0																				LOC730102
chr1	208671146	208671146	EXP_ID_0104	0	-								0	0													.
chr1	218182568	218182576	EXP_ID_0107	0	-	0	0	0	0			0			0	0			0	0							.
chr1	222579131	222579131	EXP_ID_0110	0	-												0	0									.
chr10	6411585	6411587	EXP_ID_0126	0	-					0	0				0	0					0	0	0	0	0	0	.
chr10	9525632	9525632	EXP_ID_0127	0	+										0	0											.
chr10	25707695	25707702	EXP_ID_0137	0	-			0	0				0	0					0	0							GPR158
chr10	42529564	42529564	EXP_ID_0148	0	-					0	0																.
chr10	42641672	42641694	EXP_ID_0149	0	-								0	0					0	0							.
chr10	91717646	91717648	EXP_ID_0167	0	-														0	0							.		1
chr10	124455215	124455218	EXP_ID_0185	0	+	0	0	0	0	0	0						0	0	0	0							.		1
chr10	126983646	126983646	EXP_ID_0186	0	-										0	0											.
chr10	131468416	131468416	EXP_ID_0187	0	-										0	0											MGMT
chr11	42789763	42789763	EXP_ID_0202	0	+	0	0																				.
chr11	57940991	57940991	EXP_ID_0217	0	-										0	0											OR9Q1
chr11	62998052	62998052	EXP_ID_0222	0	-								0	0													.
chr11	87566754	87566757	EXP_ID_0232	0	-								0	0													.			2
chr11	90699441	90699544	EXP_ID_0234	0	-	0	0	0	0	0	0	0	0	0	0	0	0	0	0	0	0	0	0	0	0	0	.				1
chr11	95175410	95175424	EXP_ID_0242	0	+			0	0	0	0	0	0	0	0	0	0	0	0	0	0	0	0	0	0	0	.	1.16
chr11	108992150	108992150	EXP_ID_0250	0	-								0	0													.
chr11	110377894	110377896	EXP_ID_0251	0	-														0	0							.		0
chr11	114895507	114895509	EXP_ID_0254	0	+												0	0			0	0					.
chr12	25775852	25775855	EXP_ID_0274	0	-								0	0													IFLTD1
chr12	27418166	27418166	EXP_ID_0275	0	-	0	0																				STK38L
chr12	28226424	28226429	EXP_ID_0277	0	-														0	0							.
chr12	33325805	33325805	EXP_ID_0280	0	-																0	0					.
chr12	55490039	55490144	EXP_ID_0297	0	-	0	0	0	0	0	0	0	0	0	0	0	0	0	0	0	0	0	0	0	0	0	.
chr12	71053963	71053969	EXP_ID_0306	0	+																		0	0	0	0	PTPRR
chr12	117814459	117814462	EXP_ID_0329	0	-			0	0				0	0							0	0					.		107
chr12	126802943	126802945	EXP_ID_0334	0	-								0	0					0	0							.		1
chr13	35054393	35054402	EXP_ID_0342	0	-	0	0	0	0	0	0	0	0	0	0	0	0	0	0	0	0	0	0	0	0	0	LINC00457
chr13	78173765	78173765	EXP_ID_0362	0	+	0	0																				SCEL
chr13	100169375	100169375	EXP_ID_0370	0	-														0	0							TM9SF2
chr13	107436434	107436441	EXP_ID_0378	0	-														0	0							.
chr14	67419875	67419883	EXP_ID_0415	0	-														0	0							GPHN
chr14	81477224	81477224	EXP_ID_0421	0	-														0	0							TSHR
chr15	47507341	47507343	EXP_ID_0438	0	-			0	0			0			0	0	0	0	0	0	0	0					SEMA6D
chr15	51843804	51843804	EXP_ID_0440	0	+														0	0							DMXL2
chr15	55218238	55218238	EXP_ID_0446	0	-										0	0											.
chr15	80086910	80086910	EXP_ID_0454	0	+	0	0																				.
chr16	871914	871914	EXP_ID_0464	0	-										0	0											.
chr16	9721108	9721108	EXP_ID_0469	0	-								0	0													.
chr16	32525617	32525628	EXP_ID_0478	0	-	0	0					0															.
chr16	65178864	65178864	EXP_ID_0490	0	-	0	0																				.
chr16	65729824	65729922	EXP_ID_0491	0	+	0	0	0	0	0	0	0	0	0	0	0	0	0	0	0	0	0	0	0	0	0	.
chr17	31390880	31390880	EXP_ID_0504	0	-														0	0							ASIC2
chr17	32603644	32603644	EXP_ID_0506	0	-								0	0													.
chr17	33135426	33135428	EXP_ID_0508	0	-														0	0							.		38
chr18	12491250	12491255	EXP_ID_0519	0	+										0	0	0	0	0	0							SPIRE1		41				AC002980	AC002980|AP001029
chr18	39896955	39896955	EXP_ID_0538	0	-														0	0							LINC00907
chr19	55091665	55091673	EXP_ID_0581	0	-	0	0	0	0	0	0	0	0	0	0	0	0	0	0	0	0	0	0	0	0	0	LILRA2
chr2	6595321	6595321	EXP_ID_0584	0	+																		0	0	0	0	.
chr2	42051401	42051406	EXP_ID_0599	0	+			0	0								0	0									.		0
chr2	69168745	69168912	EXP_ID_0608	0	-							0			0	0											.
chr2	79929377	79929377	EXP_ID_0612	0	+														0	0							CTNNA2		0
chr2	92296888	92296888	EXP_ID_0624	0	+								0	0													.
chr2	109074747	109074747	EXP_ID_0633	0	-							0															GCC2
chr2	162748921	162748921	EXP_ID_0668	0	-																0	0					SLC4A10
chr2	191478713	191478715	EXP_ID_0686	0	-								0	0													.		57
chr2	230341554	230341560	EXP_ID_0699	0	+														0	0							DNER
chr20	9477936	9477936	EXP_ID_0709	0	-														0	0							.		0
chr20	12781691	12781775	EXP_ID_0711	0	-	0	0	0	0	0	0	0	0	0	0	0	0	0	0	0	0	0	0	0	0	0	.	0
chr20	59972433	59972435	EXP_ID_0735	0	+												0	0									CDH4
chr3	20090532	20090532	EXP_ID_0771	0	-														0	0							KAT2B			3
chr3	20748903	20748906	EXP_ID_0772	0	-			0	0						0	0											.		0
chr3	30419395	30419398	EXP_ID_0783	0	-												0	0					0	0	0	0	.
chr3	38626059	38626059	EXP_ID_0787	0	+					0	0																SCN5A		101
chr3	46356690	46356690	EXP_ID_0793	0	+										0	0											.
chr3	55788569	55788645	EXP_ID_0796	0	+	0	0	0	0			0	0	0					0	0	0	0	0	0	0	0	ERC2			3
chr3	84433382	84433384	EXP_ID_0813	0	+					0	0	0	0	0	0	0											.
chr3	89510033	89510096	EXP_ID_0824	0	-							0							0	0							EPHA3			1
chr3	90389247	90389258	EXP_ID_0825	0	+	0	0	0	0	0	0	0	0	0	0	0	0	0	0	0	0	0	0	0	0	0	.
chr3	101279643	101279643	EXP_ID_0827	0	+							0															.				1
chr3	132664849	132664944	EXP_ID_0850	0	-	0	0	0	0	0	0	0	0	0	0	0	0	0	0	0	0	0	0	0	0	0	.
chr3	137459816	137459816	EXP_ID_0852	0	+								0	0													.
chr3	139044425	139044442	EXP_ID_0854	0	+	0	0					0	0	0													.
chr3	151688101	151688103	EXP_ID_0859	0	-					0	0						0	0									.		0
chr3	169269950	169269952	EXP_ID_0872	0	+								0	0													MECOM
chr3	176719753	176719753	EXP_ID_0877	0	+								0	0													.
chr3	179880270	179880270	EXP_ID_0878	0	+	0	0																				.
chr4	14762761	14762792	EXP_ID_0893	0	+	0	0	0	0	0	0	0	0	0	0	0	0	0	0	0	0	0	0	0	0	0	.
chr4	19079460	19079463	EXP_ID_0901	0	-										0	0	0	0	0	0	0	0					.
chr4	21167045	21167054	EXP_ID_0903	0	+			0	0			0	0	0			0	0	0	0	0	0					KCNIP4
chr4	29894711	29894711	EXP_ID_0910	0	+														0	0							.
chr4	54368304	54368304	EXP_ID_0935	0	-																0	0					LNX1,LNX1-AS1
chr4	59950593	59950601	EXP_ID_0944	0	+					0	0	0			0	0			0	0	0	0					.
chr4	69572750	69572757	EXP_ID_0953	0	-														0	0							.
chr4	92905390	92905593	EXP_ID_0970	0	+	0	0	0	0	0	0	0	0	0	0	0	0	0	0	0	0	0	0	0	0	0	.
chr4	107492187	107492228	EXP_ID_0980	0	-	0	0	0	0	0	0	0	0	0	0	0	0	0	0	0	0	0	0	0	0	0	.
chr4	112628957	112628959	EXP_ID_0985	0	+												0	0									.			3	1
chr4	124809185	124809185	EXP_ID_0996	0	-																		0	0	0	0	LINC01091
chr4	158907285	158907292	EXP_ID_1017	0	-			0	0																		.
chr4	169413111	169413111	EXP_ID_1023	0	-														0	0							.
chr5	40162937	40162937	EXP_ID_1053	0	-												0	0									.
chr5	57686034	57686103	EXP_ID_1066	0	+			0	0			0									0	0					.	0
chr5	85812434	85812545	EXP_ID_1078	0	+	0	0	0	0	0	0	0	0	0	0	0	0	0	0	0	0	0	0	0	0	0	.
chr5	89450767	89450770	EXP_ID_1083	0	+								0	0													.			19
chr5	91051617	91051617	EXP_ID_1084	0	-								0	0													.
chr5	105935362	105935362	EXP_ID_1090	0	+																0	0					.
chr5	108601020	108601121	EXP_ID_1091	0	+	0	0	0	0	0	0	0	0	0	0	0			0	0	0	0	0	0	0	0	.
chr5	112703067	112703067	EXP_ID_1095	0	+										0	0											MCC			6
chr5	118941160	118941174	EXP_ID_1100	0	+	0	0	0	0	0	0	0	0	0	0	0	0	0	0	0	0	0	0	0	0	0	.
chr5	151462436	151462446	EXP_ID_1117	0	+												0	0									CTB-12O2.1
chr5	164495160	164495163	EXP_ID_1129	0	-			0	0	0	0																.
chr5	167476627	167476627	EXP_ID_1131	0	+																		0	0	0	0	TENM2
chr6	9452460	9452460	EXP_ID_1137	0	-								0	0													.
chr6	13503033	13503039	EXP_ID_1141	0	+			0	0																		.		0
chr6	24811891	24811905	EXP_ID_1148	0	-										0	0											FAM65B	112.7		2
chr6	63368193	63368196	EXP_ID_1167	0	+					0	0	0															.
chr6	84023392	84023392	EXP_ID_1192	0	+								0	0													ME1
chr6	85324189	85324189	EXP_ID_1194	0	+																0	0					.
chr6	102846091	102846096	EXP_ID_1207	0	-			0	0			0							0	0							.
chr6	157968745	157968751	EXP_ID_1233	0	-														0	0							ZDHHC14			1
chr7	8886702	8886706	EXP_ID_1240	0	+			0	0				0	0					0	0							.		86				AC002980	AC002980|AC004740
chr7	40771007	40771007	EXP_ID_1252	0	+	0	0																				SUGCT
chr7	61969133	61969172	EXP_ID_1273	0	-								0	0													.
chr7	64950964	64950964	EXP_ID_1280	0	+							0															.
chr7	68153465	68153465	EXP_ID_1285	0	+								0	0													.
chr7	69668335	69668349	EXP_ID_1287	0	+			0	0	0	0		0	0					0	0							AUTS2
chr7	89681878	89681878	EXP_ID_1297	0	+	0	0																				STEAP2-AS1
chr7	96475908	96475960	EXP_ID_1298	0	-												0	0	0	0							.
chr7	107829246	107829249	EXP_ID_1302	0	+			0	0										0	0							NRCAM
chr7	113416177	113416180	EXP_ID_1316	0	-			0	0			0			0	0											.	3.8
chr7	122640351	122640351	EXP_ID_1322	0	+					0	0																.
chr7	130867432	130867432	EXP_ID_1332	0	-														0	0							MKLN1
chr7	142818652	142818654	EXP_ID_1337	0	+														0	0	0	0					.		62
chr8	26977064	26977164	EXP_ID_1355	0	+	0	0	0	0	0	0	0	0	0	0	0	0	0	0	0	0	0	0	0	0	0	.
chr8	40433181	40433191	EXP_ID_1361	0	-			0	0										0	0							ZMAT4
chr8	57161906	57161911	EXP_ID_1369	0	+								0	0													.			1
chr8	84573968	84573970	EXP_ID_1394	0	+			0	0																		.
chr8	96505817	96505817	EXP_ID_1402	0	-	0	0																				LOC100616530
chr8	98478049	98478049	EXP_ID_1404	0	+	0	0																				.
chr8	106979514	106979514	EXP_ID_1410	0	-								0	0													.
chr8	113756762	113756762	EXP_ID_1415	0	-	0	0																				CSMD3
chr8	126601122	126601122	EXP_ID_1426	0	+												0	0									.			1
chr9	1447149	1447188	EXP_ID_1439	0	+			0	0										0	0							.
chr9	5491403	5491406	EXP_ID_1442	0	+			0	0	0	0	0	0	0	0	0											.
chr9	18584277	18584280	EXP_ID_1456	0	+								0	0													ADAMTSL1
chr9	78088933	78088933	EXP_ID_1489	0	-			0	0																		.
chr9	89891682	89891684	EXP_ID_1497	0	-							0	0	0													.
chr9	111564953	111564957	EXP_ID_1509	0	+			0	0										0	0			0	0	0	0	.			1
chrX	38097537	38097537	EXP_ID_1548	0	+																		0	0	0	0	.
chrX	62790666	62790666	EXP_ID_1568	0	+	0	0																				.
chrX	72606848	72606882	EXP_ID_1577	0	+	0	0	0	0	0	0	0	0	0	0	0	0	0	0	0	0	0	0	0	0	0	.
chrX	75543185	75543252	EXP_ID_1581	0	-	0	0	0	0	0	0	0	0	0	0	0	0	0	0	0	0	0	0	0	0	0	.
chrX	111557759	111557761	EXP_ID_1601	0	-								0	0					0	0							ZCCHC16
chrX	140515265	140515274	EXP_ID_1617	0	-			0	0				0	0					0	0	0	0					.			1			RP	RP|AL050308
chrX	146741190	146741324	EXP_ID_1621	0	+	0	0	0	0	0	0	0	0	0	0	0	0	0	0	0	0	0	0	0	0	0	.
chrY	4816960	4816964	EXP_ID_1626	0	-	0	0	0	0	0	0						0	0									.
chrY	9784667	9784761	EXP_ID_1629	0	+	0	0	0	0	0	0	0					0	0									.
